# Supplementary material for: A new method for identifying the acute respiratory distress syndrome disease based on noninvasive physiological parameters
Source: PLoS One. 2020 Feb 5;15(2):e0226962. doi: 10.1371/journal.pone.0226962 (PMC7001976; doi:10.1371/journal.pone.0226962)
Supplement: S1 Dataset — The train dataset including 6601 patients (148,414 points). (CSV) [file pone.0226962.s002.csv]

	subject_id	hadm_id	icustay_id	pao2	spo2	fio2	hr	temp	nbps	nbpd	nbpm	abps	abpd	abpm	rr	tv	pip	plap	mv	map	peep	gcsmotor	gcsverbal	gcseyes	first_careunit	last_careunit	dbsource	age	ethnicity	admission_type	gender	height_first	height_min	height_max	weight_first	weight_min	weight_max	ethnicity_class	admission_type_ELECTIVE	admission_type_EMERGENCY	admission_type_URGENT	first_careunit_CCU	first_careunit_CSRU	first_careunit_MICU	first_careunit_SICU	first_careunit_TSICU	dbsource_both	dbsource_carevue	dbsource_metavision
0	7204	103040	297395	172	100	50	76	36.66669846	99	31	53.66669846	103	89	94	14	500	22	19	7.699999809	9	5	5	4	4	SICU	MICU	carevue	80	UNKNOWN/NOT SPECIFIED	EMERGENCY	F	160.02			83	83	89	5	0	1	0	0	0	0	1	0	0	1	0
1	7204	103040	297395	98	99	50	72	36.27780151	112.7638184	52.51178313	70.4866151	126	51	78	13	476	16	15	7.590000153	7	5	6	4	3	SICU	MICU	carevue	80	UNKNOWN/NOT SPECIFIED	EMERGENCY	F	160.02			83	83	89	5	0	1	0	0	0	0	1	0	0	1	0
2	7204	103040	297395	130	99	40	111	35.83333333	129.1122265	60.983398	80.70905888	155	67	101	20	470	19	22.78491474	9.199999809	11	5	6	5	4	SICU	MICU	carevue	80	UNKNOWN/NOT SPECIFIED	EMERGENCY	F	169.8102016			83	83	89	5	0	1	0	0	0	0	1	0	0	1	0
3	7204	103040	297395	125	99	50	99	36.11111111	137	55	82.33329773	165	69	103	18	556	36	20	6.5	11	5	6	4	3	SICU	MICU	carevue	80	UNKNOWN/NOT SPECIFIED	EMERGENCY	F	169.8102016			83	83	89	5	0	1	0	0	0	0	1	0	0	1	0
4	7204	103040	297395	150	100	50	50	36.66669846	129.1122265	60.983398	79.54511264	153	65	98	12	520	34	23	6.300000191	12	5	5	4	3	SICU	MICU	carevue	80	UNKNOWN/NOT SPECIFIED	EMERGENCY	F	169.8102016			83	83	89	5	0	1	0	0	0	0	1	0	0	1	0
5	7204	103040	297395	124	100	50	56	36.11111111	118	49	72	129	58	83	17	560	30	27	7	10	5	5	3	2	SICU	MICU	carevue	80	UNKNOWN/NOT SPECIFIED	EMERGENCY	F	177.8			83	83	89	5	0	1	0	0	0	0	1	0	0	1	0
6	7204	103040	297395	133	98	50	51	36.05559921	96	38	57.33330154	106	42	61	12	569	26	17	6.400000095	9	5	4	3	2	SICU	MICU	carevue	80	UNKNOWN/NOT SPECIFIED	EMERGENCY	F	177.8			83	83	89	5	0	1	0	0	0	0	1	0	0	1	0
7	25295	111726	236043	107	98	40	64	37.5	119	34	62.33330154	125	51	72	25	547.7085997	25.72835835	18.60726281	6.599999905	8.800000191	5	6	5	4	CCU	CCU	carevue	85	UNKNOWN/NOT SPECIFIED	EMERGENCY	F	170.18			57	57	65.8	5	0	1	0	1	0	0	0	0	0	1	0
8	25295	111726	236043	316	100	34.9999994	74	36.66669846	127.2060927	54.07455965	79.54511264	143	57	90	12	420	20.5	16.70000076	5	10.5	5	6	5	4	CCU	CCU	carevue	85	UNKNOWN/NOT SPECIFIED	EMERGENCY	F	170.18			57	57	65.8	5	0	1	0	1	0	0	0	0	0	1	0
9	25295	111726	236043	96	97	34.9999994	76	37.55559921	127.2060927	54.07455965	79.54511264	146	58	92	22	547.7085997	18.09704672	18.60726281	7	6.900000095	5	6	4	2	CCU	CCU	carevue	85	UNKNOWN/NOT SPECIFIED	EMERGENCY	F	169.8102016			57	57	65.8	5	0	1	0	1	0	0	0	0	0	1	0
10	25295	111726	236043	76	96	35	77	37.38890076	127.2060927	52.51178313	79.54511264	144	51	86	19	617.3232409	18.09704672	18.60726281	6.900000095	6.800000191	5	6	4	3	CCU	CCU	carevue	85	UNKNOWN/NOT SPECIFIED	EMERGENCY	F	169.8102016			57	57	65.8	5	0	1	0	1	0	0	0	0	0	1	0
11	25295	111726	236043	81	97	34.9999994	73	37.66669846	138	35	69.33329773	163	58	158	29	547.7085997	25.72835835	18.60726281	8.5	8.600000381	5	6	4	3	CCU	CCU	carevue	85	UNKNOWN/NOT SPECIFIED	EMERGENCY	F	169.8102016			57	57	65.8	5	0	1	0	1	0	0	0	0	0	1	0
12	25295	111726	236043	107	98	34.9999994	70	38.33333333	131	34	66.33329773	163	58	158	17	420	25.72835835	18.60726281	6.800000191	9.600000381	5	6	4	3	CCU	CCU	carevue	85	UNKNOWN/NOT SPECIFIED	EMERGENCY	F	169.8102016			57	57	65.8	5	0	1	0	1	0	0	0	0	0	1	0
13	25295	111726	236043	110	98	34.9999994	60	38.11111026	130	62	84.66670227	163	58	158	12	450	24	20	5.400000095	8.5	5	4	3	3	CCU	CCU	carevue	85	UNKNOWN/NOT SPECIFIED	EMERGENCY	F	169.8102016			57	57	65.8	5	0	1	0	1	0	0	0	0	0	1	0
14	25295	111726	236043	125	99	30	78	38.5000017	107	33	57.66669846	119.8575054	59.87749001	79.67576385	16	450	24	18	6.46999979	10	5	1	1	1	CCU	CCU	carevue	85	UNKNOWN/NOT SPECIFIED	EMERGENCY	F	169.8102016			57	57	65.8	5	0	1	0	1	0	0	0	0	0	1	0
15	25295	111726	236043	168	100	40	115	40.55559921	162	41	81.33329773	143	74	89	29	500	28	22	10.39999962	10.80000019	5	1	1	1	CCU	CCU	carevue	85	UNKNOWN/NOT SPECIFIED	EMERGENCY	F	169.8102016			57	57	65.8	5	0	1	0	1	0	0	0	0	0	1	0
16	25295	111726	236043	113	98	40.0000006	103	39.22222137	144	48	80	143	74	89	30	500	35	28	15	14.89999962	5	1	1	1	CCU	CCU	carevue	85	UNKNOWN/NOT SPECIFIED	EMERGENCY	F	169.8102016			57	57	65.8	5	0	1	0	1	0	0	0	0	0	1	0
17	25432	170719	228370	119	96	40.0000006	107	36.33333418	111.6224273	52.51178313	67.53765944	112	51	69	22	400	28	23	8.199999809	13	5	6	5	4	CSRU	CSRU	carevue	69	UNKNOWN/NOT SPECIFIED	EMERGENCY	M	182.88	182.88	182.88	107	107	112	5	0	1	0	0	1	0	0	0	0	1	0
18	25432	170719	228370	66	92	40.0000006	101	37	112.7638184	52.51178313	67.53765944	114	51	68	20	400	28	23	8.199999809	13	5.400000095	6	5	4	CSRU	CSRU	carevue	69	UNKNOWN/NOT SPECIFIED	EMERGENCY	M	182.88	182.88	182.88	107	107	112	5	0	1	0	0	1	0	0	0	0	1	0
19	25432	170719	228370	76	96	40.0000006	94	37.20000076	102.3687085	54.07455965	67.53765944	96	55	68	25	710	13.80000019	18.60726281	15	7.099999905	5.400000095	6	5	4	CSRU	CSRU	carevue	69	UNKNOWN/NOT SPECIFIED	EMERGENCY	M	182.88	182.88	182.88	107	107	112	5	0	1	0	0	1	0	0	0	0	1	0
20	25432	170719	228370	124	95	40.0000006	101	37.29999966	103.3868075	54.07455965	63.94377619	102	52	67	21	710	13.80000019	18.60726281	15	7.099999905	5.400000095	6	5	4	CSRU	CSRU	carevue	69	UNKNOWN/NOT SPECIFIED	EMERGENCY	M	182.88	182.88	182.88	107	107	112	5	0	1	0	0	1	0	0	0	0	1	0
21	25432	170719	228370	81	94	44.99999881	113	37.60000017	112.7638184	54.07455965	70.4866151	120	53	71	26	710	13.80000019	18.60726281	17.39999962	7.199999809	5.400000095	6	4	3	CSRU	CSRU	carevue	69	UNKNOWN/NOT SPECIFIED	EMERGENCY	M	182.88	182.88	182.88	107	107	112	5	0	1	0	0	1	0	0	0	0	1	0
22	25432	170719	228370	91	95	44.99999881	105	37.5	112.7638184	54.07455965	70.4866151	116	53	70	21	420	23.89999962	18.60726281	13.10000038	5.400000095	5.300000191	6	4	3	CSRU	CSRU	carevue	69	UNKNOWN/NOT SPECIFIED	EMERGENCY	M	182.88	182.88	182.88	107	107	112	5	0	1	0	0	1	0	0	0	0	1	0
23	25432	170719	228370	76	95	44.99999881	106	37.5	112.7638184	54.07455965	70.4866151	120	55	74	20	420	23.89999962	18.60726281	13.10000038	5.400000095	5	6	4	3	CSRU	CSRU	carevue	69	UNKNOWN/NOT SPECIFIED	EMERGENCY	M	182.88	182.88	182.88	107	107	112	5	0	1	0	0	1	0	0	0	0	1	0
24	25432	170719	228370	101	98	44.99999881	92	37.70000076	111.6224273	54.07455965	70.4866151	111	52	70	16	750	26.89999962	21.39999962	8.989999771	10.80000019	5	5	3	1	CSRU	CSRU	carevue	69	UNKNOWN/NOT SPECIFIED	EMERGENCY	M	182.88	182.88	182.88	107	107	112	5	0	1	0	0	1	0	0	0	0	1	0
25	25432	170719	228370	121	98	44.99999881	106	37.5	102.3687085	46.19747328	63.20121771	93	48	61	16	780	27.60000038	21.39999962	12.5	12.80000019	5	1	1	1	CSRU	CSRU	carevue	69	UNKNOWN/NOT SPECIFIED	EMERGENCY	M	182.88	182.88	182.88	107	107	112	5	0	1	0	0	1	0	0	0	0	1	0
26	25432	170719	228370	141	99	60.00000238	111	37.29999966	112.7638184	54.07455965	70.4866151	120	59	77	16	600	26.70000076	21.39999962	10.5	13.5	5	1	1	1	CSRU	CSRU	carevue	69	UNKNOWN/NOT SPECIFIED	EMERGENCY	M	182.88	182.88	182.88	107	107	112	5	0	1	0	0	1	0	0	0	0	1	0
27	25432	170719	228370	215	100	60.00000238	95	36.70000076	127.2060927	60.18284963	79.54511264	134	64	88	18	600	26.70000076	22.78491474	10.5	13.5	5	1	1	1	CSRU	CSRU	carevue	69	UNKNOWN/NOT SPECIFIED	EMERGENCY	M	182.88	182.88	182.88	107	107	112	5	0	1	0	0	1	0	0	0	0	1	0
28	25432	170719	228370	209	100	60.00000238	95	36.70000076	127.2060927	60.18284963	79.54511264	134	64	88	16	600	26.70000076	22.78491474	10.5	13.5	5	1	1	1	CSRU	CSRU	carevue	69	UNKNOWN/NOT SPECIFIED	EMERGENCY	M	182.88	182.88	182.88	107	107	112	5	0	1	0	0	1	0	0	0	0	1	0
29	25432	170719	228370	272	100	55.61094303	95	36.70000076	127.2060927	60.18284963	79.54511264	134	64	88	16	600	26.70000076	22.78491474	10.5	13.5	7.62437979	1	1	1	CSRU	CSRU	carevue	69	UNKNOWN/NOT SPECIFIED	EMERGENCY	M	182.88	182.88	182.88	107	107	112	5	0	1	0	0	1	0	0	0	0	1	0
30	25432	170719	228370	224	100	40.0000006	95	36.70000076	143	42	75.66670227	119.8575054	59.87749001	79.67576385	16	600	26.70000076	22.78491474	10.5	13.5	10	1	1	1	CSRU	CSRU	carevue	69	UNKNOWN/NOT SPECIFIED	EMERGENCY	M	182.88	182.88	182.88	107	107	112	5	0	1	0	0	1	0	0	0	0	1	0
31	25432	170719	228370	361	100	40.0000006	95	36.70000076	143	42	75.66670227	162	53	91	16	600	26.70000076	22.78491474	10.5	13.5	10	1	1	1	CSRU	CSRU	carevue	69	UNKNOWN/NOT SPECIFIED	EMERGENCY	M	182.88	182.88	182.88	107	107	112	5	0	1	0	0	1	0	0	0	0	1	0
32	68764	102932	207844	106	97	35	72	37.94444444	127.2060927	54.07455965	76.97446482	140	59	83	19	464	11	18.60726281	12.3	7	5	5	4	4	TSICU	TSICU	metavision	50	BLACK/AFRICAN AMERICAN	EMERGENCY	M	175.26			95	95	95	3	0	1	0	0	0	0	0	1	0	0	1
33	68764	102932	207844	137	100	35	77	37.94444444	127.2060927	60.983398	79.54511264	137	69	88	8	740	11	18.60726281	7.9	7	5	5	4	4	TSICU	TSICU	metavision	50	BLACK/AFRICAN AMERICAN	EMERGENCY	M	175.26			95	95	95	3	0	1	0	0	0	0	0	1	0	0	1
34	68764	102932	207844	150	100	35	82	36.77777778	127.2060927	60.983398	79.54511264	135	68	86	18	383	26	22.78491474	8.2	11	5	5	4	4	TSICU	TSICU	metavision	50	BLACK/AFRICAN AMERICAN	EMERGENCY	M	177.8			95	95	95	3	0	1	0	0	0	0	0	1	0	0	1
35	68764	102932	207844	191	100	35	84	37.11111111	129.1122265	70.73531398	83.17641792	154	81	102	22	391	25	22.78491474	8.2	11	5	6	4	3	TSICU	TSICU	metavision	50	BLACK/AFRICAN AMERICAN	EMERGENCY	M	177.8			95	95	95	3	0	1	0	0	0	0	0	1	0	0	1
36	90865	180093	224361	70	96	60	86	37.27777778	109	71	79	102	59	72	20	490	31	27	9.8	15	10	1	1	1	MICU	MICU	metavision	43	WHITE	EMERGENCY	M	170.18	170.18	170.18	106	106	106	1	0	1	0	0	0	1	0	0	0	0	1
37	90865	180093	224361	81	98	50	93	37.33333333	100	63	71	102	59	72	15	472.9	28	22.78491474	8.12	13	10	5	4	4	MICU	MICU	metavision	43	WHITE	EMERGENCY	M	170.18	170.18	170.18	106	106	106	1	0	1	0	0	0	1	0	0	0	0	1
38	90865	180093	224361	97	96	40	93	37.72222222	103.3868075	54.07455965	70.4866151	102	59	72	23	379.17	29	22.78491474	9.06	15	8	5	4	4	MICU	MICU	metavision	43	WHITE	EMERGENCY	M	170.18	170.18	170.18	106	106	106	1	0	1	0	0	0	1	0	0	0	0	1
39	90865	180093	224361	91	95	40	105	39	112.7638184	60.983398	70.4866151	116	65	79	28	402.02	28	23	9.54	15	8	5	4	4	MICU	MICU	metavision	43	WHITE	EMERGENCY	M	170.18	170.18	170.18	106	106	106	1	0	1	0	0	0	1	0	0	0	0	1
40	90865	180093	224361	85	97	40	108	38.38888889	104.3905238	54.07455965	70.4866151	108	57	74	23	400	36	30	10.3	17	8	5	4	3	MICU	MICU	metavision	43	WHITE	EMERGENCY	M	170.18	170.18	170.18	106	106	106	1	0	1	0	0	0	1	0	0	0	0	1
41	90865	180093	224361	93	97	40	94	38.27777778	103.3868075	54.07455965	70.4866151	103	56	70	26	380	34	29	10.2	17	10	5	4	4	MICU	MICU	metavision	43	WHITE	EMERGENCY	M	170.18	170.18	170.18	106	106	106	1	0	1	0	0	0	1	0	0	0	0	1
42	90865	180093	224361	87	96	40	101	38.22222222	112.7638184	54.07455965	70.4866151	118	55	72	26	383.15	33	27.8	10.1	17	10	4	3	2	MICU	MICU	metavision	43	WHITE	EMERGENCY	M	170.18	170.18	170.18	106	106	106	1	0	1	0	0	0	1	0	0	0	0	1
43	90865	180093	224361	90	97	40	105	39.61111111	112.7638184	52.51178313	70.4866151	119	51	71	26	376.17	35	29	10.14	18	10	5	3	1	MICU	MICU	metavision	43	WHITE	EMERGENCY	M	170.18	170.18	170.18	106	106	106	1	0	1	0	0	0	1	0	0	0	0	1
44	90865	180093	224361	100	97	40	105	38.38888889	103.3868075	54.73738666	70.4866151	103	60	73	26	382.89	31	28	10.13	16	10	5	3	1	MICU	MICU	metavision	43	WHITE	EMERGENCY	M	170.18	170.18	170.18	106	106	106	1	0	1	0	0	0	1	0	0	0	0	1
45	90865	180093	224361	79	97	40	108	37.33333333	127.2060927	60.983398	79.54511264	138	71	88	26	406.61	35	28	10.14	17	10	5	4	3	MICU	MICU	metavision	43	WHITE	EMERGENCY	M	170.18	170.18	170.18	106	106	106	1	0	1	0	0	0	1	0	0	0	0	1
46	90865	180093	224361	98	99	40	100	39.33333333	112.7638184	60.983398	76.97446482	127	67	83	26	430	36	30	3.28	17	10	4	3	3	MICU	MICU	metavision	43	WHITE	EMERGENCY	M	170.18	170.18	170.18	106	106	106	1	0	1	0	0	0	1	0	0	0	0	1
47	90865	180093	224361	92	97	40	104	38.44444444	112.7638184	54.73738666	70.4866151	115	61	77	26	359.75	30	28	10.22	19	12	4	3	3	MICU	MICU	metavision	43	WHITE	EMERGENCY	M	170.18	170.18	170.18	106	106	106	1	0	1	0	0	0	1	0	0	0	0	1
48	90865	180093	224361	97	97	40	100	38.44444444	112.7638184	60.983398	78.64974697	126	68	84	30	424.77	33	29	6.97	21	12	4	4	4	MICU	MICU	metavision	43	WHITE	EMERGENCY	M	170.18	170.18	170.18	106	106	106	1	0	1	0	0	0	1	0	0	0	0	1
49	90865	180093	224361	113	97	50	117	39.16666667	112.7638184	60.983398	78.64974697	126	67	84	21	390	33	30	8.61	18	12	4	3	2	MICU	MICU	metavision	43	WHITE	EMERGENCY	M	170.18	170.18	170.18	106	106	106	1	0	1	0	0	0	1	0	0	0	0	1
50	90865	180093	224361	111	99	50	116	39.11111111	127.2060927	60.983398	79.54511264	140	73	92	26	390	32	26	10.1	18	12	4	3	2	MICU	MICU	metavision	43	WHITE	EMERGENCY	M	170.18	170.18	170.18	106	106	106	1	0	1	0	0	0	1	0	0	0	0	1
51	90865	180093	224361	74	94	50	108	38.11111111	112.7638184	60.18284963	73.28853962	128	64	82	26	393.5	33	30	10.16	18	12	4	1	4	MICU	MICU	metavision	43	WHITE	EMERGENCY	M	170.18	170.18	170.18	106	106	106	1	0	1	0	0	0	1	0	0	0	0	1
52	90865	180093	224361	99	96	40	102	38.22222222	112.7638184	60.983398	73.28853962	126	66	82	26	390	36	30	9.6	19	12	5	4	3	MICU	MICU	metavision	43	WHITE	EMERGENCY	M	170.18	170.18	170.18	106	106	106	1	0	1	0	0	0	1	0	0	0	0	1
53	90865	180093	224361	122	98	50	100	38.44444444	111.6224273	54.73738666	70.4866151	112	61	75	26	384.7	33	30	10.1	20	13	5	4	3	MICU	MICU	metavision	43	WHITE	EMERGENCY	M	170.18	170.18	170.18	106	106	106	1	0	1	0	0	0	1	0	0	0	0	1
54	90865	180093	224361	93	97	50	111	38.44444444	112.7638184	60.983398	70.4866151	121	66	80	27	402.62	34	33	7.81	21	15	5	4	3	MICU	MICU	metavision	43	WHITE	EMERGENCY	M	170.18	170.18	170.18	106	106	106	1	0	1	0	0	0	1	0	0	0	0	1
55	90865	180093	224361	85	95	51	120	37.61111111	104.3905238	60.18284963	70.4866151	107	64	76	26	377.98	37	33	9.88	22	15	5	1	1	MICU	MICU	metavision	43	WHITE	EMERGENCY	M	170.18	170.18	170.18	106	106	106	1	0	1	0	0	0	1	0	0	0	0	1
56	90865	180093	224361	85	95	51	123	37.61111111	102.3687085	54.07455965	63.94377619	93	57	67	26	383.54	37	35	9.88	22	15	1	1	1	MICU	MICU	metavision	43	WHITE	EMERGENCY	M	170.18	170.18	170.18	106	106	106	1	0	1	0	0	0	1	0	0	0	0	1
57	90865	180093	224361	82	95	50	123	37.44444444	140	77	93	103	66	77	26	389.12	39	34	9.86	20	10	1	1	1	MICU	MICU	metavision	43	WHITE	EMERGENCY	M	170.18	170.18	170.18	106	106	106	1	0	1	0	0	0	1	0	0	0	0	1
58	90865	180093	224361	78	94	50	129	37.55555556	140	77	93	134	66	82	26	388	36	30	10	18	10	1	1	1	MICU	MICU	metavision	43	WHITE	EMERGENCY	M	170.18	170.18	170.18	106	106	106	1	0	1	0	0	0	1	0	0	0	0	1
59	90865	180093	224361	81	95	50	137	38.72222222	135	96	105	134	66	82	27	446	33	29	13.1	18	5	5	3	2	MICU	MICU	metavision	43	WHITE	EMERGENCY	M	170.18	170.18	170.18	106	106	106	1	0	1	0	0	0	1	0	0	0	0	1
60	4787	135251	206077	94	90	40	85	36.4444436	127.2060927	70.73531398	92.01589008	150	81	109	19	450	20	16	8.800000191	10	5	6	5	4	MICU	MICU	carevue	79	WHITE	EMERGENCY	M	167.64	167.64	167.64	114.2	114.2	114.2	1	0	1	0	0	0	1	0	0	0	1	0
61	4787	135251	206077	71	96	50	85	36.88890076	147.3422024	70.73531398	92.01589008	162	91	117	23	450	20	16	8.800000191	10	5	6	5	4	MICU	MICU	carevue	79	WHITE	EMERGENCY	M	167.64	167.64	167.64	114.2	114.2	114.2	1	0	1	0	0	0	1	0	0	0	1	0
62	4787	135251	206077	93	96	50	85	37.33333164	147.3422024	70.73531398	92.01589008	160	89	116	28	547.7085997	21	17	9.600000381	10	5	6	4	3	MICU	MICU	carevue	79	WHITE	EMERGENCY	M	167.64	167.64	167.64	114.2	114.2	114.2	1	0	1	0	0	0	1	0	0	0	1	0
63	4787	135251	206077	90	97	40	82	37.33333164	127.2060927	66.88502337	79.54511264	134	74	95	28	547.7085997	21	17	9.600000381	10	5	6	4	3	MICU	MICU	carevue	79	WHITE	EMERGENCY	M	167.64	167.64	167.64	114.2	114.2	114.2	1	0	1	0	0	0	1	0	0	0	1	0
64	4787	135251	206077	121	95	40	80	37.55559921	127.2060927	70.73531398	92.01589008	150	86	108	28	495	21	17	9.800000191	10	5	6	4	3	MICU	MICU	carevue	79	WHITE	EMERGENCY	M	167.64	167.64	167.64	114.2	114.2	114.2	1	0	1	0	0	0	1	0	0	0	1	0
65	4787	135251	206077	97	98	40.0000006	76	36.94444444	127.2060927	69.76624242	88.17113086	152	76	103	19	481	19	16	9.800000191	9	5	6	4	3	MICU	MICU	carevue	79	WHITE	EMERGENCY	M	167.64	167.64	167.64	114.2	114.2	114.2	1	0	1	0	0	0	1	0	0	0	1	0
66	4787	135251	206077	87	95	40.0000006	74	37.05559921	111.6224273	54.73738666	70.4866151	110	60	76	22	513	21	17	10.19999981	10	5	5	3	2	MICU	MICU	carevue	79	WHITE	EMERGENCY	M	167.64	167.64	167.64	114.2	114.2	114.2	1	0	1	0	0	0	1	0	0	0	1	0
67	4787	135251	206077	89	97	40	72	36.66669846	103.3868075	54.07455965	70.4866151	101	57	72	20	517	22	17	10.10000038	10	5	5	3	2	MICU	MICU	carevue	79	WHITE	EMERGENCY	M	167.64	167.64	167.64	114.2	114.2	114.2	1	0	1	0	0	0	1	0	0	0	1	0
68	4787	135251	206077	104	97	40	89	36.16669846	80	37	51.33330154	95	56	70	20	516	20	17	9.930000305	12	5	5	3	2	MICU	MICU	carevue	79	WHITE	EMERGENCY	M	167.64	167.64	167.64	114.2	114.2	114.2	1	0	1	0	0	0	1	0	0	0	1	0
69	4787	135251	206077	86	93	40.0000006	72	36.11111111	83	43	56.33330154	133	66	91	18	522	18	15	9.699999809	9	5	5	4	2	MICU	MICU	carevue	79	WHITE	EMERGENCY	M	167.64	167.64	167.64	114.2	114.2	114.2	1	0	1	0	0	0	1	0	0	0	1	0
70	4787	135251	206077	49	95	100	74	35.50000085	110	60	76.66670227	133	66	91	20	498	15	15	9.100000381	8	5	6	5	3	MICU	MICU	carevue	79	WHITE	EMERGENCY	M	167.64	167.64	167.64	114.2	114.2	114.2	1	0	1	0	0	0	1	0	0	0	1	0
71	69711	135668	289392	112	99	50	81	36.88888889	127.2060927	54.07455965	73.28853962	138	57	82	18	574	11	18.60726281	11.5	7	5	5	4	4	TSICU	TSICU	metavision	67	ASIAN - ASIAN INDIAN	EMERGENCY	M	167.64			113.8	113.8	113.8	2	0	1	0	0	0	0	0	1	0	0	1
72	69711	135668	289392	138	100	50	80	37.55555556	127.2060927	58.78789661	79.54511264	134	63	86	17	524	15	18.60726281	7.9	8	5	5	3	2	TSICU	TSICU	metavision	67	ASIAN - ASIAN INDIAN	EMERGENCY	M	167.64			113.8	113.8	113.8	2	0	1	0	0	0	0	0	1	0	0	1
73	69711	135668	289392	103	99	50	68	38.05555556	112.7638184	47.69969387	67.53765944	124	50	69	20	562	15	18.60726281	10.7	9	5	5	4	3	TSICU	TSICU	metavision	67	ASIAN - ASIAN INDIAN	EMERGENCY	M	169.8102016			113.8	113.8	113.8	2	0	1	0	0	0	0	0	1	0	0	1
74	69711	135668	289392	99	98	50	68	37.11111111	112.7638184	54.07455965	70.4866151	123	53	71	20	624	34	17	12.1	12	5	5	4	4	TSICU	TSICU	metavision	67	ASIAN - ASIAN INDIAN	EMERGENCY	M	172.72			113.8	113.8	113.8	2	0	1	0	0	0	0	0	1	0	0	1
75	69711	135668	289392	101	100	50	78	37.66666667	78	31	37	120	59	80	16	646	35	20	12.5	13	5	4	2	1	TSICU	TSICU	metavision	67	ASIAN - ASIAN INDIAN	EMERGENCY	M	172.72			113.8	113.8	113.8	2	0	1	0	0	0	0	0	1	0	0	1
76	19221	160495	227081	176	100	50	91	38.16669846	127.2060927	70.73531398	92.01589008	151	87	110	21	566	30	25	9.100000381	15	5	5	3	2	TSICU	TSICU	carevue	23	WHITE	EMERGENCY	M	182.88	182.88	182.88	92	75.1	92	1	0	1	0	0	0	0	0	1	0	1	0
77	19221	160495	227081	123	100	50	104	37.44444529	127.2060927	70.73531398	88.17113086	143	81	103	23	547.7085997	18.09704672	18.60726281	16	6.900000095	5	4	3	3	TSICU	TSICU	carevue	23	WHITE	EMERGENCY	M	182.88	182.88	182.88	92	75.1	92	1	0	1	0	0	0	0	0	1	0	1	0
78	19221	160495	227081	158	100	40	106	37.77780151	127.2060927	70.73531398	92.01589008	152	89	104	24	547.7085997	18.09704672	18.60726281	14.5	7.5	5	4	3	3	TSICU	TSICU	carevue	23	WHITE	EMERGENCY	M	182.88	182.88	182.88	92	75.1	92	1	0	1	0	0	0	0	0	1	0	1	0
79	19221	160495	227081	177	100	40.0000006	101	38.22222392	127.2060927	70.73531398	92.01589008	150	88	111	20	547.7085997	25.72835835	18.60726281	12.30000019	8.199999809	5	4	3	3	TSICU	TSICU	carevue	23	WHITE	EMERGENCY	M	182.88	182.88	182.88	92	75.1	92	1	0	1	0	0	0	0	0	1	0	1	0
80	19221	160495	227081	171	100	40.0000006	101	38.00000085	127.2060927	70.73531398	92.01589008	143	83	106	15	617.3232409	25.72835835	18.60726281	11.19999981	8.199999809	5	4	3	2	TSICU	TSICU	carevue	23	WHITE	EMERGENCY	M	182.88	182.88	182.88	92	75.1	92	1	0	1	0	0	0	0	0	1	0	1	0
81	19221	160495	227081	158	100	40.0000006	83	38.33333333	141.1191658	70.73531398	92.01589008	157	88	113	20	610	15.80000019	14	12	8.5	5	4	3	2	TSICU	TSICU	carevue	23	WHITE	EMERGENCY	M	182.88	182.88	182.88	92	75.1	92	1	0	1	0	0	0	0	0	1	0	1	0
82	19221	160495	227081	128	98	40	95	38.16669846	127.2060927	60.983398	79.54511264	144	71	93	20	650	26.39999962	15.80000019	13.10000038	11.19999981	5	4	3	2	TSICU	TSICU	carevue	23	WHITE	EMERGENCY	M	182.88	182.88	182.88	92	75.1	92	1	0	1	0	0	0	0	0	1	0	1	0
83	19221	160495	227081	185	100	40.0000006	98	38.38890076	127.2060927	70.73531398	92.01589008	142	89	106	20	680	28.79999924	22.89999962	10.89999962	12.10000038	5	4	3	2	TSICU	TSICU	carevue	23	WHITE	EMERGENCY	M	182.88	182.88	182.88	92	75.1	92	1	0	1	0	0	0	0	0	1	0	1	0
84	19221	160495	227081	126	99	40.0000006	99	38.22222392	127.2060927	60.983398	79.54511264	130	72	93	20	640	31.39999962	21	12.89999962	13.30000019	5	4	3	2	TSICU	TSICU	carevue	23	WHITE	EMERGENCY	M	182.88	182.88	182.88	92	75.1	92	1	0	1	0	0	0	0	0	1	0	1	0
85	19221	160495	227081	81	98	40.0000006	72	37.88890076	147.3422024	70.73531398	92.01589008	160	80	107	20	630	34.29999924	29.29999924	12.60000038	13.19999981	5	4	3	3	TSICU	TSICU	carevue	23	WHITE	EMERGENCY	M	182.88	182.88	182.88	92	75.1	92	1	0	1	0	0	0	0	0	1	0	1	0
86	19221	160495	227081	131	100	40.0000006	61	37.5	112.7638184	60.983398	79.54511264	121	70	89	20	640	35	24	12.89999962	13.19999981	5	1	1	1	TSICU	TSICU	carevue	23	WHITE	EMERGENCY	M	182.88	182.88	182.88	92	75.1	92	1	0	1	0	0	0	0	0	1	0	1	0
87	19221	160495	227081	83	100	40.0000006	71	37.5	112.7638184	60.983398	79.54511264	119	68	86	20	640	35	24	12.89999962	13.19999981	5	1	1	1	TSICU	TSICU	carevue	23	WHITE	EMERGENCY	M	182.88	182.88	182.88	92	75.1	92	1	0	1	0	0	0	0	0	1	0	1	0
88	19221	160495	227081	115	100	40.0000006	65	38.44444275	127.2060927	69.76624242	79.54511264	137	76	98	20	620	36	27	12.5	13.69999981	5	1	1	1	TSICU	TSICU	carevue	23	WHITE	EMERGENCY	M	182.88	182.88	182.88	92	75.1	92	1	0	1	0	0	0	0	0	1	0	1	0
89	19221	160495	227081	172	100	40.0000006	73	37.72222307	111.6224273	66.88502337	79.54511264	111	75	90	20	640	38	20	13.19999981	12.5	5	1	1	1	TSICU	TSICU	carevue	23	WHITE	EMERGENCY	M	182.88	182.88	182.88	92	75.1	92	1	0	1	0	0	0	0	0	1	0	1	0
90	19221	160495	227081	133	99	40.0000006	71	37.83333249	127.2060927	60.983398	79.54511264	144	71	93	20	660	36	20	12.5	11.89999962	5	1	1	1	TSICU	TSICU	carevue	23	WHITE	EMERGENCY	M	182.88	182.88	182.88	92	75.1	92	1	0	1	0	0	0	0	0	1	0	1	0
91	19221	160495	227081	191	100	40.0000006	63	37.83333249	147.3422024	70.73531398	92.01589008	164	88	110	20	640	35	19	12.80000019	12.60000038	5	1	1	1	TSICU	TSICU	carevue	23	WHITE	EMERGENCY	M	182.88	182.88	182.88	92	75.1	92	1	0	1	0	0	0	0	0	1	0	1	0
92	19221	160495	227081	198	100	40.0000006	75	37.61110942	127.2060927	60.983398	79.54511264	135	73	97	20	630	36	20	12.69999981	12	5	1	1	1	TSICU	TSICU	carevue	23	WHITE	EMERGENCY	M	182.88	182.88	182.88	92	75.1	92	1	0	1	0	0	0	0	0	1	0	1	0
93	19221	160495	227081	187	100	40	80	36.5	112.7638184	60.983398	79.54511264	123	71	91	20	640	35	18	12.69999981	11.60000038	5	1	1	1	TSICU	TSICU	carevue	23	WHITE	EMERGENCY	M	182.88	182.88	182.88	92	75.1	92	1	0	1	0	0	0	0	0	1	0	1	0
94	19221	160495	227081	207	100	40	86	37	127.2060927	69.76624242	79.54511264	130	77	98	22	650	34	17	12.89999962	11	5	1	1	1	TSICU	TSICU	carevue	23	WHITE	EMERGENCY	M	182.88	182.88	182.88	92	75.1	92	1	0	1	0	0	0	0	0	1	0	1	0
95	19221	160495	227081	201	100	40.0000006	79	37.16669846	127.2060927	70.73531398	92.01589008	136	88	108	24	650	40	20	15.60000038	13.10000038	5	1	1	1	TSICU	TSICU	carevue	23	WHITE	EMERGENCY	M	182.88	182.88	182.88	92	75.1	92	1	0	1	0	0	0	0	0	1	0	1	0
96	19221	160495	227081	198	100	40.0000006	85	36.77780151	127.2060927	54.07455965	92.01589008	136	53	108	22	650	35	20	14.39999962	13.30000019	5	1	1	1	TSICU	TSICU	carevue	23	WHITE	EMERGENCY	M	182.88	182.88	182.88	92	75.1	92	1	0	1	0	0	0	0	0	1	0	1	0
97	19221	160495	227081	198	100	40	92	38.27780151	127.2060927	66.88502337	79.54511264	139	75	97	22	650	44	20	14.39999962	12.80000019	5	1	1	1	TSICU	TSICU	carevue	23	WHITE	EMERGENCY	M	182.88	182.88	182.88	92	75.1	92	1	0	1	0	0	0	0	0	1	0	1	0
98	19221	160495	227081	194	100	40	90	38.55559921	127.2060927	70.73531398	92.01589008	147	85	107	24	670	50	20	16.39999962	15	5	1	1	1	TSICU	TSICU	carevue	23	WHITE	EMERGENCY	M	182.88	182.88	182.88	92	75.1	92	1	0	1	0	0	0	0	0	1	0	1	0
99	19221	160495	227081	176	100	40.0000006	89	38.16669846	127.2060927	70.73531398	88.17113086	141	81	103	22	650	36	20	11.39999962	11.39999962	5	1	1	1	TSICU	TSICU	carevue	23	WHITE	EMERGENCY	M	182.88	182.88	182.88	92	75.1	92	1	0	1	0	0	0	0	0	1	0	1	0
100	19221	160495	227081	175	100	40	84	37.33333164	112.7638184	60.983398	79.54511264	116	65	85	20	650	36	20	11.39999962	11.39999962	5	1	1	1	TSICU	TSICU	carevue	23	WHITE	EMERGENCY	M	182.88	182.88	182.88	92	75.1	92	1	0	1	0	0	0	0	0	1	0	1	0
101	19221	160495	227081	156	100	40	79	36.83333503	118	65	82.66670227	132	78	97	20	640	38	17.60000038	12.80000019	11.60000038	5	1	1	1	TSICU	TSICU	carevue	23	WHITE	EMERGENCY	M	182.88	182.88	182.88	92	75.1	92	1	0	1	0	0	0	0	0	1	0	1	0
102	19221	160495	227081	158	100	40.0000006	89	37.38890076	112.7638184	69.76624242	79.54511264	120	78	93	20	600	37	19	13	12	5	1	1	1	TSICU	TSICU	carevue	23	WHITE	EMERGENCY	M	182.88	182.88	182.88	92	75.1	92	1	0	1	0	0	0	0	0	1	0	1	0
103	19221	160495	227081	132	99	40	90	37.11111281	111.6224273	60.18284963	70.4866151	112	64	79	20	650	36.90000153	18.29999924	12.89999962	11.39999962	5	1	1	1	TSICU	TSICU	carevue	23	WHITE	EMERGENCY	M	182.88	182.88	182.88	92	75.1	92	1	0	1	0	0	0	0	0	1	0	1	0
104	19221	160495	227081	139	99	40	91	37.16669846	112.7638184	60.983398	70.4866151	113	68	81	20	660	38.40000153	16.10000038	12.10000038	11.10000038	5	1	1	1	TSICU	TSICU	carevue	23	WHITE	EMERGENCY	M	182.88	182.88	182.88	92	75.1	92	1	0	1	0	0	0	0	0	1	0	1	0
105	19221	160495	227081	152	99	40	96	37.72222307	104.3905238	60.983398	76.97446482	105	69	83	22	660	38.40000153	16.10000038	12.10000038	11.10000038	5	1	1	1	TSICU	TSICU	carevue	23	WHITE	EMERGENCY	M	182.88	182.88	182.88	92	75.1	92	1	0	1	0	0	0	0	0	1	0	1	0
106	19221	160495	227081	184	100	40.0000006	95	37.44444529	112.7638184	69.76624242	79.54511264	120	78	93	24	500	39	18	15.39999962	12	5	1	1	1	TSICU	TSICU	carevue	23	WHITE	EMERGENCY	M	182.88	182.88	182.88	92	75.1	92	1	0	1	0	0	0	0	0	1	0	1	0
107	19221	160495	227081	157	99	40	106	37.88890076	129.1122265	70.73531398	92.01589008	153	87	106	24	500	39	18	13.30000019	12	5	1	1	1	TSICU	TSICU	carevue	23	WHITE	EMERGENCY	M	182.88	182.88	182.88	92	75.1	92	1	0	1	0	0	0	0	0	1	0	1	0
108	19221	160495	227081	189	100	40	95	38.66669846	127.2060927	60.983398	79.54511264	140	72	89	24	500	37	18	13.39999962	11	5	1	1	1	TSICU	TSICU	carevue	23	WHITE	EMERGENCY	M	182.88	182.88	182.88	92	75.1	92	1	0	1	0	0	0	0	0	1	0	1	0
109	19221	160495	227081	174	100	40	90	37.55559921	112.7638184	60.983398	70.4866151	116	66	81	26	560	40	16.20000076	14.60000038	11.39999962	5	1	1	1	TSICU	TSICU	carevue	23	WHITE	EMERGENCY	M	182.88	182.88	182.88	92	75.1	92	1	0	1	0	0	0	0	0	1	0	1	0
110	19221	160495	227081	174	99	40	93	37.61110942	112.7638184	60.983398	70.4866151	118	65	81	26	560	39.59999847	22.78491474	14.60000038	11.69999981	5	1	1	1	TSICU	TSICU	carevue	23	WHITE	EMERGENCY	M	182.88	182.88	182.88	92	75.1	92	1	0	1	0	0	0	0	0	1	0	1	0
111	19221	160495	227081	169	100	40	81	37.88890076	112.7638184	60.983398	79.54511264	120	69	85	26	560	39	22.78491474	14.30000019	11.5	5	1	1	1	TSICU	TSICU	carevue	23	WHITE	EMERGENCY	M	182.88	182.88	182.88	92	75.1	92	1	0	1	0	0	0	0	0	1	0	1	0
112	19221	160495	227081	97	100	40	74	38.00000085	127.2060927	60.983398	79.54511264	138	71	90	26	547.7085997	39	22.78491474	14.30000019	11.5	5	4	2	1	TSICU	TSICU	carevue	23	WHITE	EMERGENCY	M	182.88	182.88	182.88	92	75.1	92	1	0	1	0	0	0	0	0	1	0	1	0
113	19221	160495	227081	201	100	40	81	37.66669846	112.7638184	60.983398	79.54511264	128	71	90	28	710	43	19	14.60000038	12.80000019	5	4	2	1	TSICU	TSICU	carevue	23	WHITE	EMERGENCY	M	182.88	182.88	182.88	92	75.1	92	1	0	1	0	0	0	0	0	1	0	1	0
114	19221	160495	227081	188	100	40	77	37.94444614	127.2060927	60.983398	79.54511264	135	69	85	26	710	43	19	14.60000038	12.80000019	5	4	2	1	TSICU	TSICU	carevue	23	WHITE	EMERGENCY	M	182.88	182.88	182.88	92	75.1	92	1	0	1	0	0	0	0	0	1	0	1	0
115	19221	160495	227081	198	100	40	69	37.77780151	127.2060927	60.983398	79.54511264	136	73	94	16	710	29	19	12	11.19999981	5	4	2	1	TSICU	TSICU	carevue	23	WHITE	EMERGENCY	M	182.88	182.88	182.88	92	75.1	92	1	0	1	0	0	0	0	0	1	0	1	0
116	19221	160495	227081	280	100	40	75	38.5000017	147.3422024	60.983398	92.01589008	171	73	106	18	750	30.89999962	19.79999924	11.89999962	11.39999962	5	4	2	1	TSICU	TSICU	carevue	23	WHITE	EMERGENCY	M	182.88	182.88	182.88	92	75.1	92	1	0	1	0	0	0	0	0	1	0	1	0
117	19221	160495	227081	299	100	40	72	38.33333333	127.2060927	60.983398	79.54511264	143	69	88	16	750	30.89999962	19.79999924	11.89999962	11.39999962	5	4	2	1	TSICU	TSICU	carevue	23	WHITE	EMERGENCY	M	182.88	182.88	182.88	92	75.1	92	1	0	1	0	0	0	0	0	1	0	1	0
118	19221	160495	227081	274	100	60.00000238	71	38.05559921	129.1122265	70.73531398	80.70905888	156	80	101	16	740	34	18.29999924	11.80000019	12	5	4	2	1	TSICU	TSICU	carevue	23	WHITE	EMERGENCY	M	182.88	182.88	182.88	92	75.1	92	1	0	1	0	0	0	0	0	1	0	1	0
119	19221	160495	227081	274	100	60.00000238	77	37.66669846	127.2060927	69.76624242	79.54511264	149	76	94	35	730	32.20000076	20.79999924	11.69999981	11.69999981	5	4	2	1	TSICU	TSICU	carevue	23	WHITE	EMERGENCY	M	182.88	182.88	182.88	92	75.1	92	1	0	1	0	0	0	0	0	1	0	1	0
120	19221	160495	227081	245	100	40	69	37.27780151	127.2060927	60.983398	79.54511264	141	72	92	16	750	32	20	12.10000038	11.60000038	5	1	1	1	TSICU	TSICU	carevue	23	WHITE	EMERGENCY	M	182.88	182.88	182.88	92	75.1	92	1	0	1	0	0	0	0	0	1	0	1	0
121	19221	160495	227081	284	100	40.0000006	78	37	127.2060927	60.18284963	76.97446482	130	64	83	16	760	35	21	12.10000038	12.19999981	5	1	1	1	TSICU	TSICU	carevue	23	WHITE	EMERGENCY	M	182.88	182.88	182.88	92	75.1	92	1	0	1	0	0	0	0	0	1	0	1	0
122	19221	160495	227081	192	100	40	73	38.72222053	129.1122265	70.73531398	83.17641792	153	83	102	18	750	38	19.89999962	13.5	13.80000019	5	4	2	1	TSICU	TSICU	carevue	23	WHITE	EMERGENCY	M	182.88	182.88	182.88	92	75.1	92	1	0	1	0	0	0	0	0	1	0	1	0
123	19221	160495	227081	182	100	40.0000006	76	38.38890076	127.2060927	66.88502337	79.54511264	142	74	92	16	710	30.20000076	19	11.5	12.39999962	5	4	3	2	TSICU	TSICU	carevue	23	WHITE	EMERGENCY	M	182.88	182.88	182.88	92	75.1	92	1	0	1	0	0	0	0	0	1	0	1	0
124	19221	160495	227081	192	100	40.0000006	64	37.38890076	127.2060927	69.76624242	80.70905888	142	77	100	16	720	32	21	11.5	14	5	4	2	1	TSICU	TSICU	carevue	23	WHITE	EMERGENCY	M	182.88	182.88	182.88	92	75.1	92	1	0	1	0	0	0	0	0	1	0	1	0
125	19221	160495	227081	183	100	40	70	38.11111026	147.3422024	70.73531398	92.01589008	163	92	115	16	710	33	19.5	11.30000019	13.19999981	5	4	2	1	TSICU	TSICU	carevue	23	WHITE	EMERGENCY	M	182.88	182.88	182.88	92	75.1	92	1	0	1	0	0	0	0	0	1	0	1	0
126	19221	160495	227081	175	100	40	70	38.05559921	129.1122265	70.73531398	92.01589008	155	86	108	14	710	29.5	19.5	10	11.30000019	5	4	2	1	TSICU	TSICU	carevue	23	WHITE	EMERGENCY	M	182.88	182.88	182.88	92	75.1	92	1	0	1	0	0	0	0	0	1	0	1	0
127	19221	160495	227081	124	100	40.0000006	78	38.00000085	112.7638184	60.983398	79.54511264	125	71	86	14	730	29	18.39999962	10.19999981	11.10000038	5	4	2	1	TSICU	TSICU	carevue	23	WHITE	EMERGENCY	M	182.88	182.88	182.88	92	75.1	92	1	0	1	0	0	0	0	0	1	0	1	0
128	19221	160495	227081	170	100	40.0000006	64	37.83333249	127.2060927	70.73531398	92.01589008	149	84	104	14	720	28	19.5	10.19999981	11	5	4	2	1	TSICU	TSICU	carevue	23	WHITE	EMERGENCY	M	182.88	182.88	182.88	92	75.1	92	1	0	1	0	0	0	0	0	1	0	1	0
129	19221	160495	227081	202	100	40	51	36.61111196	112.7638184	58.78789661	70.4866151	123	63	81	14	700	28	20	10	10.89999962	7.5	4	2	1	TSICU	TSICU	carevue	23	WHITE	EMERGENCY	M	182.88	182.88	182.88	92	75.1	92	1	0	1	0	0	0	0	0	1	0	1	0
130	19221	160495	227081	169	100	40	71	38.33333333	112.7638184	58.78789661	70.4866151	123	63	81	16	700	28	20	10	10.89999962	7.5	4	2	1	TSICU	TSICU	carevue	23	WHITE	EMERGENCY	M	182.88	182.88	182.88	92	75.1	92	1	0	1	0	0	0	0	0	1	0	1	0
131	19221	160495	227081	167	100	40	71	38.33333333	112.7638184	58.78789661	70.4866151	123	63	81	16	700	28	20	10	10.89999962	7.5	4	2	1	TSICU	TSICU	carevue	23	WHITE	EMERGENCY	M	182.88	182.88	182.88	92	75.1	92	1	0	1	0	0	0	0	0	1	0	1	0
132	19221	160495	227081	41	100	40	71	38.33333333	115.5865703	56.21883285	73.3615245	119.8575054	59.87749001	79.67576385	16	552.3280727	26.08809647	22.29223842	10.4229542	12.24595476	5	4	2	1	TSICU	TSICU	carevue	23	WHITE	EMERGENCY	M	182.88	182.88	182.88	92	75.1	92	1	0	1	0	0	0	0	0	1	0	1	0
133	19221	160495	227081	91	100	40	71	38.33333333	112.7638184	60.983398	73.28853962	123	66	82	16	570	38	20	14.69999981	14	5	4	2	1	TSICU	TSICU	carevue	23	WHITE	EMERGENCY	M	182.88	182.88	182.88	92	75.1	92	1	0	1	0	0	0	0	0	1	0	1	0
134	19221	160495	227081	177	100	40	85	38.83333418	112.7638184	60.983398	73.28853962	123	66	82	26	570	38	20	14.69999981	14	5	4	2	1	TSICU	TSICU	carevue	23	WHITE	EMERGENCY	M	182.88	182.88	182.88	92	75.1	92	1	0	1	0	0	0	0	0	1	0	1	0
135	19221	160495	227081	152	100	40	85	38.83333418	112.7638184	60.983398	73.28853962	123	66	82	26	570	38	20	14.69999981	14	5	4	2	1	TSICU	TSICU	carevue	23	WHITE	EMERGENCY	M	182.88	182.88	182.88	92	75.1	92	1	0	1	0	0	0	0	0	1	0	1	0
136	19221	160495	227081	150	100	50	77	38.38890076	127.2060927	60.983398	79.54511264	142	71	90	26	610	41.20000076	21.39999962	15.19999981	15	5	4	2	1	TSICU	TSICU	carevue	23	WHITE	EMERGENCY	M	182.88	182.88	182.88	92	75.1	92	1	0	1	0	0	0	0	0	1	0	1	0
137	19221	160495	227081	156	100	50	94	38.83333418	112.7638184	58.78789661	70.4866151	123	63	79	26	560	40.59999847	21	14.69999981	14.69999981	5	1	1	1	TSICU	TSICU	carevue	23	WHITE	EMERGENCY	M	182.88	182.88	182.88	92	75.1	92	1	0	1	0	0	0	0	0	1	0	1	0
138	19221	160495	227081	198	100	60	83	38.61111111	127.2060927	60.983398	78.64974697	137	66	84	26	570	39	19	14.80000019	14.80000019	5	1	1	1	TSICU	TSICU	carevue	23	WHITE	EMERGENCY	M	182.88	182.88	182.88	92	75.1	92	1	0	1	0	0	0	0	0	1	0	1	0
139	19221	160495	227081	131	100	60	86	37.44444529	127.2060927	60.983398	79.54511264	150	65	86	26	480	41	18	10.39999962	11.39999962	5	1	1	1	TSICU	TSICU	carevue	23	WHITE	EMERGENCY	M	182.88	182.88	182.88	92	75.1	92	1	0	1	0	0	0	0	0	1	0	1	0
140	19221	160495	227081	208	100	60	73	37.44444529	147.3422024	60.983398	79.54511264	164	69	92	28	480	37	20	13.69999981	19.5	10	1	1	1	TSICU	TSICU	carevue	23	WHITE	EMERGENCY	M	182.88	182.88	182.88	92	75.1	92	1	0	1	0	0	0	0	0	1	0	1	0
141	19221	160495	227081	151	100	60	89	37.44444529	127.2060927	60.983398	79.54511264	135	68	86	28	480	37	20	13.69999981	19.5	10	4	2	1	TSICU	TSICU	carevue	23	WHITE	EMERGENCY	M	182.88	182.88	182.88	92	75.1	92	1	0	1	0	0	0	0	0	1	0	1	0
142	19221	160495	227081	178	100	60	82	37.44444529	127.2060927	70.73531398	92.01589008	137	89	108	28	590	47	34.7557683	16.60000038	24.10000038	10	4	2	1	TSICU	TSICU	carevue	23	WHITE	EMERGENCY	M	182.88	182.88	182.88	92	75.1	92	1	0	1	0	0	0	0	0	1	0	1	0
143	19221	160495	227081	77	98	60	92	37.05559921	94	50	64.66670227	109	60	75	26	590	45.90000153	32.90000153	15.39999962	24.89999962	10	4	2	1	TSICU	TSICU	carevue	23	WHITE	EMERGENCY	M	182.88	182.88	182.88	92	75.1	92	1	0	1	0	0	0	0	0	1	0	1	0
144	19221	160495	227081	304	100	100	96	37.05559921	94	50	64.66670227	104	60	74	26	590	45.90000153	32.90000153	15.39999962	24.89999962	10	4	2	1	TSICU	TSICU	carevue	23	WHITE	EMERGENCY	M	182.88	182.88	182.88	92	75.1	92	1	0	1	0	0	0	0	0	1	0	1	0
145	19221	160495	227081	225	100	100	96	35.27780151	96	48	64	113	69	83	24	590	45.90000153	32.90000153	15.39999962	24.89999962	10	4	2	1	TSICU	TSICU	carevue	23	WHITE	EMERGENCY	M	182.88	182.88	182.88	92	75.1	92	1	0	1	0	0	0	0	0	1	0	1	0
146	19221	160495	227081	207	100	100	95	35.27780151	105	40	61.66669846	104	60	74	25	480	45.79999924	37.09999847	8.699999809	22.29999924	15	4	2	1	TSICU	TSICU	carevue	23	WHITE	EMERGENCY	M	182.88	182.88	182.88	92	75.1	92	1	0	1	0	0	0	0	0	1	0	1	0
147	19221	160495	227081	147	100	100	60	34.72222222	137	60	85.66670227	145	77	96	18	480	45.79999924	37.09999847	8.699999809	22.29999924	15	4	2	1	TSICU	TSICU	carevue	23	WHITE	EMERGENCY	M	182.88	182.88	182.88	92	75.1	92	1	0	1	0	0	0	0	0	1	0	1	0
148	19221	160495	227081	68	91	100	56	34.72222222	137	60	85.66670227	145	77	96	30	480	45.79999924	37.09999847	8.699999809	22.29999924	15	4	2	1	TSICU	TSICU	carevue	23	WHITE	EMERGENCY	M	182.88	182.88	182.88	92	75.1	92	1	0	1	0	0	0	0	0	1	0	1	0
149	19221	160495	227081	42	91	100	56	34.72222222	137	60	85.66670227	168	82	104	30	480	45.79999924	37.09999847	8.699999809	22.29999924	15	4	2	1	TSICU	TSICU	carevue	23	WHITE	EMERGENCY	M	182.88	182.88	182.88	92	75.1	92	1	0	1	0	0	0	0	0	1	0	1	0
150	20456	178410	261293	127	95	60.00000238	111	37.05559921	91	45	60.33330154	114	41	54	23	793	28	22	12.10000038	11	12	1	1	1	SICU	SICU	carevue	58	WHITE	EMERGENCY	M	167.64			76	76	76	1	0	1	0	0	0	0	1	0	0	1	0
151	20456	178410	261293	112	90	60.00000238	118	36.22222053	78	45	56	91	46	54	22	802	27	22	12.30000019	12.24595476	12	1	1	1	SICU	SICU	carevue	58	WHITE	EMERGENCY	M	167.64			76	76	76	1	0	1	0	0	0	0	1	0	0	1	0
152	20456	178410	261293	88	83	60.00000238	118	35.50000085	78	45	56	92	48	56	20	802	27	22	12.30000019	12.24595476	12	1	1	1	SICU	SICU	carevue	58	WHITE	EMERGENCY	M	169.8102016			76	76	76	1	0	1	0	0	0	0	1	0	0	1	0
153	20456	178410	261293	143	85	80.00000119	118	35.27780151	70	45	53.33330154	79	41	49	20	657	35	25	12.60000038	12.24595476	12	1	1	1	SICU	SICU	carevue	58	WHITE	EMERGENCY	M	169.8102016			76	76	76	1	0	1	0	0	0	0	1	0	0	1	0
154	20456	178410	261293	70	93	80	115	35.27780151	70	41	50.66669846	84	44	52	20	657	35	25	12.60000038	12.24595476	12	1	1	1	SICU	SICU	carevue	58	WHITE	EMERGENCY	M	169.8102016			76	76	76	1	0	1	0	0	0	0	1	0	0	1	0
155	20456	178410	261293	93	94	100	112	36.0000017	90	52	64.66670227	118	49	61	20	732	35	25	13.69999981	12.24595476	12	1	1	1	SICU	SICU	carevue	58	WHITE	EMERGENCY	M	169.8102016			76	76	76	1	0	1	0	0	0	0	1	0	0	1	0
156	20456	178410	261293	61	91	60.00000238	94	35.16669846	79	39	52.33330154	87	42	52	21	732	26	25	13.5	12.24595476	10	1	1	1	SICU	SICU	carevue	58	WHITE	EMERGENCY	M	169.8102016			76	76	76	1	0	1	0	0	0	0	1	0	0	1	0
157	20456	178410	261293	82	97	60.00000238	89	35.55559921	92	52	65.33329773	118	57	71	21	547.7085997	25	17	14.10000038	12.24595476	10	1	1	1	SICU	SICU	carevue	58	WHITE	EMERGENCY	M	169.8102016			76	76	76	1	0	1	0	0	0	0	1	0	0	1	0
158	20456	178410	261293	67	94	60.00000238	96	36.61111196	88	44	58.66669846	105	61	73	24	547.7085997	25	17	14.10000038	12.24595476	10	1	1	1	SICU	SICU	carevue	58	WHITE	EMERGENCY	M	169.8102016			76	76	76	1	0	1	0	0	0	0	1	0	0	1	0
159	20456	178410	261293	69	92	60	111	37.66669846	86	45	58.66669846	113	57	68	23	547.7085997	27	17	15	12.24595476	10	1	1	1	SICU	SICU	carevue	58	WHITE	EMERGENCY	M	169.8102016			76	76	76	1	0	1	0	0	0	0	1	0	0	1	0
160	20456	178410	261293	62	90	60	120	38.5000017	90	39	56	87	50	60	25	547.7085997	27	17	15	12.24595476	8	1	1	1	SICU	SICU	carevue	58	WHITE	EMERGENCY	M	169.8102016			76	76	76	1	0	1	0	0	0	0	1	0	0	1	0
161	20456	178410	261293	75	100	60.00000238	121	38.55559921	119	52	74.33329773	128	61	78	25	547.7085997	28	22.29223842	17.70000076	12.24595476	8	1	1	1	SICU	SICU	carevue	58	WHITE	EMERGENCY	M	169.8102016			76	76	76	1	0	1	0	0	0	0	1	0	0	1	0
162	20456	178410	261293	79	100	60.00000238	120	38.55559921	108	45	66	114	44	62	25	547.7085997	28	22.29223842	17.70000076	12.24595476	5	4	2	1	SICU	SICU	carevue	58	WHITE	EMERGENCY	M	169.8102016			76	76	76	1	0	1	0	0	0	0	1	0	0	1	0
163	20456	178410	261293	89	96	60.00000238	121	36.11111111	84	38	53.33330154	91	40	53	26	547.7085997	22	18.60726281	16.70000076	9	5	4	2	1	SICU	SICU	carevue	58	WHITE	EMERGENCY	M	169.8102016			76	76	76	1	0	1	0	0	0	0	1	0	0	1	0
164	20456	178410	261293	83	93	60.00000238	122	36.11111111	92	38	56	102	41	58	24	547.7085997	22	18.60726281	16.70000076	9	5	4	2	1	SICU	SICU	carevue	58	WHITE	EMERGENCY	M	169.8102016			76	76	76	1	0	1	0	0	0	0	1	0	0	1	0
165	20456	178410	261293	214	96	100	107	35.27780151	76	27	43.33330154	116	41	58	21	640	22	18.60726281	16.70000076	9	5	4	2	1	SICU	SICU	carevue	58	WHITE	EMERGENCY	M	169.8102016			76	76	76	1	0	1	0	0	0	0	1	0	0	1	0
166	20456	178410	261293	264	100	100	101	35.55559921	76	27	43.33330154	122	40	60	19	640	18	18.60726281	12.80000019	9	5	4	2	1	SICU	SICU	carevue	58	WHITE	EMERGENCY	M	169.8102016			76	76	76	1	0	1	0	0	0	0	1	0	0	1	0
167	20456	178410	261293	131	94	59	92	35.55559921	71	26	41	80	29	41	23	640	18	18.60726281	12.80000019	9	5	4	2	1	SICU	SICU	carevue	58	WHITE	EMERGENCY	M	169.8102016			76	76	76	1	0	1	0	0	0	0	1	0	0	1	0
168	20456	178410	261293	95	94	59	91	35.55559921	71	26	41	91	34	47	27	550	17	18.60726281	12.10000038	9	5	4	2	1	SICU	SICU	carevue	58	WHITE	EMERGENCY	M	169.8102016			76	76	76	1	0	1	0	0	0	0	1	0	0	1	0
169	20456	178410	261293	101	98	50	99	36.38890076	127.2060927	54.07455965	70.4866151	135	55	73	26	600	16	18.60726281	16.20000076	8	5	4	2	1	SICU	SICU	carevue	58	WHITE	EMERGENCY	M	169.8102016			76	76	76	1	0	1	0	0	0	0	1	0	0	1	0
170	20456	178410	261293	123	96	50	96	37	112.7638184	54.07455965	70.4866151	125	59	79	20	590	13	18.60726281	13	7	5	4	2	1	SICU	SICU	carevue	58	WHITE	EMERGENCY	M	169.8102016			76	76	76	1	0	1	0	0	0	0	1	0	0	1	0
171	20456	178410	261293	85	95	50	101	36.88890076	112.7638184	54.07455965	70.4866151	114	56	72	21	572	15	18.60726281	11.10000038	8	5	4	2	1	SICU	SICU	carevue	58	WHITE	EMERGENCY	M	169.8102016			76	76	76	1	0	1	0	0	0	0	1	0	0	1	0
172	20456	178410	261293	89	96	50	97	36.83333503	112.7638184	54.73738666	70.4866151	122	61	78	19	590	18.09704672	18	11.69999981	8	5	4	2	1	SICU	SICU	carevue	58	WHITE	EMERGENCY	M	169.8102016			76	76	76	1	0	1	0	0	0	0	1	0	0	1	0
173	20456	178410	261293	67	91	50	93	36.66669846	106	55	72	124	60	79	18	590	25.72835835	18	11.69999981	9	5	6	5	4	SICU	SICU	carevue	58	WHITE	EMERGENCY	M	169.8102016			76	76	76	1	0	1	0	0	0	0	1	0	0	1	0
174	20456	178410	261293	123	98	50	89	36.33333418	106	55	72	129	58	80	24	600	20	18	10	9	5	6	5	4	SICU	SICU	carevue	58	WHITE	EMERGENCY	M	157.48			76	76	76	1	0	1	0	0	0	0	1	0	0	1	0
175	20456	178410	261293	113	100	50	89	35.44444614	112	56	74.66670227	138	55	76	27	600	20	18	10	9	5	6	5	4	SICU	SICU	carevue	58	WHITE	EMERGENCY	M	157.48			76	76	76	1	0	1	0	0	0	0	1	0	0	1	0
176	23851	150338	251901	68	93	50	67	37.05559921	127.2060927	58.78789661	79.54511264	148	63	89	30	428	17	12	5.900000095	8	5	6	5	4	CCU	CCU	carevue	69	WHITE	EMERGENCY	M	167.64	167.64	167.64	75.9	69.8	80.3	1	0	1	0	1	0	0	0	0	0	1	0
177	23851	150338	251901	86	97	50	72	36.88890076	147.3422024	70.73531398	92.01589008	190	83	119	33	428	17	12	5.900000095	8	5	6	5	4	CCU	CCU	carevue	69	WHITE	EMERGENCY	M	167.64	167.64	167.64	75.9	69.8	80.3	1	0	1	0	1	0	0	0	0	0	1	0
178	23851	150338	251901	70	98	50	69	37.22222222	147.3422024	70.73531398	92.01589008	166	82	113	30	547.7085997	25.72835835	18.60726281	7.300000191	9.300000191	5	6	5	4	CCU	CCU	carevue	69	WHITE	EMERGENCY	M	167.64	167.64	167.64	75.9	69.8	80.3	1	0	1	0	1	0	0	0	0	0	1	0
179	23851	150338	251901	65	96	40	67	37.22222222	129.1122265	60.983398	79.54511264	155	71	99	26	547.7085997	25.72835835	18.60726281	7.300000191	9.300000191	5	6	5	4	CCU	CCU	carevue	69	WHITE	EMERGENCY	M	167.64	167.64	167.64	75.9	69.8	80.3	1	0	1	0	1	0	0	0	0	0	1	0
180	23851	150338	251901	87	97	40	68	37.22222222	127.2060927	58.78789661	79.54511264	144	63	89	18	617.3232409	25.72835835	18.60726281	7.300000191	9.300000191	5	6	5	4	CCU	CCU	carevue	69	WHITE	EMERGENCY	M	167.64	167.64	167.64	75.9	69.8	80.3	1	0	1	0	1	0	0	0	0	0	1	0
181	23851	150338	251901	100	97	40	68	37.16669846	127.2060927	60.18284963	79.54511264	134	64	86	15	617.3232409	25.72835835	18.60726281	7.300000191	9.300000191	5	6	5	4	CCU	CCU	carevue	69	WHITE	EMERGENCY	M	167.64	167.64	167.64	75.9	69.8	80.3	1	0	1	0	1	0	0	0	0	0	1	0
182	23851	150338	251901	84	96	40	77	37.16669846	147.3422024	70.73531398	92.01589008	161	83	109	16	617.3232409	25.72835835	18.60726281	8.5	9.800000191	5	6	5	4	CCU	CCU	carevue	69	WHITE	EMERGENCY	M	167.64	167.64	167.64	75.9	69.8	80.3	1	0	1	0	1	0	0	0	0	0	1	0
183	23851	150338	251901	76	95	40	79	38.00000085	127.2060927	69.76624242	79.54511264	145	78	99	23	547.7085997	25.72835835	22.78491474	10.69999981	10.60000038	5	6	5	4	CCU	CCU	carevue	69	WHITE	EMERGENCY	M	167.64	167.64	167.64	75.9	69.8	80.3	1	0	1	0	1	0	0	0	0	0	1	0
184	23851	150338	251901	93	96	40	76	37.72222307	112.7638184	60.983398	78.64974697	113	67	84	11	617.3232409	25.72835835	22.78491474	11.69999981	10.69999981	5	6	5	4	CCU	CCU	carevue	69	WHITE	EMERGENCY	M	167.64	167.64	167.64	75.9	69.8	80.3	1	0	1	0	1	0	0	0	0	0	1	0
185	23851	150338	251901	89	95	40	73	37.05559921	102.3687085	52.51178313	63.20121771	90	51	63	16	617.3232409	25.72835835	18.60726281	9.600000381	9.100000381	5	6	4	3	CCU	CCU	carevue	69	WHITE	EMERGENCY	M	167.64	167.64	167.64	75.9	69.8	80.3	1	0	1	0	1	0	0	0	0	0	1	0
186	23851	150338	251901	111	98	40	71	37.66669846	112.7638184	54.07455965	70.4866151	123	59	79	16	617.3232409	25.72835835	18.60726281	9.600000381	9.100000381	5	6	4	3	CCU	CCU	carevue	69	WHITE	EMERGENCY	M	167.64	167.64	167.64	75.9	69.8	80.3	1	0	1	0	1	0	0	0	0	0	1	0
187	23851	150338	251901	112	99	40	72	37.66669846	127.2060927	60.983398	92.01589008	144	72	119	17	617.3232409	25.72835835	22.78491474	12	11	5	6	5	4	CCU	CCU	carevue	69	WHITE	EMERGENCY	M	167.64	167.64	167.64	75.9	69.8	80.3	1	0	1	0	1	0	0	0	0	0	1	0
188	23851	150338	251901	93	96	40	68	37.83333249	112.7638184	54.07455965	70.4866151	124	59	80	11	617.3232409	25.72835835	22.78491474	12	11	5	6	5	4	CCU	CCU	carevue	69	WHITE	EMERGENCY	M	167.64	167.64	167.64	75.9	69.8	80.3	1	0	1	0	1	0	0	0	0	0	1	0
189	23851	150338	251901	70	96	40	64	37.88890076	111.6224273	54.73738666	79.54511264	110	60	88	14	800	32	24	11.60000038	11.89999962	5	5	4	3	CCU	CCU	carevue	69	WHITE	EMERGENCY	M	167.64	167.64	167.64	75.9	69.8	80.3	1	0	1	0	1	0	0	0	0	0	1	0
190	23851	150338	251901	68	96	40.0000006	65	37.33333164	102.3687085	46.19747328	63.20121771	82	46	57	14	800	28	26	13.5	13.80000019	8	5	4	3	CCU	CCU	carevue	69	WHITE	EMERGENCY	M	167.64	167.64	167.64	75.9	69.8	80.3	1	0	1	0	1	0	0	0	0	0	1	0
191	23851	150338	251901	109	99	40	66	37.33333164	112.7638184	60.18284963	76.97446482	124	64	83	16	617.3232409	28	26	15.19999981	14	8	5	4	3	CCU	CCU	carevue	69	WHITE	EMERGENCY	M	167.64	167.64	167.64	75.9	69.8	80.3	1	0	1	0	1	0	0	0	0	0	1	0
192	23851	150338	251901	95	97	40	58	38.05559921	103.3868075	46.19747328	63.20121771	102	48	63	14	617.3232409	25.72835835	22.78491474	10	13	8	5	4	3	CCU	CCU	carevue	69	WHITE	EMERGENCY	M	167.64	167.64	167.64	75.9	69.8	80.3	1	0	1	0	1	0	0	0	0	0	1	0
193	23851	150338	251901	86	96	40	74	38.00000085	112.7638184	60.983398	79.54511264	126	66	87	15	840	29.70000076	24.5	12.30000019	15.10000038	8	4	3	3	CCU	CCU	carevue	69	WHITE	EMERGENCY	M	167.64	167.64	167.64	75.9	69.8	80.3	1	0	1	0	1	0	0	0	0	0	1	0
194	23851	150338	251901	108	98	40.0000006	64	37.72222307	127.2060927	58.78789661	79.54511264	152	63	93	14	840	29.20000076	26.60000038	11.60000038	14.69999981	8	6	4	3	CCU	CCU	carevue	69	WHITE	EMERGENCY	M	167.64	167.64	167.64	75.9	69.8	80.3	1	0	1	0	1	0	0	0	0	0	1	0
195	23851	150338	251901	70	95	40	64	38.00000085	112.7638184	54.07455965	70.4866151	117	58	79	27	840	28.20000076	24.39999962	11.80000019	14.80000019	8	5	4	4	CCU	CCU	carevue	69	WHITE	EMERGENCY	M	167.64	167.64	167.64	75.9	69.8	80.3	1	0	1	0	1	0	0	0	0	0	1	0
196	23851	150338	251901	78	97	40	63	37.61110942	104.3905238	54.07455965	70.4866151	106	57	74	14	840	28.20000076	24.39999962	11.80000019	14.80000019	8	5	4	3	CCU	CCU	carevue	69	WHITE	EMERGENCY	M	167.64	167.64	167.64	75.9	69.8	80.3	1	0	1	0	1	0	0	0	0	0	1	0
197	23851	150338	251901	87	100	40.0000006	67	37.72222307	127.2060927	54.73738666	79.54511264	137	61	88	23	590	28	24	14	13.69999981	8	6	5	4	CCU	CCU	carevue	69	WHITE	EMERGENCY	M	167.64	167.64	167.64	75.9	69.8	80.3	1	0	1	0	1	0	0	0	0	0	1	0
198	23851	150338	251901	86	96	40.0000006	67	37.66669846	112.7638184	60.18284963	79.54511264	125	64	86	19	650	25.72835835	22.78491474	12.5	13.5	8	6	5	4	CCU	CCU	carevue	69	WHITE	EMERGENCY	M	167.64	167.64	167.64	75.9	69.8	80.3	1	0	1	0	1	0	0	0	0	0	1	0
199	23851	150338	251901	86	96	40.0000006	67	37.66669846	112.7638184	60.18284963	79.54511264	125	64	86	19	650	25.72835835	22.78491474	12.5	13.5	8	6	5	4	CCU	CCU	carevue	69	WHITE	EMERGENCY	M	167.64	167.64	167.64	75.9	69.8	80.3	1	0	1	0	1	0	0	0	0	0	1	0
200	23851	150338	251901	78	93	40.0000006	59	37	102.3687085	54.07455965	67.53765944	95	53	68	18	590	30.60000038	23.79999924	11.69999981	18.70000076	8	6	5	4	CCU	CCU	carevue	69	WHITE	EMERGENCY	M	167.64	167.64	167.64	75.9	69.8	80.3	1	0	1	0	1	0	0	0	0	0	1	0
201	23851	150338	251901	78	100	40	59	37.44444529	127.2060927	60.983398	80.70905888	151	70	100	14	820	27.20000076	23.60000038	11.39999962	14	8	6	5	4	CCU	CCU	carevue	69	WHITE	EMERGENCY	M	167.64	167.64	167.64	75.9	69.8	80.3	1	0	1	0	1	0	0	0	0	0	1	0
202	23851	150338	251901	95	94	40	60	37.11111281	127.2060927	69.76624242	80.70905888	146	76	101	16	800	27.79999924	24	11.19999981	12.69999981	8	6	5	4	CCU	CCU	carevue	69	WHITE	EMERGENCY	M	167.64	167.64	167.64	75.9	69.8	80.3	1	0	1	0	1	0	0	0	0	0	1	0
203	23851	150338	251901	114	99	40	64	37	112.7638184	54.07455965	70.4866151	120	56	79	18	790	27.79999924	24	10.39999962	20	8	6	5	4	CCU	CCU	carevue	69	WHITE	EMERGENCY	M	167.64	167.64	167.64	75.9	69.8	80.3	1	0	1	0	1	0	0	0	0	0	1	0
204	23851	150338	251901	97	97	40	70	37.11111281	104.3905238	54.73738666	70.4866151	108	60	76	16	617.3232409	31.79003401	22.78491474	10.5	15	8	6	5	4	CCU	CCU	carevue	69	WHITE	EMERGENCY	M	167.64	167.64	167.64	75.9	69.8	80.3	1	0	1	0	1	0	0	0	0	0	1	0
205	23851	150338	251901	106	97	40	70	37.11111281	104.3905238	54.73738666	70.4866151	108	60	76	16	617.3232409	31.79003401	22.78491474	10.5	15	8	6	5	4	CCU	CCU	carevue	69	WHITE	EMERGENCY	M	167.64	167.64	167.64	75.9	69.8	80.3	1	0	1	0	1	0	0	0	0	0	1	0
206	23851	150338	251901	70	95	40.0000006	63	37.5	112.7638184	54.07455965	70.4866151	123	59	81	14	790	29	24	11.10000038	15	7.800000191	6	4	3	CCU	CCU	carevue	69	WHITE	EMERGENCY	M	167.64	167.64	167.64	75.9	69.8	80.3	1	0	1	0	1	0	0	0	0	0	1	0
207	23851	150338	251901	76	95	40	55	37	111.6224273	54.07455965	70.4866151	111	59	77	14	790	28	24	11.19999981	15	7.5	5	4	3	CCU	CCU	carevue	69	WHITE	EMERGENCY	M	167.64	167.64	167.64	75.9	69.8	80.3	1	0	1	0	1	0	0	0	0	0	1	0
208	23851	150338	251901	80	96	40	58	37.33333164	112.7638184	54.73738666	70.4866151	117	61	80	14	740	28.5	24.5	10.30000019	14.60000038	7.5	6	5	4	CCU	CCU	carevue	69	WHITE	EMERGENCY	M	167.64	167.64	167.64	75.9	69.8	80.3	1	0	1	0	1	0	0	0	0	0	1	0
209	23851	150338	251901	86	96	40	65	37.66669846	127.2060927	60.983398	79.54511264	134	66	90	14	770	29	28	10.80000019	16	7.5	6	5	4	CCU	CCU	carevue	69	WHITE	EMERGENCY	M	167.64	167.64	167.64	75.9	69.8	80.3	1	0	1	0	1	0	0	0	0	0	1	0
210	23851	150338	251901	88	99	40	78	37.27780151	103.3868075	47.69969387	67.53765944	102	50	69	14	770	34	27	10.80000019	17	7.5	5	3	1	CCU	CCU	carevue	69	WHITE	EMERGENCY	M	167.64	167.64	167.64	75.9	69.8	80.3	1	0	1	0	1	0	0	0	0	0	1	0
211	23851	150338	251901	85	94	40	76	39.11111196	104.3905238	54.07455965	78.64974697	106	57	84	14	770	34	27	10.80000019	17	7.5	5	3	1	CCU	CCU	carevue	69	WHITE	EMERGENCY	M	167.64	167.64	167.64	75.9	69.8	80.3	1	0	1	0	1	0	0	0	0	0	1	0
212	23851	150338	251901	76	93	40	67	39.11111196	103.3868075	54.07455965	70.4866151	101	56	72	14	830	30	28	10	14	7.5	6	4	3	CCU	CCU	carevue	69	WHITE	EMERGENCY	M	167.64	167.64	167.64	75.9	69.8	80.3	1	0	1	0	1	0	0	0	0	0	1	0
213	23851	150338	251901	69	93	40	67	39.11111196	102.3687085	54.07455965	70.4866151	96	55	70	14	830	30	28	10	14	7.5	6	4	3	CCU	CCU	carevue	69	WHITE	EMERGENCY	M	167.64	167.64	167.64	75.9	69.8	80.3	1	0	1	0	1	0	0	0	0	0	1	0
214	23851	150338	251901	95	97	40	69	37.55559921	129.1122265	70.73531398	92.01589008	156	84	110	14	750	30	26	10.69999981	15.39999962	7.5	6	5	4	CCU	CCU	carevue	69	WHITE	EMERGENCY	M	167.64	167.64	167.64	75.9	69.8	80.3	1	0	1	0	1	0	0	0	0	0	1	0
215	23851	150338	251901	245	99	100	74	37.33333164	127.2060927	60.983398	79.54511264	133	72	94	14	740	34	30	11.19999981	27	10	6	5	4	CCU	CCU	carevue	69	WHITE	EMERGENCY	M	167.64	167.64	167.64	75.9	69.8	80.3	1	0	1	0	1	0	0	0	0	0	1	0
216	23851	150338	251901	82	96	100	70	37.33333164	86	39	54.66669846	120	61	83	14	800	35	26	10.10000038	15	5	4	3	2	CCU	CCU	carevue	69	WHITE	EMERGENCY	M	167.64	167.64	167.64	75.9	69.8	80.3	1	0	1	0	1	0	0	0	0	0	1	0
217	23851	150338	251901	102	95	100	77	36.94444444	86	39	54.66669846	121	56	77	14	660	34.09999847	26	8.899999619	13.5	5	4	3	2	CCU	CCU	carevue	69	WHITE	EMERGENCY	M	167.64	167.64	167.64	75.9	69.8	80.3	1	0	1	0	1	0	0	0	0	0	1	0
218	23851	150338	251901	102	95	100	77	36.94444444	86	39	54.66669846	121	56	77	14	660	34.09999847	26	8.899999619	13.5	5	4	3	2	CCU	CCU	carevue	69	WHITE	EMERGENCY	M	167.64	167.64	167.64	75.9	69.8	80.3	1	0	1	0	1	0	0	0	0	0	1	0
219	23851	150338	251901	109	93	100	73	36.94444444	86	39	54.66669846	121	56	77	14	660	34.09999847	26	8.899999619	13.5	5	4	3	2	CCU	CCU	carevue	69	WHITE	EMERGENCY	M	167.64	167.64	167.64	75.9	69.8	80.3	1	0	1	0	1	0	0	0	0	0	1	0
220	17061	123364	286190	65	93	100	102	36.66669846	127.2060927	54.07455965	76.97446482	135	58	83	23	550	28	23	13.19999981	17	10	6	5	4	CSRU	CSRU	carevue	69	WHITE	ELECTIVE	M	175.26	175.26	175.26	84.6	84.6	93.3	1	1	0	0	0	1	0	0	0	0	1	0
221	17061	123364	286190	86	99	100	92	35.77780151	127.2060927	58.78789661	79.54511264	134	63	89	15	550	28	23	13.19999981	17	10	6	5	4	CSRU	CSRU	carevue	69	WHITE	ELECTIVE	M	175.26	175.26	175.26	84.6	84.6	93.3	1	1	0	0	0	1	0	0	0	0	1	0
222	17061	123364	286190	85	97	50	88	37	102.3687085	46.19747328	63.20121771	90	43	59	22	547.7085997	18.09704672	18.60726281	11	7	5	6	5	4	CSRU	CSRU	carevue	69	WHITE	ELECTIVE	M	175.26	175.26	175.26	84.6	84.6	93.3	1	1	0	0	0	1	0	0	0	0	1	0
223	17061	123364	286190	95	97	50	94	36.72222137	103.3868075	54.07455965	70.4866151	102	55	71	16	547.7085997	18.09704672	18.60726281	11	7	5	6	5	4	CSRU	CSRU	carevue	69	WHITE	ELECTIVE	M	175.26	175.26	175.26	84.6	84.6	93.3	1	1	0	0	0	1	0	0	0	0	1	0
224	17061	123364	286190	101	99	50	90	36.72222137	104.3905238	54.07455965	70.4866151	106	54	72	21	547.7085997	18.09704672	18.60726281	11	7	5	6	5	4	CSRU	CSRU	carevue	69	WHITE	ELECTIVE	M	175.26	175.26	175.26	84.6	84.6	93.3	1	1	0	0	0	1	0	0	0	0	1	0
225	17061	123364	286190	212	96	50	89	36.11111111	112.7638184	54.07455965	70.4866151	115	58	78	21	547.7085997	18.09704672	18.60726281	11	7	5	6	5	4	CSRU	CSRU	carevue	69	WHITE	ELECTIVE	M	175.26	175.26	175.26	84.6	84.6	93.3	1	1	0	0	0	1	0	0	0	0	1	0
226	17061	123364	286190	321	100	100	99	36.4444436	127.2060927	54.07455965	79.54511264	143	59	87	13	722	23	18	8.399999619	9	5	6	5	4	CSRU	CSRU	carevue	69	WHITE	ELECTIVE	M	175.26	175.26	175.26	84.6	84.6	93.3	1	1	0	0	0	1	0	0	0	0	1	0
227	17061	123364	286190	481	100	100	98	36.4444436	127.2060927	54.07455965	79.54511264	143	59	87	12	722	23	18	8.399999619	9	5	6	5	4	CSRU	CSRU	carevue	69	WHITE	ELECTIVE	M	175.26	175.26	175.26	84.6	84.6	93.3	1	1	0	0	0	1	0	0	0	0	1	0
228	17061	123364	286190	436	100	100	98	36.4444436	127.2060927	54.07455965	79.54511264	143	59	87	12	722	23	18	8.399999619	9	5	6	5	4	CSRU	CSRU	carevue	69	WHITE	ELECTIVE	M	175.26	175.26	175.26	84.6	84.6	93.3	1	1	0	0	0	1	0	0	0	0	1	0
229	17061	123364	286190	376	100	100	98	36.4444436	111.6224273	46.19747328	63.20121771	112	45	64	12	722	23	18	8.399999619	9	7.62437979	6	5	4	CSRU	CSRU	carevue	69	WHITE	ELECTIVE	M	175.26	175.26	175.26	84.6	84.6	93.3	1	1	0	0	0	1	0	0	0	0	1	0
230	2344	113411	259750	136	100	40.0000006	92	38.79999924	127.2060927	60.983398	79.54511264	144	69	90	31	447	28	26	7.28000021	11	5	6	5	4	SICU	SICU	carevue	31	UNKNOWN/NOT SPECIFIED	EMERGENCY	M	177.8	177.8	177.8	75	75	80	5	0	1	0	0	0	0	1	0	0	1	0
231	2344	113411	259750	139	98	30.00000119	90	38.40000153	127.2060927	60.983398	79.54511264	140	68	89	16	617.3232409	25.72835835	18.60726281	8.199999809	9	5	6	4	3	SICU	SICU	carevue	31	UNKNOWN/NOT SPECIFIED	EMERGENCY	M	177.8	177.8	177.8	75	75	80	5	0	1	0	0	0	0	1	0	0	1	0
232	2344	113411	259750	141	98	30.00000119	87	38.5000017	127.2060927	60.983398	79.54511264	148	70	91	13	617.3232409	25.72835835	18.60726281	8.199999809	9	5	6	4	3	SICU	SICU	carevue	31	UNKNOWN/NOT SPECIFIED	EMERGENCY	M	177.8	177.8	177.8	75	75	80	5	0	1	0	0	0	0	1	0	0	1	0
233	2344	113411	259750	140	100	30.00000119	87	38.90000153	127.2060927	60.983398	76.97446482	139	65	83	9	620	27	20	8.199999809	9	5	6	4	3	SICU	SICU	carevue	31	UNKNOWN/NOT SPECIFIED	EMERGENCY	M	177.8	177.8	177.8	75	75	80	5	0	1	0	0	0	0	1	0	0	1	0
234	2344	113411	259750	153	100	30.00000119	80	39.20000076	127.2060927	56.17643057	70.4866151	139	62	80	12	620	27	20	6	9	5	6	4	3	SICU	SICU	carevue	31	UNKNOWN/NOT SPECIFIED	EMERGENCY	M	177.8	177.8	177.8	75	75	80	5	0	1	0	0	0	0	1	0	0	1	0
235	2344	113411	259750	260	100	50	107	39.09999847	127.2060927	60.983398	79.54511264	150	66	89	12	590	21	18	7.400000095	6.699999809	5	6	4	3	SICU	SICU	carevue	31	UNKNOWN/NOT SPECIFIED	EMERGENCY	M	177.8	177.8	177.8	75	75	80	5	0	1	0	0	0	0	1	0	0	1	0
236	2344	113411	259750	189	100	50	101	37.60000017	129.1122265	60.983398	79.54511264	155	70	97	17	590	24	18.60726281	8.300000191	8	5	6	4	3	SICU	SICU	carevue	31	UNKNOWN/NOT SPECIFIED	EMERGENCY	M	177.8	177.8	177.8	75	75	80	5	0	1	0	0	0	0	1	0	0	1	0
237	2344	113411	259750	217	100	40	98	37.40000153	129.1122265	60.983398	79.54511264	155	70	97	14	590	24	18.60726281	8.300000191	8	5	6	5	4	SICU	SICU	carevue	31	UNKNOWN/NOT SPECIFIED	EMERGENCY	M	177.8	177.8	177.8	75	75	80	5	0	1	0	0	0	0	1	0	0	1	0
238	2344	113411	259750	213	100	40	98	37.40000153	129.1122265	60.983398	79.54511264	155	70	97	14	590	24	18.60726281	8.300000191	8	5	6	5	4	SICU	SICU	carevue	31	UNKNOWN/NOT SPECIFIED	EMERGENCY	M	177.8	177.8	177.8	75	75	80	5	0	1	0	0	0	0	1	0	0	1	0
239	14922	171413	244029	107	98	40	114	37.66669846	127.2060927	69.76624242	79.54511264	134	78	98	32	552.3280727	26.08809647	22.29223842	10.4229542	12.24595476	7.62437979	6	4	4	CCU	CCU	carevue	86	WHITE	EMERGENCY	M	182.88	182.88	182.88	100.4	100.4	103.1	1	0	1	0	1	0	0	0	0	0	1	0
240	14922	171413	244029	71	95	40	147	36.77780151	127.2060927	70.73531398	92.01589008	150	91	114	32	552.3280727	26.08809647	22.29223842	10.4229542	12.24595476	5	6	4	3	CCU	CCU	carevue	86	WHITE	EMERGENCY	M	182.88	182.88	182.88	100.4	100.4	103.1	1	0	1	0	1	0	0	0	0	0	1	0
241	14922	171413	244029	112	100	40	127	36.77780151	127.2060927	69.76624242	79.54511264	136	76	98	27	547.7085997	26.08809647	22.29223842	11.5	12.24595476	5	6	2	4	CCU	CCU	carevue	86	WHITE	EMERGENCY	M	182.88	182.88	182.88	100.4	100.4	103.1	1	0	1	0	1	0	0	0	0	0	1	0
242	14922	171413	244029	114	99	69.99999881	132	38.22222392	112.7638184	60.983398	79.54511264	119	72	91	27	547.7085997	26.08809647	22.29223842	11.5	12.24595476	5	6	4	4	CCU	CCU	carevue	86	WHITE	EMERGENCY	M	182.88	182.88	182.88	100.4	100.4	103.1	1	0	1	0	1	0	0	0	0	0	1	0
243	14922	171413	244029	108	99	69.99999881	107	35.94444275	127.2060927	70.73531398	92.01589008	147	87	109	28	547.7085997	25.72835835	18.60726281	11.5	8.699999809	5	6	4	4	CCU	CCU	carevue	86	WHITE	EMERGENCY	M	182.88	182.88	182.88	100.4	100.4	103.1	1	0	1	0	1	0	0	0	0	0	1	0
244	14922	171413	244029	105	96	40	108	38.66669846	112.7638184	54.07455965	79.54511264	116	57	89	23	547.7085997	25.72835835	18.60726281	12	8.699999809	5	5	3	2	CCU	CCU	carevue	86	WHITE	EMERGENCY	M	182.88	182.88	182.88	100.4	100.4	103.1	1	0	1	0	1	0	0	0	0	0	1	0
245	14922	171413	244029	64	97	40	101	38.66669846	102.3687085	46.19747328	63.20121771	90	40	56	25	547.7085997	25.72835835	18.60726281	10.10000038	8.699999809	5	5	3	2	CCU	CCU	carevue	86	WHITE	EMERGENCY	M	182.88	182.88	182.88	100.4	100.4	103.1	1	0	1	0	1	0	0	0	0	0	1	0
246	14922	171413	244029	104	100	40	107	37.33333164	102.3687085	52.51178313	63.20121771	94	51	65	20	547.7085997	25.72835835	18.60726281	10.39999962	8.399999619	5	5	3	2	CCU	CCU	carevue	86	WHITE	EMERGENCY	M	182.88	182.88	182.88	100.4	100.4	103.1	1	0	1	0	1	0	0	0	0	0	1	0
247	14922	171413	244029	122	98	40	109	37	112.7638184	54.73738666	70.4866151	115	61	79	26	547.7085997	25.72835835	18.60726281	14.60000038	8.399999619	5	5	3	2	CCU	CCU	carevue	86	WHITE	EMERGENCY	M	182.88	182.88	182.88	100.4	100.4	103.1	1	0	1	0	1	0	0	0	0	0	1	0
248	14922	171413	244029	116	97	40	132	37.27780151	127.2060927	69.76624242	80.70905888	141	78	100	18	814	26.39999962	22.39999962	10.89999962	10.5	5	5	3	2	CCU	CCU	carevue	86	WHITE	EMERGENCY	M	182.88	182.88	182.88	100.4	100.4	103.1	1	0	1	0	1	0	0	0	0	0	1	0
249	14922	171413	244029	128	100	40	132	38.77780151	127.2060927	69.76624242	79.54511264	140	76	98	33	700	25	20	15	11.60000038	5	5	3	2	CCU	CCU	carevue	86	WHITE	EMERGENCY	M	182.88	182.88	182.88	100.4	100.4	103.1	1	0	1	0	1	0	0	0	0	0	1	0
250	14922	171413	244029	108	97	80	142	38.00000085	129.1122265	70.73531398	92.01589008	155	86	112	28	673	25	17	14.69999981	11.80000019	5	5	3	2	CCU	CCU	carevue	86	WHITE	EMERGENCY	M	182.88	182.88	182.88	100.4	100.4	103.1	1	0	1	0	1	0	0	0	0	0	1	0
251	14922	171413	244029	88	95	40	118	37.66669846	112.7638184	58.78789661	73.28853962	113	63	82	25	547.7085997	18.09704672	18.60726281	10.80000019	7.5	5	5	3	2	CCU	CCU	carevue	86	WHITE	EMERGENCY	M	182.88	182.88	182.88	100.4	100.4	103.1	1	0	1	0	1	0	0	0	0	0	1	0
252	14922	171413	244029	75	96	40	108	36.22222053	112.7638184	60.983398	79.54511264	120	71	89	14	617.3232409	18.09704672	18.60726281	7.199999809	6.699999809	5	5	4	3	CCU	CCU	carevue	86	WHITE	EMERGENCY	M	182.88	182.88	182.88	100.4	100.4	103.1	1	0	1	0	1	0	0	0	0	0	1	0
253	14922	171413	244029	81	95	40	116	35	112.7638184	60.18284963	76.97446482	123	64	83	14	617.3232409	18.09704672	18.60726281	11	7.300000191	5	5	4	3	CCU	CCU	carevue	86	WHITE	EMERGENCY	M	182.88	182.88	182.88	100.4	100.4	103.1	1	0	1	0	1	0	0	0	0	0	1	0
254	14922	171413	244029	85	92	40	122	37.33333164	141.1191658	69.76624242	92.01589008	157	77	104	26	730	24	17	8	7	5	5	4	3	CCU	CCU	carevue	86	WHITE	EMERGENCY	M	182.88	182.88	182.88	100.4	100.4	103.1	1	0	1	0	1	0	0	0	0	0	1	0
255	14922	171413	244029	73	95	40	104	36.55559921	127.2060927	70.73531398	80.70905888	143	81	101	12	700	23	18	8.699999809	10.5	5	5	3	1	CCU	CCU	carevue	86	WHITE	EMERGENCY	M	182.88	182.88	182.88	100.4	100.4	103.1	1	0	1	0	1	0	0	0	0	0	1	0
256	14922	171413	244029	112	97	40	92	37.44444529	102.3687085	46.19747328	63.20121771	98	46	62	12	695	26	24	8.899999619	10.39999962	5	4	2	1	CCU	CCU	carevue	86	WHITE	EMERGENCY	M	182.88	182.88	182.88	100.4	100.4	103.1	1	0	1	0	1	0	0	0	0	0	1	0
257	14922	171413	244029	90	98	40	93	36.22222053	112.7638184	58.78789661	70.4866151	120	63	81	12	700	26	20	8.800000191	11.19999981	7.5	4	3	3	CCU	CCU	carevue	86	WHITE	EMERGENCY	M	182.88	182.88	182.88	100.4	100.4	103.1	1	0	1	0	1	0	0	0	0	0	1	0
258	14922	171413	244029	68	95	40	88	35.61111026	102.3687085	46.19747328	63.20121771	89	42	57	13	690	26	20	8.899999619	10.39999962	5	4	3	2	CCU	CCU	carevue	86	WHITE	EMERGENCY	M	182.88	182.88	182.88	100.4	100.4	103.1	1	0	1	0	1	0	0	0	0	0	1	0
259	14922	171413	244029	64	91	40	103	35.61111026	102.3687085	46.19747328	63.20121771	80	46	55	15	696	26.89999962	20	8.899999619	11.19999981	5	4	3	2	CCU	CCU	carevue	86	WHITE	EMERGENCY	M	182.88	182.88	182.88	100.4	100.4	103.1	1	0	1	0	1	0	0	0	0	0	1	0
260	14922	171413	244029	83	98	40	82	37.22222222	103.3868075	54.07455965	67.53765944	101	52	69	12	690	27.10000038	21	8.800000191	10.69999981	5	4	3	2	CCU	CCU	carevue	86	WHITE	EMERGENCY	M	182.88	182.88	182.88	100.4	100.4	103.1	1	0	1	0	1	0	0	0	0	0	1	0
261	14922	171413	244029	74	96	40	86	37.77780151	102.3687085	47.69969387	63.20121771	93	50	64	12	691	27	22	8.899999619	10.30000019	7.5	4	3	2	CCU	CCU	carevue	86	WHITE	EMERGENCY	M	182.88	182.88	182.88	100.4	100.4	103.1	1	0	1	0	1	0	0	0	0	0	1	0
262	14922	171413	244029	75	98	40	81	38.11111026	102.3687085	46.19747328	63.20121771	90	49	62	21	689	25	18	8.699999809	10.89999962	7.5	5	3	2	CCU	CCU	carevue	86	WHITE	EMERGENCY	M	182.88	182.88	182.88	100.4	100.4	103.1	1	0	1	0	1	0	0	0	0	0	1	0
263	14922	171413	244029	85	98	40	89	38.11111026	104.3905238	54.07455965	70.4866151	104	55	71	13	691	24	18	8.699999809	13.19999981	7.5	5	3	2	CCU	CCU	carevue	86	WHITE	EMERGENCY	M	182.88	182.88	182.88	100.4	100.4	103.1	1	0	1	0	1	0	0	0	0	0	1	0
264	14922	171413	244029	125	100	40	133	39.11111196	102.3687085	54.07455965	67.53765944	95	56	68	12	695	27	22	8.600000381	13.30000019	10	5	3	2	CCU	CCU	carevue	86	WHITE	EMERGENCY	M	182.88	182.88	182.88	100.4	100.4	103.1	1	0	1	0	1	0	0	0	0	0	1	0
265	14922	171413	244029	118	97	40	142	38.88890076	125.8991479	70.73531398	80.70905888	129	85	100	12	750	29	23	13	13.39999962	10	4	3	2	CCU	CCU	carevue	86	WHITE	EMERGENCY	M	182.88	182.88	182.88	100.4	100.4	103.1	1	0	1	0	1	0	0	0	0	0	1	0
266	14922	171413	244029	141	97	40	138	39.22222137	103.3868075	56.17643057	70.4866151	102	62	75	13	840	32.29999924	24	10.10000038	14.10000038	10	4	3	2	CCU	CCU	carevue	86	WHITE	EMERGENCY	M	182.88	182.88	182.88	100.4	100.4	103.1	1	0	1	0	1	0	0	0	0	0	1	0
267	14922	171413	244029	128	98	40	144	38.55559921	109.5009503	54.07455965	70.4866151	109	54	73	12	800	35.29999924	24	9.899999619	16	10	4	3	2	CCU	CCU	carevue	86	WHITE	EMERGENCY	M	182.88	182.88	182.88	100.4	100.4	103.1	1	0	1	0	1	0	0	0	0	0	1	0
268	14922	171413	244029	174	99	100	96	39.16669846	110	56	74	129	66	87	12	800	27.10000038	22	16	14	10	4	3	2	CCU	CCU	carevue	86	WHITE	EMERGENCY	M	182.88	182.88	182.88	100.4	100.4	103.1	1	0	1	0	1	0	0	0	0	0	1	0
269	14922	171413	244029	186	100	100	100	39.88890076	92	47	62	129	66	87	12	789	28.10000038	23.89999962	10.30000019	15	10	4	3	2	CCU	CCU	carevue	86	WHITE	EMERGENCY	M	182.88	182.88	182.88	100.4	100.4	103.1	1	0	1	0	1	0	0	0	0	0	1	0
270	14922	171413	244029	54	100	100	101	37.66669846	127	62	83.66670227	129	66	87	17	791	27	20.10000038	36.09999847	10	5	4	3	3	CCU	CCU	carevue	86	WHITE	EMERGENCY	M	182.88	182.88	182.88	100.4	100.4	103.1	1	0	1	0	1	0	0	0	0	0	1	0
271	14922	171413	244029	77	94	100	76	37.66669846	119	84	95.66670227	106	54	70	18	800	29	20	29.29999924	16.60000038	5	4	3	2	CCU	CCU	carevue	86	WHITE	EMERGENCY	M	182.88	182.88	182.88	100.4	100.4	103.1	1	0	1	0	1	0	0	0	0	0	1	0
272	23745	143596	222005	47	92	50	84	37.77780151	105	40	61.66669846	119.8575054	59.87749001	79.67576385	15	617.3232409	25.72835835	18.60726281	12.60000038	9.199999809	5	5	4	4	MICU	MICU	carevue	71	WHITE	EMERGENCY	M	182.88	182.88	182.88	78	77.8	82.2	1	0	1	0	0	0	1	0	0	0	1	0
273	23745	143596	222005	60	98	50	80	38.83333418	113	41	65	119.8575054	59.87749001	79.67576385	14	617.3232409	25.72835835	18.60726281	12.5	8.199999809	5	5	4	3	MICU	MICU	carevue	71	WHITE	EMERGENCY	M	182.88	182.88	182.88	78	77.8	82.2	1	0	1	0	0	0	1	0	0	0	1	0
274	23745	143596	222005	82	98	50	80	37.11111281	142	59	86.66670227	119.8575054	59.87749001	79.67576385	12	720	24	17	10.19999981	11	5	5	4	3	MICU	MICU	carevue	71	WHITE	EMERGENCY	M	182.88	182.88	182.88	78	77.8	82.2	1	0	1	0	0	0	1	0	0	0	1	0
275	23745	143596	222005	163	100	100	98	37.83333249	145	50	81.66670227	119.8575054	59.87749001	79.67576385	16	720	26	17.79999924	10.10000038	10.19999981	5	5	3	2	MICU	MICU	carevue	71	WHITE	EMERGENCY	M	182.88	182.88	182.88	78	77.8	82.2	1	0	1	0	0	0	1	0	0	0	1	0
276	23745	143596	222005	58	96	100	78	37.27780151	135	48	77	72	29	43	24	720	26	17.79999924	10.10000038	10.19999981	5	5	4	3	MICU	MICU	carevue	71	WHITE	EMERGENCY	M	182.88	182.88	182.88	78	77.8	82.2	1	0	1	0	0	0	1	0	0	0	1	0
277	23745	143596	222005	76	94	70	80	37	136	64	88	72	29	43	15	850	18.09704672	18.60726281	9.800000191	6.599999905	5	6	2	4	MICU	MICU	carevue	71	WHITE	EMERGENCY	M	182.88	182.88	182.88	78	77.8	82.2	1	0	1	0	0	0	1	0	0	0	1	0
278	23745	143596	222005	108	98	50	81	38.22222392	105	37	59.66669846	72	29	43	23	800	25.72835835	22.78491474	18.29999924	10.5	5	6	5	4	MICU	MICU	carevue	71	WHITE	EMERGENCY	M	182.88	182.88	182.88	78	77.8	82.2	1	0	1	0	0	0	1	0	0	0	1	0
279	23745	143596	222005	58	99	40	108	38.9444436	158	71	100	145	63	89	26	800	22.60000038	19.89999962	15	12.30000019	5	5	4	4	MICU	MICU	carevue	71	WHITE	EMERGENCY	M	182.88	182.88	182.88	78	77.8	82.2	1	0	1	0	0	0	1	0	0	0	1	0
280	23745	143596	222005	79	97	40	68	37.16669846	102	40	60.66669846	94	41	47	13	770	24	17	9.899999619	9	5	4	3	2	MICU	MICU	carevue	71	WHITE	EMERGENCY	M	182.88	182.88	182.88	78	77.8	82.2	1	0	1	0	0	0	1	0	0	0	1	0
281	23745	143596	222005	74	97	40	97	38.33333333	112	47	68.66670227	129	47	73	13	700	23	19	9.800000191	11	5	5	4	3	MICU	MICU	carevue	71	WHITE	EMERGENCY	M	182.88	182.88	182.88	78	77.8	82.2	1	0	1	0	0	0	1	0	0	0	1	0
282	23745	143596	222005	78	96	40	92	38.00000085	108	47	67.33329773	111	49	68	14	700	28	27	9.699999809	17	5	5	4	4	MICU	MICU	carevue	71	WHITE	EMERGENCY	M	182.88	182.88	182.88	78	77.8	82.2	1	0	1	0	0	0	1	0	0	0	1	0
283	23745	143596	222005	73	95	40	80	38.11111026	112.7638184	46.19747328	63.94377619	114	42	66	13	770	22	17	9.989999771	9	5	5	4	3	MICU	MICU	carevue	71	WHITE	EMERGENCY	M	182.88	182.88	182.88	78	77.8	82.2	1	0	1	0	0	0	1	0	0	0	1	0
284	23745	143596	222005	118	99	50	78	37.66669846	127.2060927	54.07455965	76.97446482	130	59	83	14	730	27	22.78491474	9.590000153	11.80000019	5	5	4	4	MICU	MICU	carevue	71	WHITE	EMERGENCY	M	182.88	182.88	182.88	78	77.8	82.2	1	0	1	0	0	0	1	0	0	0	1	0
285	23745	143596	222005	120	96	50	66	36.61111196	88	35	52.66669846	121	56	78	10	730	33	25	8.229999542	18	7.5	5	4	4	MICU	MICU	carevue	71	WHITE	EMERGENCY	M	182.88	182.88	182.88	78	77.8	82.2	1	0	1	0	0	0	1	0	0	0	1	0
286	23745	143596	222005	109	98	60.00000238	78	37.5	92	37	55.33330154	121	56	78	9	617.3232409	18.79999924	15.60000038	16.70000076	6.800000191	5	5	3	2	MICU	MICU	carevue	71	WHITE	EMERGENCY	M	182.88	182.88	182.88	78	77.8	82.2	1	0	1	0	0	0	1	0	0	0	1	0
287	23745	143596	222005	60	90	40.0000006	81	37.5	122	55	77.33329773	121	56	78	14	617.3232409	18.09704672	18.60726281	16.70000076	6.800000191	5	5	3	2	MICU	MICU	carevue	71	WHITE	EMERGENCY	M	182.88	182.88	182.88	78	77.8	82.2	1	0	1	0	0	0	1	0	0	0	1	0
288	23745	143596	222005	37	98	40	76	38.33333333	95	47	63	124	67	86	12	710	23.89999962	17.70000076	12.80000019	9.600000381	5	4	3	2	MICU	MICU	carevue	71	WHITE	EMERGENCY	M	182.88	182.88	182.88	78	77.8	82.2	1	0	1	0	0	0	1	0	0	0	1	0
289	4743	123912	208030	98	99	35	83	36.11111111	103.3868075	54.73738666	70.4866151	103	61	80	20	550	20	17	9.699999809	11	5	4	3	3	MICU	MICU	carevue	40	WHITE	EMERGENCY	M	177.8	177.8	177.8	83	83	86.3	1	0	1	0	0	0	1	0	0	0	1	0
290	4743	123912	208030	121	99	34.9999994	78	35.16669846	103.3868075	54.73738666	70.4866151	103	61	80	20	549	18	15	8.699999809	9	5	4	3	3	MICU	MICU	carevue	40	WHITE	EMERGENCY	M	177.8	177.8	177.8	83	83	86.3	1	0	1	0	0	0	1	0	0	0	1	0
291	4743	123912	208030	124	100	40	80	35.50000085	112.7638184	60.983398	79.54511264	121	71	91	20	535	26	16	11.30000019	11	5	4	3	2	MICU	MICU	carevue	40	WHITE	EMERGENCY	M	177.8	177.8	177.8	83	83	86.3	1	0	1	0	0	0	1	0	0	0	1	0
292	4743	123912	208030	128	100	40	88	35.33333249	112.7638184	54.73738666	79.54511264	121	60	91	25	531	25	17	13.69999981	10	10	6	4	3	MICU	MICU	carevue	40	WHITE	EMERGENCY	M	177.8	177.8	177.8	83	83	86.3	1	0	1	0	0	0	1	0	0	0	1	0
293	4743	123912	208030	191	100	50	91	35.50000085	112.7638184	54.07455965	79.54511264	121	55	91	22	515	32	20	11	15	10	5	3	2	MICU	MICU	carevue	40	WHITE	EMERGENCY	M	177.8	177.8	177.8	83	83	86.3	1	0	1	0	0	0	1	0	0	0	1	0
294	4743	123912	208030	172	100	50	81	36.16669846	104.3905238	54.07455965	70.4866151	104	54	71	30	550	29	21	16.5	16	10	5	3	2	MICU	MICU	carevue	40	WHITE	EMERGENCY	M	177.8	177.8	177.8	83	83	86.3	1	0	1	0	0	0	1	0	0	0	1	0
295	4743	123912	208030	105	97	80	92	36.0000017	90	47	61.33330154	110	61	77	30	610	32	26	16	17	10	4	3	2	MICU	MICU	carevue	40	WHITE	EMERGENCY	M	177.8	177.8	177.8	83	83	86.3	1	0	1	0	0	0	1	0	0	0	1	0
296	4743	123912	208030	63	94	80	77	36.0000017	90	47	61.33330154	103	54	71	36	630	41	32	18.29999924	19	10	4	3	1	MICU	MICU	carevue	40	WHITE	EMERGENCY	M	177.8	177.8	177.8	83	83	86.3	1	0	1	0	0	0	1	0	0	0	1	0
297	29175	118292	204904	124	98	50	89	37.88890076	102.3687085	54.07455965	63.94377619	98	52	67	20	663	32	24	12.89999962	15	10	1	1	1	TSICU	TSICU	carevue	33	UNKNOWN/NOT SPECIFIED	EMERGENCY	M	165.1			210	210	210	5	0	1	0	0	0	0	0	1	0	1	0
298	29175	118292	204904	105	97	50	91	37.88890076	104.3905238	54.07455965	70.4866151	105	57	72	24	627	32	25	14.80000019	16	10	1	1	1	TSICU	TSICU	carevue	33	UNKNOWN/NOT SPECIFIED	EMERGENCY	M	165.1			210	210	210	5	0	1	0	0	0	0	0	1	0	1	0
299	29175	118292	204904	174	97	50	83	35.66669846	103.3868075	54.07455965	70.4866151	99	59	73	24	630	33	26	14.60000038	16	10	1	1	1	TSICU	TSICU	carevue	33	UNKNOWN/NOT SPECIFIED	EMERGENCY	M	169.8102016			210	210	210	5	0	1	0	0	0	0	0	1	0	1	0
300	29175	118292	204904	82	96	50	92	37.16669846	102.3687085	54.07455965	67.53765944	93	59	69	24	675	36	28	15.60000038	17	10	1	1	1	TSICU	TSICU	carevue	33	UNKNOWN/NOT SPECIFIED	EMERGENCY	M	169.8102016			210	210	210	5	0	1	0	0	0	0	0	1	0	1	0
301	29175	118292	204904	77	91	50	104	38.77780151	112	68	77	88	53	64	20	620	30	24	12.69999981	12	8	1	1	1	TSICU	TSICU	carevue	33	UNKNOWN/NOT SPECIFIED	EMERGENCY	M	169.8102016			210	210	210	5	0	1	0	0	0	0	0	1	0	1	0
302	29175	118292	204904	78	94	40	105	38.77780151	112	68	77	102	65	77	20	620	30	24	12.69999981	12	5	1	1	1	TSICU	TSICU	carevue	33	UNKNOWN/NOT SPECIFIED	EMERGENCY	M	169.8102016			210	210	210	5	0	1	0	0	0	0	0	1	0	1	0
303	29175	118292	204904	114	98	40	85	35.55559921	90	62	68	85	58	67	20	619	26	22	11.89999962	11	5	1	1	1	TSICU	TSICU	carevue	33	UNKNOWN/NOT SPECIFIED	EMERGENCY	M	175.26			210	210	210	5	0	1	0	0	0	0	0	1	0	1	0
304	29175	118292	204904	155	100	40.0000006	76	35.55559921	104	76	83	97	68	81	20	615	27	22	11.80000019	12	5	1	1	1	TSICU	TSICU	carevue	33	UNKNOWN/NOT SPECIFIED	EMERGENCY	M	175.26			210	210	210	5	0	1	0	0	0	0	0	1	0	1	0
305	27007	119654	267906	125	100	100	76	37.88890076	133	80	92	146	81	101	21	488.5515816	22	21	10.60000038	13	8	5	4	3	TSICU	TSICU	carevue	17	WHITE	EMERGENCY	F	160.02	160.02	160.02	48.5	48.5	55	1	0	1	0	0	0	0	0	1	0	1	0
306	27007	119654	267906	62	93	50	64	37.88890076	133	80	92	147	78	101	28	483.1663163	18.09704672	18.60726281	10.60000038	7	5	5	4	3	TSICU	TSICU	carevue	17	WHITE	EMERGENCY	F	160.02	160.02	160.02	48.5	48.5	55	1	0	1	0	0	0	0	0	1	0	1	0
307	27007	119654	267906	102	96	50	60	37.88890076	127.2060927	69.76624242	79.54511264	140	76	97	17	538.1149203	18.09704672	18.60726281	10.60000038	7	5	5	4	3	TSICU	TSICU	carevue	17	WHITE	EMERGENCY	F	160.02	160.02	160.02	48.5	48.5	55	1	0	1	0	0	0	0	0	1	0	1	0
308	27007	119654	267906	102	99	50	88	36.94444444	112.7638184	58.78789661	76.97446482	117	63	83	31	483.1663163	18.09704672	18.60726281	7.199999809	8	5	6	4	3	TSICU	TSICU	carevue	17	WHITE	EMERGENCY	F	160.02	160.02	160.02	48.5	48.5	55	1	0	1	0	0	0	0	0	1	0	1	0
309	27007	119654	267906	150	98	50	103	37.66669846	127.2060927	70.73531398	92.01589008	146	91	111	27	483.1663163	18.09704672	18.60726281	7.099999905	8	5	6	4	3	TSICU	TSICU	carevue	17	WHITE	EMERGENCY	F	160.02	160.02	160.02	48.5	48.5	55	1	0	1	0	0	0	0	0	1	0	1	0
310	27007	119654	267906	122	99	50	79	38.00000085	127.2060927	70.73531398	80.70905888	132	97	101	21	488.5515816	25.72835835	22.78491474	8.300000191	11	8	5	3	2	TSICU	TSICU	carevue	17	WHITE	EMERGENCY	F	160.02	160.02	160.02	48.5	48.5	55	1	0	1	0	0	0	0	0	1	0	1	0
311	27007	119654	267906	159	98	50	81	37.61110942	125.8991479	70.73531398	88.17113086	129	100	103	19	526.8670849	25.72835835	22.78491474	8.300000191	11	8	5	3	2	TSICU	TSICU	carevue	17	WHITE	EMERGENCY	F	160.02	160.02	160.02	48.5	48.5	55	1	0	1	0	0	0	0	0	1	0	1	0
312	27007	119654	267906	87	96	50	96	38.27780151	127.2060927	70.73531398	79.54511264	134	81	96	23	483.1663163	25.72835835	22.78491474	6.429999828	11	8	5	3	2	TSICU	TSICU	carevue	17	WHITE	EMERGENCY	F	160.02	160.02	160.02	48.5	48.5	55	1	0	1	0	0	0	0	0	1	0	1	0
313	27007	119654	267906	114	97	50	120	37.94444614	103.3868075	47.69969387	63.94377619	103	50	67	22	483.1663163	25.72835835	22.78491474	8.399999619	11	8	5	3	1	TSICU	TSICU	carevue	17	WHITE	EMERGENCY	F	160.02	160.02	160.02	48.5	48.5	55	1	0	1	0	0	0	0	0	1	0	1	0
314	27007	119654	267906	108	98	50	108	38.00000085	112.7638184	60.983398	78.64974697	115	68	84	21	488.5515816	25.72835835	22.78491474	7.099999905	11	8	4	2	1	TSICU	TSICU	carevue	17	WHITE	EMERGENCY	F	160.02	160.02	160.02	48.5	48.5	55	1	0	1	0	0	0	0	0	1	0	1	0
315	27007	119654	267906	163	98	50	110	37.5	104.3905238	54.73738666	70.4866151	105	61	76	24	330	28	25	7.5	18	10	4	2	1	TSICU	TSICU	carevue	17	WHITE	EMERGENCY	F	160.02	160.02	160.02	48.5	48.5	55	1	0	1	0	0	0	0	0	1	0	1	0
316	27007	119654	267906	115	99	50	110	37.27780151	112.7638184	60.983398	79.54511264	118	68	85	23	330	28	25	7.300000191	18	14	4	2	1	TSICU	TSICU	carevue	17	WHITE	EMERGENCY	F	160.02	160.02	160.02	48.5	48.5	55	1	0	1	0	0	0	0	0	1	0	1	0
317	27007	119654	267906	108	97	50	107	37.66669846	103.3868075	54.73738666	70.4866151	101	60	74	24	330	28	25	7.300000191	18	14	4	2	1	TSICU	TSICU	carevue	17	WHITE	EMERGENCY	F	160.02	160.02	160.02	48.5	48.5	55	1	0	1	0	0	0	0	0	1	0	1	0
318	27007	119654	267906	117	100	69.99999881	118	37.5	102.3687085	54.07455965	70.4866151	97	52	70	28	370	28	24	9.600000381	20	14	4	2	1	TSICU	TSICU	carevue	17	WHITE	EMERGENCY	F	160.02	160.02	160.02	48.5	48.5	55	1	0	1	0	0	0	0	0	1	0	1	0
319	27007	119654	267906	100	97	80.00000119	141	37.77780151	88	48	58	136	64	88	34	370	28	24	9.600000381	20	14	4	2	1	TSICU	TSICU	carevue	17	WHITE	EMERGENCY	F	160.02	160.02	160.02	48.5	48.5	55	1	0	1	0	0	0	0	0	1	0	1	0
320	27007	119654	267906	139	100	80.00000119	115	37.66669846	88	48	58	108	56	77	32	380	28	24	12	20	14	1	1	1	TSICU	TSICU	carevue	17	WHITE	EMERGENCY	F	160.02	160.02	160.02	48.5	48.5	55	1	0	1	0	0	0	0	0	1	0	1	0
321	27007	119654	267906	99	100	100	123	37.94444614	88	48	58	104	53	75	34	380	31	26	12	20	14	1	1	1	TSICU	TSICU	carevue	17	WHITE	EMERGENCY	F	160.02	160.02	160.02	48.5	48.5	55	1	0	1	0	0	0	0	0	1	0	1	0
322	27007	119654	267906	85	100	100	127	38.00000085	88	48	58	97	50	68	35	380	31	26	12.89999962	20	14	1	1	1	TSICU	TSICU	carevue	17	WHITE	EMERGENCY	F	160.02	160.02	160.02	48.5	48.5	55	1	0	1	0	0	0	0	0	1	0	1	0
323	27007	119654	267906	73	96	100	144	36.72222137	109.5009503	54.07455965	70.4866151	109	57	76	35	428	35	28	14.80000019	21	14	1	1	1	TSICU	TSICU	carevue	17	WHITE	EMERGENCY	F	160.02	160.02	160.02	48.5	48.5	55	1	0	1	0	0	0	0	0	1	0	1	0
324	27007	119654	267906	89	96	100	144	36.72222137	102.3687085	46.19747328	63.20121771	92	39	52	34	428	35	28	14.80000019	21	14	1	1	1	TSICU	TSICU	carevue	17	WHITE	EMERGENCY	F	160.02	160.02	160.02	48.5	48.5	55	1	0	1	0	0	0	0	0	1	0	1	0
325	27007	119654	267906	61	97	100	139	36.55559921	65	30	38	92	39	52	35	450	34	25	15.10000038	17	8	1	1	1	TSICU	TSICU	carevue	17	WHITE	EMERGENCY	F	160.02	160.02	160.02	48.5	48.5	55	1	0	1	0	0	0	0	0	1	0	1	0
326	27007	119654	267906	123	99	100	135	36.55559921	65	30	38	127	60	73	29	450	34	25	15.10000038	17	5	1	1	1	TSICU	TSICU	carevue	17	WHITE	EMERGENCY	F	160.02	160.02	160.02	48.5	48.5	55	1	0	1	0	0	0	0	0	1	0	1	0
327	27007	119654	267906	106	100	100	139	36.55559921	65	30	38	85	56	67	30	450	34	25	15.10000038	17	5	1	1	1	TSICU	TSICU	carevue	17	WHITE	EMERGENCY	F	160.02	160.02	160.02	48.5	48.5	55	1	0	1	0	0	0	0	0	1	0	1	0
328	27007	119654	267906	500	100	100	105	36.55559921	65	30	38	143	62	67	34	450	31	25	15.10000038	17	5	1	1	1	TSICU	TSICU	carevue	17	WHITE	EMERGENCY	F	160.02	160.02	160.02	48.5	48.5	55	1	0	1	0	0	0	0	0	1	0	1	0
329	27007	119654	267906	178	100	30	93	37.66669846	127.2060927	54.73738666	70.4866151	135	61	81	11	437	16	18.60726281	4.199999809	7	5	4	2	1	TSICU	TSICU	carevue	17	WHITE	EMERGENCY	F	160.02	160.02	160.02	48.5	48.5	55	1	0	1	0	0	0	0	0	1	0	1	0
330	27007	119654	267906	177	100	30	87	38.11111026	127.2060927	58.78789661	76.97446482	135	63	83	15	437	16	18.60726281	4.199999809	7	5	4	2	1	TSICU	TSICU	carevue	17	WHITE	EMERGENCY	F	160.02	160.02	160.02	48.5	48.5	55	1	0	1	0	0	0	0	0	1	0	1	0
331	27007	119654	267906	259	100	50	97	37.38890076	110	56	70	132	60	81	14	510	18	16	6.5	8	5	4	2	1	TSICU	TSICU	carevue	17	WHITE	EMERGENCY	F	160.02	160.02	160.02	48.5	48.5	55	1	0	1	0	0	0	0	0	1	0	1	0
332	27007	119654	267906	424	100	100	91	36.55559921	110	56	70	122	63	80	14	510	18	16	8	8	5	4	2	1	TSICU	TSICU	carevue	17	WHITE	EMERGENCY	F	160.02	160.02	160.02	48.5	48.5	55	1	0	1	0	0	0	0	0	1	0	1	0
333	4718	134323	227837	86	97	50	83	37.77780151	147.3422024	56.17643057	79.54511264	163	62	95	19	750	36.70000076	29.39999962	7.449999809	11.5	5	6	4	4	MICU	MICU	carevue	73	WHITE	EMERGENCY	F	157.48			111.3	109	118	1	0	1	0	0	0	1	0	0	0	1	0
334	4718	134323	227837	114	98	40.0000006	71	37.44444529	127.2060927	54.07455965	70.4866151	130	53	78	34	547.7085997	36.70000076	29.39999962	11.19999981	11.5	5	6	5	4	MICU	MICU	carevue	73	WHITE	EMERGENCY	F	157.48			111.3	109	118	1	0	1	0	0	0	1	0	0	0	1	0
335	4718	134323	227837	108	98	40.0000006	67	37.55559921	112.7638184	70.73531398	92.01589008	118	111	115	16	617.3232409	18.09704672	18.60726281	11.10000038	7	5	6	5	4	MICU	MICU	carevue	73	WHITE	EMERGENCY	F	169.8102016			111.3	109	118	1	0	1	0	0	0	1	0	0	0	1	0
336	4718	134323	227837	103	98	40.0000006	76	37.55559921	127.2060927	54.07455965	79.54511264	143	57	88	28	550	33	26	11.10000038	7	5	6	5	4	MICU	MICU	carevue	73	WHITE	EMERGENCY	F	169.8102016			111.3	109	118	1	0	1	0	0	0	1	0	0	0	1	0
337	4718	134323	227837	100	98	40.0000006	75	38.00000085	112.7638184	54.07455965	70.4866151	123	52	73	18	550	32	22	9.75	14	8	6	4	3	MICU	MICU	carevue	73	WHITE	EMERGENCY	F	169.8102016			111.3	109	118	1	0	1	0	0	0	1	0	0	0	1	0
338	4718	134323	227837	104	97	40.0000006	78	37.55559921	127.2060927	60.983398	79.54511264	149	65	93	23	550	29	22	12.89999962	14	5	6	4	3	MICU	MICU	carevue	73	WHITE	EMERGENCY	F	169.8102016			111.3	109	118	1	0	1	0	0	0	1	0	0	0	1	0
339	4718	134323	227837	118	98	40.0000006	82	38.00000085	127.2060927	54.07455965	70.4866151	131	54	79	34	450	29	22.78491474	7.900000095	11	8	6	5	4	MICU	MICU	carevue	73	WHITE	EMERGENCY	F	169.8102016			111.3	109	118	1	0	1	0	0	0	1	0	0	0	1	0
340	4718	134323	227837	97	97	40	74	38.05559921	112.7638184	52.51178313	70.4866151	121	51	73	19	599	29	24	9.899999619	13	8	6	4	3	MICU	MICU	carevue	73	WHITE	EMERGENCY	F	169.8102016			111.3	109	118	1	0	1	0	0	0	1	0	0	0	1	0
341	4718	134323	227837	110	97	40	82	38.72222053	112.7638184	54.07455965	70.4866151	127	52	76	18	599	29	24	9.899999619	13	8	6	4	3	MICU	MICU	carevue	73	WHITE	EMERGENCY	F	169.8102016			111.3	109	118	1	0	1	0	0	0	1	0	0	0	1	0
342	4718	134323	227837	106	97	40	78	38.72222053	112.7638184	52.51178313	70.4866151	128	51	76	19	415	26	20	8.5	10	8	6	4	3	MICU	MICU	carevue	73	WHITE	EMERGENCY	F	169.8102016			111.3	109	118	1	0	1	0	0	0	1	0	0	0	1	0
343	4718	134323	227837	107	97	40	85	38.27780151	127.2060927	54.07455965	70.4866151	131	53	78	21	531	25.72835835	18.60726281	9.100000381	9	5	6	4	3	MICU	MICU	carevue	73	WHITE	EMERGENCY	F	169.8102016			111.3	109	118	1	0	1	0	0	0	1	0	0	0	1	0
344	4718	134323	227837	93	97	40.0000006	70	38.44444275	127.2060927	54.07455965	70.4866151	130	53	78	19	400	25.72835835	22.78491474	14.60000038	13	5	6	3	1	MICU	MICU	carevue	73	WHITE	EMERGENCY	F	169.8102016			111.3	109	118	1	0	1	0	0	0	1	0	0	0	1	0
345	4718	134323	227837	116	98	40	76	38.22222392	127.2060927	54.07455965	70.4866151	139	53	80	17	500	28	23	9.199999809	10	5	5	3	1	MICU	MICU	carevue	73	WHITE	EMERGENCY	F	169.8102016			111.3	109	118	1	0	1	0	0	0	1	0	0	0	1	0
346	4718	134323	227837	139	99	50	78	37.44444529	127.2060927	54.07455965	70.4866151	131	54	79	20	514	42	26	10.19999981	14	5	5	3	2	MICU	MICU	carevue	73	WHITE	EMERGENCY	F	169.8102016			111.3	109	118	1	0	1	0	0	0	1	0	0	0	1	0
347	4718	134323	227837	139	99	50	80	38.44444275	127.2060927	54.07455965	70.4866151	131	56	81	19	617.3232409	18.09704672	18.60726281	10.89999962	8	5	5	3	2	MICU	MICU	carevue	73	WHITE	EMERGENCY	F	169.8102016			111.3	109	118	1	0	1	0	0	0	1	0	0	0	1	0
348	4718	134323	227837	109	99	50	90	38.44444275	127.2060927	54.07455965	70.4866151	142	54	79	26	547.7085997	18.09704672	18.60726281	10.89999962	8	5	5	3	2	MICU	MICU	carevue	73	WHITE	EMERGENCY	F	169.8102016			111.3	109	118	1	0	1	0	0	0	1	0	0	0	1	0
349	4718	134323	227837	143	99	50	78	38.44444275	127.2060927	54.07455965	70.4866151	148	52	78	31	565	35	23	10.19999981	17	10	5	3	2	MICU	MICU	carevue	73	WHITE	EMERGENCY	F	169.8102016			111.3	109	118	1	0	1	0	0	0	1	0	0	0	1	0
350	4718	134323	227837	109	99	50	83	38.16669846	125.8991479	46.19747328	70.4866151	129	48	71	32	557	37	27.42317447	11.69999981	17	10	5	1	3	MICU	MICU	carevue	73	WHITE	EMERGENCY	F	169.8102016			111.3	109	118	1	0	1	0	0	0	1	0	0	0	1	0
351	4718	134323	227837	118	97	50	94	39.11111196	129.1122265	54.07455965	79.54511264	153	56	85	31	547.7085997	25.72835835	22.78491474	11.69999981	13	10	5	4	3	MICU	MICU	carevue	73	WHITE	EMERGENCY	F	169.8102016			111.3	109	118	1	0	1	0	0	0	1	0	0	0	1	0
352	4718	134323	227837	124	97	50	88	38.5000017	127.2060927	54.07455965	79.54511264	145	59	86	17	525	34	26	10.80000019	16	10	5	3	2	MICU	MICU	carevue	73	WHITE	EMERGENCY	F	169.8102016			111.3	109	118	1	0	1	0	0	0	1	0	0	0	1	0
353	4718	134323	227837	184	98	69.99999881	78	38.00000085	127.2060927	60.983398	79.54511264	150	71	97	16	560	33	25	8.899999619	16	10	5	4	3	MICU	MICU	carevue	73	WHITE	EMERGENCY	F	162.56			111.3	109	118	1	0	1	0	0	0	1	0	0	0	1	0
354	4718	134323	227837	168	98	75	90	38.00000085	131	34	66.33329773	125	56	97	16	560	35	26	8.399999619	15	10	6	4	3	MICU	MICU	carevue	73	WHITE	EMERGENCY	F	162.56			111.3	109	118	1	0	1	0	0	0	1	0	0	0	1	0
355	94162	196971	243259	199	99	50	75	37.94444444	129.1122265	58.78789661	79.54511264	153	63	93	19	526.8670849	18.09704672	18.60726281	10.5	7	5	4	1	2	SICU	SICU	metavision	83	WHITE	EMERGENCY	M	182.88	182.88	182.88	82.8	82.8	82.8	1	0	1	0	0	0	0	1	0	0	0	1
356	94162	196971	243259	103	98	50	78	36.83333333	127.2060927	54.07455965	78.64974697	133	58	84	20	550	23	12	11	9	5	5	3	1	SICU	SICU	metavision	83	WHITE	EMERGENCY	M	182.88	182.88	182.88	82.8	82.8	82.8	1	0	1	0	0	0	0	1	0	0	0	1
357	94162	196971	243259	137	97	50	79	37.33333333	111.6224273	52.51178313	70.4866151	112	51	70	17	505	17	11	8.95	7	5	5	3	1	SICU	SICU	metavision	83	WHITE	EMERGENCY	M	182.88	182.88	182.88	82.8	82.8	82.8	1	0	1	0	0	0	0	1	0	0	0	1
358	94162	196971	243259	420	99	50	88	37.66666667	145	78	92	105	50	68	19	537	16	11	8.74	8	5	5	3	1	SICU	SICU	metavision	83	WHITE	EMERGENCY	M	182.88	182.88	182.88	82.8	82.8	82.8	1	0	1	0	0	0	0	1	0	0	0	1
359	24149	132161	288769	85	97	40.0000006	84	36.66669846	147.3422024	47.69969387	79.54511264	159	50	91	23	617.3232409	18.09704672	18.60726281	8.600000381	7	5	6	5	4	SICU	SICU	carevue	85	UNKNOWN/NOT SPECIFIED	ELECTIVE	M	177.8	177.8	177.8	80.7	80	98	5	1	0	0	0	0	0	1	0	0	1	0
360	24149	132161	288769	112	96	50	75	36.66669846	127.2060927	46.19747328	70.4866151	144	46	81	14	552.3280727	26.08809647	22.29223842	10.4229542	12.24595476	5	6	4	4	SICU	SICU	carevue	85	UNKNOWN/NOT SPECIFIED	ELECTIVE	M	177.8	177.8	177.8	80.7	80	98	5	1	0	0	0	0	0	1	0	0	1	0
361	24149	132161	288769	79	97	50	78	36.66669846	127.2060927	46.19747328	70.4866151	136	48	79	14	547.7085997	26.08809647	22.29223842	9.5	12.24595476	5	6	4	4	SICU	SICU	carevue	85	UNKNOWN/NOT SPECIFIED	ELECTIVE	M	177.8	177.8	177.8	80.7	80	98	5	1	0	0	0	0	0	1	0	0	1	0
362	24149	132161	288769	63	95	50	86	36.88890076	127.2060927	46.19747328	70.4866151	144	46	78	18	547.7085997	18.09704672	18.60726281	9.5	7	5	6	4	4	SICU	SICU	carevue	85	UNKNOWN/NOT SPECIFIED	ELECTIVE	M	177.8	177.8	177.8	80.7	80	98	5	1	0	0	0	0	0	1	0	0	1	0
363	24149	132161	288769	74	96	40.0000006	87	36.88890076	129.1122265	47.69969387	79.54511264	153	50	85	21	547.7085997	18.09704672	18.60726281	9.5	7	5	6	3	1	SICU	SICU	carevue	85	UNKNOWN/NOT SPECIFIED	ELECTIVE	M	177.8	177.8	177.8	80.7	80	98	5	1	0	0	0	0	0	1	0	0	1	0
364	24149	132161	288769	73	93	40.0000006	82	36.90000153	127.2060927	54.07455965	79.54511264	145	54	86	18	617.3232409	18.09704672	18.60726281	9.5	7	5	6	3	1	SICU	SICU	carevue	85	UNKNOWN/NOT SPECIFIED	ELECTIVE	M	177.8	177.8	177.8	80.7	80	98	5	1	0	0	0	0	0	1	0	0	1	0
365	24149	132161	288769	107	95	50	72	37	103.3868075	46.19747328	63.20121771	101	43	63	14	617.3232409	18.09704672	18.60726281	8.149999619	7	5	6	5	4	SICU	SICU	carevue	85	UNKNOWN/NOT SPECIFIED	ELECTIVE	M	177.8	177.8	177.8	80.7	80	98	5	1	0	0	0	0	0	1	0	0	1	0
366	24149	132161	288769	103	99	60.00000238	89	37.29999966	129	40	69.66670227	168	66	106	21	547.7085997	18.09704672	18.60726281	10.60000038	7	5	1	1	1	SICU	SICU	carevue	85	UNKNOWN/NOT SPECIFIED	ELECTIVE	M	177.8	177.8	177.8	80.7	80	98	5	1	0	0	0	0	0	1	0	0	1	0
367	24149	132161	288769	93	98	50	94	37.09999932	124	41	68.66670227	110	44	71	22	380	18.09704672	18.60726281	9.600000381	7	5	6	5	4	SICU	SICU	carevue	85	UNKNOWN/NOT SPECIFIED	ELECTIVE	M	177.8	177.8	177.8	80.7	80	98	5	1	0	0	0	0	0	1	0	0	1	0
368	24149	132161	288769	99	97	50	72	37.5	105	34	57.66669846	101	43	62	13	367	18.09704672	18.60726281	7.789999962	7	5	6	5	4	SICU	SICU	carevue	85	UNKNOWN/NOT SPECIFIED	ELECTIVE	M	177.8	177.8	177.8	80.7	80	98	5	1	0	0	0	0	0	1	0	0	1	0
369	24149	132161	288769	127	100	50	71	37.40000153	95	40	58.33330154	105	44	64	16	688	25	22	9.409999847	10	5	6	5	4	SICU	SICU	carevue	85	UNKNOWN/NOT SPECIFIED	ELECTIVE	M	177.8	177.8	177.8	80.7	80	98	5	1	0	0	0	0	0	1	0	0	1	0
370	24149	132161	288769	100	95	50	93	37.70000076	127.2060927	46.19747328	70.4866151	148	48	77	24	688	25	18.60726281	10.69999981	10	8	6	4	3	SICU	SICU	carevue	85	UNKNOWN/NOT SPECIFIED	ELECTIVE	M	177.8	177.8	177.8	80.7	80	98	5	1	0	0	0	0	0	1	0	0	1	0
371	24149	132161	288769	118	99	50	68	37.60000017	127.2060927	46.19747328	70.4866151	133	45	71	14	630	27	24	8.699999809	12	8	6	4	3	SICU	SICU	carevue	85	UNKNOWN/NOT SPECIFIED	ELECTIVE	M	177.8	177.8	177.8	80.7	80	98	5	1	0	0	0	0	0	1	0	0	1	0
372	24149	132161	288769	171	96	69.99999881	77	37.29999966	112.7638184	46.19747328	67.53765944	115	45	68	14	649	28	24	8.899999619	13	8	6	5	4	SICU	SICU	carevue	85	UNKNOWN/NOT SPECIFIED	ELECTIVE	M	177.8	177.8	177.8	80.7	80	98	5	1	0	0	0	0	0	1	0	0	1	0
373	24149	132161	288769	90	92	69.99999881	95	37.60000017	112.7638184	54.07455965	70.4866151	115	54	74	16	650	25	20	9.5	10	8	6	4	3	SICU	SICU	carevue	85	UNKNOWN/NOT SPECIFIED	ELECTIVE	M	177.8	177.8	177.8	80.7	80	98	5	1	0	0	0	0	0	1	0	0	1	0
374	24149	132161	288769	125	98	60.00000238	60	37.70000076	112.7638184	46.19747328	63.20121771	118	43	63	15	650	25	20	9.5	10	5	6	4	3	SICU	SICU	carevue	85	UNKNOWN/NOT SPECIFIED	ELECTIVE	M	177.8	177.8	177.8	80.7	80	98	5	1	0	0	0	0	0	1	0	0	1	0
375	24149	132161	288769	156	98	80.00000119	73	38.30000136	121	50	73.66670227	113	46	66	15	690	33	23	9.399999619	16	5	6	4	3	SICU	SICU	carevue	85	UNKNOWN/NOT SPECIFIED	ELECTIVE	M	177.8	177.8	177.8	80.7	80	98	5	1	0	0	0	0	0	1	0	0	1	0
376	24149	132161	288769	309	100	100	85	37.5	60	46.19747328	32.66669846	69	34	46	20	668	25	21	13.19999981	13	5	6	4	3	SICU	SICU	carevue	85	UNKNOWN/NOT SPECIFIED	ELECTIVE	M	177.8	177.8	177.8	80.7	80	98	5	1	0	0	0	0	0	1	0	0	1	0
377	24149	132161	288769	112	100	69.99999881	82	37.40000153	102.3687085	46.19747328	63.20121771	98	42	57	20	668	25	21	13.19999981	13	5	6	4	3	SICU	SICU	carevue	85	UNKNOWN/NOT SPECIFIED	ELECTIVE	M	177.8	177.8	177.8	80.7	80	98	5	1	0	0	0	0	0	1	0	0	1	0
378	24149	132161	288769	189	97	69.99999881	76	34.66669846	147.3422024	54.73738666	92.01589008	172	61	104	14	668	25	21	13.19999981	13	5	1	1	1	SICU	SICU	carevue	85	UNKNOWN/NOT SPECIFIED	ELECTIVE	M	177.8	177.8	177.8	80.7	80	98	5	1	0	0	0	0	0	1	0	0	1	0
379	5820	138521	298755	148	100	100	81	37.77780151	147.3422024	70.73531398	92.01589008	161	79	106	31	552.3280727	26.08809647	22.29223842	10.4229542	12.24595476	7.62437979	6	1	4	TSICU	TSICU	carevue	56	ASIAN	EMERGENCY	M	134.62			81	76.2	81	2	0	1	0	0	0	0	0	1	0	1	0
380	5820	138521	298755	79	98	50	72	36.66669846	127.2060927	69.76624242	79.54511264	140	77	98	26	552.3280727	26.08809647	22.29223842	10.4229542	12.24595476	7.62437979	6	1	4	TSICU	TSICU	carevue	56	ASIAN	EMERGENCY	M	134.62			81	76.2	81	2	0	1	0	0	0	0	0	1	0	1	0
381	5820	138521	298755	94	96	69.99999881	82	37.16669846	127.2060927	60.983398	79.54511264	145	71	90	22	552.3280727	26.08809647	22.29223842	10.4229542	12.24595476	5	5	1	4	TSICU	TSICU	carevue	56	ASIAN	EMERGENCY	M	169.8102016			81	76.2	81	2	0	1	0	0	0	0	0	1	0	1	0
382	5820	138521	298755	107	96	70	82	37.16669846	129.1122265	69.76624242	79.54511264	154	76	99	34	547.7085997	18.09704672	18.60726281	10	6	5	5	1	2	TSICU	TSICU	carevue	56	ASIAN	EMERGENCY	M	169.8102016			81	76.2	81	2	0	1	0	0	0	0	0	1	0	1	0
383	5820	138521	298755	68	96	50	99	37.55559921	147.3422024	70.73531398	92.01589008	192	94	127	31	547.7085997	18.09704672	18.60726281	10	6	5	6	1	4	TSICU	TSICU	carevue	56	ASIAN	EMERGENCY	M	169.8102016			81	76.2	81	2	0	1	0	0	0	0	0	1	0	1	0
384	5820	138521	298755	70	98	40	79	38.11111026	127.2060927	66.88502337	79.54511264	141	74	98	27	547.7085997	18.09704672	18.60726281	10	6	5	6	1	4	TSICU	TSICU	carevue	56	ASIAN	EMERGENCY	M	169.8102016			81	76.2	81	2	0	1	0	0	0	0	0	1	0	1	0
385	5820	138521	298755	110	99	40	76	37.83333249	127.2060927	60.983398	79.54511264	141	71	96	19	617.3232409	18.09704672	18.60726281	10.5	8	5	6	5	4	TSICU	TSICU	carevue	56	ASIAN	EMERGENCY	M	169.8102016			81	76.2	81	2	0	1	0	0	0	0	0	1	0	1	0
386	5820	138521	298755	97	100	40.0000006	77	38.44444275	152	88	109.3330002	174	91	122	23	547.7085997	25.72835835	22.78491474	9.899999619	11	8	5	3	2	TSICU	TSICU	carevue	56	ASIAN	EMERGENCY	M	169.8102016			81	76.2	81	2	0	1	0	0	0	0	0	1	0	1	0
387	5820	138521	298755	85	98	40.0000006	73	37.66669846	144	76	98.66670227	160	80	107	24	547.7085997	25.72835835	22.78491474	11.60000038	11	8	5	3	2	TSICU	TSICU	carevue	56	ASIAN	EMERGENCY	M	169.8102016			81	76.2	81	2	0	1	0	0	0	0	0	1	0	1	0
388	5820	138521	298755	132	100	50	70	37.72222307	137	78	97.66670227	144	74	99	19	617.3232409	25.72835835	22.78491474	9.899999619	11	8	5	3	2	TSICU	TSICU	carevue	56	ASIAN	EMERGENCY	M	169.8102016			81	76.2	81	2	0	1	0	0	0	0	0	1	0	1	0
389	5820	138521	298755	99	99	50	71	37.88890076	141	82	101.6669998	152	86	110	30	547.7085997	25.72835835	22.78491474	11.60000038	11	8	5	3	1	TSICU	TSICU	carevue	56	ASIAN	EMERGENCY	M	169.8102016			81	76.2	81	2	0	1	0	0	0	0	0	1	0	1	0
390	5820	138521	298755	111	99	50	71	37.22222222	127.2060927	69.76624242	79.54511264	133	78	96	22	547.7085997	25.72835835	18.60726281	15	10	8	5	3	1	TSICU	TSICU	carevue	56	ASIAN	EMERGENCY	M	169.8102016			81	76.2	81	2	0	1	0	0	0	0	0	1	0	1	0
391	5820	138521	298755	107	99	50	72	37.88890076	147.3422024	70.73531398	92.01589008	159	97	120	20	547.7085997	25.72835835	18.60726281	11.30000019	10	8	5	3	1	TSICU	TSICU	carevue	56	ASIAN	EMERGENCY	M	169.8102016			81	76.2	81	2	0	1	0	0	0	0	0	1	0	1	0
392	5820	138521	298755	84	97	50	75	37.61110942	127.2060927	70.73531398	92.01589008	152	89	111	22	600	25	17	12.10000038	10	5	5	4	3	TSICU	TSICU	carevue	56	ASIAN	EMERGENCY	M	169.8102016			81	76.2	81	2	0	1	0	0	0	0	0	1	0	1	0
393	5820	138521	298755	108	100	50	69	37.11111281	127.2060927	70.73531398	80.70905888	144	82	101	18	613	23	18	10.60000038	10	5	5	3	1	TSICU	TSICU	carevue	56	ASIAN	EMERGENCY	M	169.8102016			81	76.2	81	2	0	1	0	0	0	0	0	1	0	1	0
394	5820	138521	298755	76	97	40.0000006	72	37.11111281	156	99	118	171	99	122	18	613	23	18	10.60000038	10	5	5	3	1	TSICU	TSICU	carevue	56	ASIAN	EMERGENCY	M	169.8102016			81	76.2	81	2	0	1	0	0	0	0	0	1	0	1	0
395	5820	138521	298755	92	100	40.0000006	71	36.88890076	165	105	125	177	106	133	18	611	23	18	10.5	10	5	5	3	1	TSICU	TSICU	carevue	56	ASIAN	EMERGENCY	M	169.8102016			81	76.2	81	2	0	1	0	0	0	0	0	1	0	1	0
396	5820	138521	298755	370	100	40.0000006	70	36.88890076	165	105	125	177	106	133	18	702	30	21	13	12	5	5	3	1	TSICU	TSICU	carevue	56	ASIAN	EMERGENCY	M	169.8102016			81	76.2	81	2	0	1	0	0	0	0	0	1	0	1	0
397	99881	172327	214377	197	98	80	89	36.66666667	109.5009503	46.19747328	63.20121771	109	45	64	14	333	42	27.42317447	10.2	19	15	1	2	4	MICU	MICU	metavision	78	WHITE	EMERGENCY	M	170.18	170.18	170.18	104.8	104.8	104.8	1	0	1	0	0	0	1	0	0	0	0	1
398	99881	172327	214377	197	97	80	88	36.5	112.7638184	46.19747328	67.53765944	118	48	69	31	333	42	32	10.2	19	15	1	2	4	MICU	MICU	metavision	78	WHITE	EMERGENCY	M	170.18	170.18	170.18	104.8	104.8	104.8	1	0	1	0	0	0	1	0	0	0	0	1
399	99881	172327	214377	154	97	80	87	36.33333333	104.3905238	46.19747328	63.20121771	107	45	64	31	324.47	44	32	10.08	20	15	1	2	4	MICU	MICU	metavision	78	WHITE	EMERGENCY	M	170.18	170.18	170.18	104.8	104.8	104.8	1	0	1	0	0	0	1	0	0	0	0	1
400	99881	172327	214377	178	97	80	78	35.55555556	109.5009503	46.19747328	63.20121771	109	41	63	31	324.27	42	34	10.11	20	15	1	1	1	MICU	MICU	metavision	78	WHITE	EMERGENCY	M	170.18	170.18	170.18	104.8	104.8	104.8	1	0	1	0	0	0	1	0	0	0	0	1
401	99881	172327	214377	129	97	80	78	35.5	103.3868075	46.19747328	63.20121771	100	42	61	31	329.03	43	35	10.23	20	15	1	1	1	MICU	MICU	metavision	78	WHITE	EMERGENCY	M	170.18	170.18	170.18	104.8	104.8	104.8	1	0	1	0	0	0	1	0	0	0	0	1
402	99881	172327	214377	123	96	80	77	36.16666667	104.3905238	46.19747328	63.20121771	107	43	63	31	399.42	43	35	10.22	20	15	1	1	1	MICU	MICU	metavision	78	WHITE	EMERGENCY	M	170.18	170.18	170.18	104.8	104.8	104.8	1	0	1	0	0	0	1	0	0	0	0	1
403	99881	172327	214377	168	97	80	76	35.88888889	104.3905238	46.19747328	70.4866151	107	43	79	20	352.49	52	38	10.92	20	12	1	1	1	MICU	MICU	metavision	78	WHITE	EMERGENCY	M	170.18	170.18	170.18	104.8	104.8	104.8	1	0	1	0	0	0	1	0	0	0	0	1
404	99881	172327	214377	84	97	60	67	35.22222222	104.3905238	46.19747328	73.28853962	107	43	82	31	340.79	48	34	10.6	29	12	1	1	1	MICU	MICU	metavision	78	WHITE	EMERGENCY	M	170.18	170.18	170.18	104.8	104.8	104.8	1	0	1	0	0	0	1	0	0	0	0	1
405	99881	172327	214377	73	95	70	69	35.44444444	112.7638184	46.19747328	63.94377619	118	48	67	31	414.12	41	33	10.68	27	12	1	1	1	MICU	MICU	metavision	78	WHITE	EMERGENCY	M	170.18	170.18	170.18	104.8	104.8	104.8	1	0	1	0	0	0	1	0	0	0	0	1
406	99881	172327	214377	83	92	70	70	35.55555556	112.7638184	60.983398	79.54511264	124	68	89	31	343	40	35	10.7	17	12	1	1	1	MICU	MICU	metavision	78	WHITE	EMERGENCY	M	170.18	170.18	170.18	104.8	104.8	104.8	1	0	1	0	0	0	1	0	0	0	0	1
407	99881	172327	214377	74	99	70	91	36.11111111	133	52	73	154	65	99	15	531	40	35	9.7	17	7	1	1	1	MICU	MICU	metavision	78	WHITE	EMERGENCY	M	170.18	170.18	170.18	104.8	104.8	104.8	1	0	1	0	0	0	1	0	0	0	0	1
408	99881	172327	214377	147	100	70	70	36.11111111	128	56	74	125	60	83	18	531	40	27.42317447	9.7	17	7	1	1	1	MICU	MICU	metavision	78	WHITE	EMERGENCY	M	170.18	170.18	170.18	104.8	104.8	104.8	1	0	1	0	0	0	1	0	0	0	0	1
409	16335	150523	245644	88	96	69.99999881	114	36.66669846	78	33	48	125	66	85	14	617.3232409	25.72835835	22.78491474	14.19999981	12.39999962	5	1	1	4	MICU	MICU	carevue	78	WHITE	EMERGENCY	F	162.56	162.56	162.56	47	46.7	56.9	1	0	1	0	0	0	1	0	0	0	1	0
410	16335	150523	245644	84	96	100	123	36.05559921	119	70	86.33329773	125	66	85	36	617.3232409	25.72835835	22.78491474	8.600000381	12.39999962	5	6	5	4	MICU	MICU	carevue	78	WHITE	EMERGENCY	F	162.56	162.56	162.56	47	46.7	56.9	1	0	1	0	0	0	1	0	0	0	1	0
411	16335	150523	245644	106	96	40	93	37.16669846	112.7638184	60.983398	79.54511264	125	66	85	17	617.3232409	25.72835835	22.78491474	8.600000381	12.39999962	5	6	4	3	MICU	MICU	carevue	78	WHITE	EMERGENCY	F	162.56	162.56	162.56	47	46.7	56.9	1	0	1	0	0	0	1	0	0	0	1	0
412	16335	150523	245644	99	97	40	97	36.83333503	112.7638184	56.17643057	70.4866151	118	62	78	16	617.3232409	25.72835835	22.78491474	12	14	5	6	5	4	MICU	MICU	carevue	78	WHITE	EMERGENCY	F	162.56	162.56	162.56	47	46.7	56.9	1	0	1	0	0	0	1	0	0	0	1	0
413	16335	150523	245644	75	93	40	115	36.83333503	127.2060927	69.76624242	88.17113086	141	78	103	34	547.7085997	31.79003401	26.89832426	11	16	5	6	5	4	MICU	MICU	carevue	78	WHITE	EMERGENCY	F	162.56	162.56	162.56	47	46.7	56.9	1	0	1	0	0	0	1	0	0	0	1	0
414	16335	150523	245644	117	100	40	104	36.5	112.7638184	54.73738666	70.4866151	116	60	78	16	617.3232409	31.79003401	26.89832426	10	16	7.5	6	5	4	MICU	MICU	carevue	78	WHITE	EMERGENCY	F	162.56	162.56	162.56	47	46.7	56.9	1	0	1	0	0	0	1	0	0	0	1	0
415	16335	150523	245644	128	97	50	109	35.94444275	104.3905238	54.07455965	70.4866151	104	56	72	15	617.3232409	25.72835835	22.78491474	7.599999905	14	7.5	6	5	4	MICU	MICU	carevue	78	WHITE	EMERGENCY	F	162.56	162.56	162.56	47	46.7	56.9	1	0	1	0	0	0	1	0	0	0	1	0
416	16335	150523	245644	90	96	50	132	36.61111196	147.3422024	70.73531398	92.01589008	165	97	125	34	500	24.5	19	11.89999962	14.89999962	7.5	6	4	3	MICU	MICU	carevue	78	WHITE	EMERGENCY	F	162.56	162.56	162.56	47	46.7	56.9	1	0	1	0	0	0	1	0	0	0	1	0
417	16335	150523	245644	81	94	40	130	37.61110942	127.2060927	69.76624242	79.54511264	136	77	98	22	500	30	25	11.19999981	13.80000019	7.5	5	4	3	MICU	MICU	carevue	78	WHITE	EMERGENCY	F	162.56	162.56	162.56	47	46.7	56.9	1	0	1	0	0	0	1	0	0	0	1	0
418	16335	150523	245644	80	95	50	122	36.83333503	102.3687085	58.78789661	70.4866151	91	63	73	24	500	29.39999962	26.60000038	13.19999981	14.60000038	7.5	4	3	3	MICU	MICU	carevue	78	WHITE	EMERGENCY	F	162.56	162.56	162.56	47	46.7	56.9	1	0	1	0	0	0	1	0	0	0	1	0
419	16335	150523	245644	72	93	50	134	37.77780151	127.2060927	70.73531398	92.01589008	139	81	104	28	540	31.70000076	30	14	14.69999981	7.5	5	3	1	MICU	MICU	carevue	78	WHITE	EMERGENCY	F	162.56	162.56	162.56	47	46.7	56.9	1	0	1	0	0	0	1	0	0	0	1	0
420	16335	150523	245644	85	93	50	123	38.44444275	127.2060927	69.76624242	80.70905888	136	77	100	24	650	32.59999847	31	12.5	16.5	7.5	5	3	1	MICU	MICU	carevue	78	WHITE	EMERGENCY	F	162.56	162.56	162.56	47	46.7	56.9	1	0	1	0	0	0	1	0	0	0	1	0
421	16335	150523	245644	63	93	50	133	38.00000085	104.3905238	54.07455965	70.4866151	106	59	76	24	530	30	28	12	14.07999992	7.5	5	3	1	MICU	MICU	carevue	78	WHITE	EMERGENCY	F	162.56	162.56	162.56	47	46.7	56.9	1	0	1	0	0	0	1	0	0	0	1	0
422	16335	150523	245644	54	92	50	118	38.00000085	112.7638184	60.983398	79.54511264	122	65	87	36	530	30	28	12	14.07999992	7.5	5	3	1	MICU	MICU	carevue	78	WHITE	EMERGENCY	F	162.56	162.56	162.56	47	46.7	56.9	1	0	1	0	0	0	1	0	0	0	1	0
423	16335	150523	245644	74	96	50	136	37.44444529	102.3687085	54.07455965	63.94377619	85	56	66	18	617.3232409	36	32	13.19999981	17	7.5	5	3	1	MICU	MICU	carevue	78	WHITE	EMERGENCY	F	162.56	162.56	162.56	47	46.7	56.9	1	0	1	0	0	0	1	0	0	0	1	0
424	16335	150523	245644	57	95	50	137	37.38890076	104.3905238	54.73738666	70.4866151	104	60	77	23	547.7085997	38	22.78491474	14	15	5	5	3	1	MICU	MICU	carevue	78	WHITE	EMERGENCY	F	162.56	162.56	162.56	47	46.7	56.9	1	0	1	0	0	0	1	0	0	0	1	0
425	16335	150523	245644	95	97	50	119	38.55559921	102.3687085	52.51178313	63.94377619	90	51	66	21	650	37	33	11.10000038	17.5	10	5	3	1	MICU	MICU	carevue	78	WHITE	EMERGENCY	F	162.56	162.56	162.56	47	46.7	56.9	1	0	1	0	0	0	1	0	0	0	1	0
426	16335	150523	245644	101	99	50	115	37.33333164	103.3868075	54.07455965	70.4866151	99	56	72	16	650	37	33	11.10000038	17.5	10	5	3	1	MICU	MICU	carevue	78	WHITE	EMERGENCY	F	162.56	162.56	162.56	47	46.7	56.9	1	0	1	0	0	0	1	0	0	0	1	0
427	16335	150523	245644	78	97	50	119	37.22222222	102.3687085	46.19747328	63.20121771	81	45	59	18	650	38	36	9.100000381	23	12	5	3	1	MICU	MICU	carevue	78	WHITE	EMERGENCY	F	162.56	162.56	162.56	47	46.7	56.9	1	0	1	0	0	0	1	0	0	0	1	0
428	16335	150523	245644	134	100	60.00000238	114	37.38890076	93	45	61	76	46	57	16	650	38.90000153	36	10.19999981	20.39999962	12	1	1	1	MICU	MICU	carevue	78	WHITE	EMERGENCY	F	162.56	162.56	162.56	47	46.7	56.9	1	0	1	0	0	0	1	0	0	0	1	0
429	16335	150523	245644	87	100	60.00000238	118	36.88890076	111.6224273	60.983398	73.28853962	110	67	82	21	720	41	40	15.19999981	23.20000076	12	1	1	1	MICU	MICU	carevue	78	WHITE	EMERGENCY	F	162.56	162.56	162.56	47	46.7	56.9	1	0	1	0	0	0	1	0	0	0	1	0
430	16335	150523	245644	62	100	60	96	36.61111196	112.7638184	54.07455965	70.4866151	113	58	78	20	650	37	35	14.19999981	25.5	10	1	1	1	MICU	MICU	carevue	78	WHITE	EMERGENCY	F	162.56	162.56	162.56	47	46.7	56.9	1	0	1	0	0	0	1	0	0	0	1	0
431	16335	150523	245644	74	97.07595346	60	79	36.66669846	103.3868075	52.51178313	67.53765944	101	51	69	17	650	39.09999847	36	12	22.20000076	10	1	1	1	MICU	MICU	carevue	78	WHITE	EMERGENCY	F	162.56	162.56	162.56	47	46.7	56.9	1	0	1	0	0	0	1	0	0	0	1	0
432	16335	150523	245644	70	53	60	81	36.66669846	103.3868075	47.69969387	63.94377619	99	50	67	16	650	41.70000076	37	10.89999962	18.89999962	10	1	1	1	MICU	MICU	carevue	78	WHITE	EMERGENCY	F	162.56	162.56	162.56	47	46.7	56.9	1	0	1	0	0	0	1	0	0	0	1	0
433	16335	150523	245644	64	53	50	83	37	102.3687085	46.19747328	63.20121771	95	47	65	19	630	35.90000153	32.5	11.30000019	12.89999962	7.5	1	1	1	MICU	MICU	carevue	78	WHITE	EMERGENCY	F	162.56	162.56	162.56	47	46.7	56.9	1	0	1	0	0	0	1	0	0	0	1	0
434	16335	150523	245644	61	53	60	85	37	102.3687085	46.19747328	63.20121771	91	46	62	18	630	35.90000153	32.5	11.30000019	12.89999962	5	1	1	1	MICU	MICU	carevue	78	WHITE	EMERGENCY	F	162.56	162.56	162.56	47	46.7	56.9	1	0	1	0	0	0	1	0	0	0	1	0
435	16335	150523	245644	64	61	60	101	36.88890076	125.8991479	60.983398	79.54511264	129	68	92	15	650	39	35.40000153	10	14	5	1	1	1	MICU	MICU	carevue	78	WHITE	EMERGENCY	F	162.56	162.56	162.56	47	46.7	56.9	1	0	1	0	0	0	1	0	0	0	1	0
436	16335	150523	245644	53	61	50	93	36.88890076	112.7638184	60.18284963	79.54511264	126	64	87	15	650	39	35.40000153	10	14	5	1	1	1	MICU	MICU	carevue	78	WHITE	EMERGENCY	F	162.56	162.56	162.56	47	46.7	56.9	1	0	1	0	0	0	1	0	0	0	1	0
437	16335	150523	245644	60	93	50	72	37	111.6224273	54.07455965	70.4866151	111	55	75	14	660	36	33	9.5	14	5	1	1	1	MICU	MICU	carevue	78	WHITE	EMERGENCY	F	162.56	162.56	162.56	47	46.7	56.9	1	0	1	0	0	0	1	0	0	0	1	0
438	16335	150523	245644	67	96	50	77	37.27780151	103.3868075	46.19747328	79.54511264	102	45	98	14	650	34.79999924	32.40000153	9.800000191	13.5	5	4	2	1	MICU	MICU	carevue	78	WHITE	EMERGENCY	F	162.56	162.56	162.56	47	46.7	56.9	1	0	1	0	0	0	1	0	0	0	1	0
439	16335	150523	245644	86	99	50	61	37.66669846	104.3905238	54.07455965	70.4866151	106	58	74	14	650	25.72835835	41.90000153	9.800000191	13.30000019	5	1	1	1	MICU	MICU	carevue	78	WHITE	EMERGENCY	F	162.56	162.56	162.56	47	46.7	56.9	1	0	1	0	0	0	1	0	0	0	1	0
440	16335	150523	245644	62	96	49	81	37.66669846	112.7638184	54.73738666	70.4866151	118	60	81	14	700	38	35	9.800000191	15	5	1	1	1	MICU	MICU	carevue	78	WHITE	EMERGENCY	F	162.56	162.56	162.56	47	46.7	56.9	1	0	1	0	0	0	1	0	0	0	1	0
441	16335	150523	245644	84	98	49	85	36.88890076	102.3687085	46.19747328	63.94377619	95	49	66	14	660	40	33	8.800000191	15	5	1	1	1	MICU	MICU	carevue	78	WHITE	EMERGENCY	F	162.56	162.56	162.56	47	46.7	56.9	1	0	1	0	0	0	1	0	0	0	1	0
442	16335	150523	245644	94	97	40	82	37	102.3687085	46.19747328	63.20121771	87	47	62	14	568	37	32	7.5	10.89999962	5	1	1	1	MICU	MICU	carevue	78	WHITE	EMERGENCY	F	162.56	162.56	162.56	47	46.7	56.9	1	0	1	0	0	0	1	0	0	0	1	0
443	16335	150523	245644	80	96	40	88	37	102.3687085	46.19747328	63.20121771	87	47	62	14	568	37	32	7.5	10.89999962	5	1	1	1	MICU	MICU	carevue	78	WHITE	EMERGENCY	F	162.56	162.56	162.56	47	46.7	56.9	1	0	1	0	0	0	1	0	0	0	1	0
444	16335	150523	245644	80	96	40	86	36.90000153	102.3687085	54.07455965	63.94377619	90	52	66	14	570	38	31	7.5	11	5	5	3	1	MICU	MICU	carevue	78	WHITE	EMERGENCY	F	162.56	162.56	162.56	47	46.7	56.9	1	0	1	0	0	0	1	0	0	0	1	0
445	16335	150523	245644	80	100	40	82	36.29999924	127.2060927	66.88502337	79.54511264	136	75	99	12	675	36	33	8.199999809	11.19999981	5	5	4	3	MICU	MICU	carevue	78	WHITE	EMERGENCY	F	162.56	162.56	162.56	47	46.7	56.9	1	0	1	0	0	0	1	0	0	0	1	0
446	16335	150523	245644	173	100	60	105	35.61111026	115	59	77.66670227	126	72	93	13	670	35	26	7.099999905	9.100000381	5	5	4	3	MICU	MICU	carevue	78	WHITE	EMERGENCY	F	162.56	162.56	162.56	47	46.7	56.9	1	0	1	0	0	0	1	0	0	0	1	0
447	16335	150523	245644	254	98	60	140	35.61111026	112.7638184	60.983398	79.54511264	115	65	85	13	670	35	26	7.099999905	9.100000381	5	5	4	3	MICU	MICU	carevue	78	WHITE	EMERGENCY	F	162.56	162.56	162.56	47	46.7	56.9	1	0	1	0	0	0	1	0	0	0	1	0
448	9722	102572	282656	79	97.07595346	69.99999881	104	34.77780151	80	51	60.66669846	77	57	64	25	840	48.5	34.7557683	21.10000038	28.29999924	15	1	1	1	MICU	MICU	carevue	51	WHITE	ELECTIVE	M	177.8	177.8	177.8	110.9	110.9	132	1	1	0	0	0	0	1	0	0	0	1	0
449	9722	102572	282656	77	97.07595346	70	116	36.38890076	102.3687085	54.07455965	63.20121771	77	57	64	25	910	47.79999924	34.7557683	22.70000076	28.20000076	15	1	1	1	MICU	MICU	carevue	51	WHITE	ELECTIVE	M	177.8	177.8	177.8	110.9	110.9	132	1	1	0	0	0	0	1	0	0	0	1	0
450	9722	102572	282656	77	97.07595346	70	111	36.38890076	102.3687085	52.51178313	63.20121771	68	51	58	25	910	47.79999924	34.7557683	22.70000076	28.20000076	15	1	1	1	MICU	MICU	carevue	51	WHITE	ELECTIVE	M	177.8	177.8	177.8	110.9	110.9	132	1	1	0	0	0	0	1	0	0	0	1	0
451	9722	102572	282656	78	76	70	107	36.38890076	102.3687085	54.73738666	67.53765944	82	61	68	25	930	47.09999847	34.7557683	23.20000076	28.10000038	15	1	1	1	MICU	MICU	carevue	51	WHITE	ELECTIVE	M	177.8	177.8	177.8	110.9	110.9	132	1	1	0	0	0	0	1	0	0	0	1	0
452	9722	102572	282656	72	76	70	109	36.38890076	102.3687085	60.983398	70.4866151	98	71	81	25	930	47.09999847	47	23.20000076	28.10000038	15	1	1	1	MICU	MICU	carevue	51	WHITE	ELECTIVE	M	177.8	177.8	177.8	110.9	110.9	132	1	1	0	0	0	0	1	0	0	0	1	0
453	9722	102572	282656	81	76	80	109	36.38890076	102.3687085	54.07455965	63.94377619	75	59	66	25	930	47	47	23.5	28	15	1	1	1	MICU	MICU	carevue	51	WHITE	ELECTIVE	M	177.8	177.8	177.8	110.9	110.9	132	1	1	0	0	0	0	1	0	0	0	1	0
454	9722	102572	282656	77	76	80.00000119	131	37.66669846	102.3687085	54.07455965	63.94377619	83	57	67	25	960	46	46	24	27	15	1	1	1	MICU	MICU	carevue	51	WHITE	ELECTIVE	M	177.8	177.8	177.8	110.9	110.9	132	1	1	0	0	0	0	1	0	0	0	1	0
455	9722	102572	282656	79	76	80	137	38.9444436	102.3687085	54.73738666	70.4866151	90	61	72	25	960	46	46	24	27	15	1	1	1	MICU	MICU	carevue	51	WHITE	ELECTIVE	M	177.8	177.8	177.8	110.9	110.9	132	1	1	0	0	0	0	1	0	0	0	1	0
456	9722	102572	282656	77	63	80	137	38.05559921	104.3905238	66.88502337	79.54511264	104	75	86	25	940	45	45	23.60000038	27	15	1	1	1	MICU	MICU	carevue	51	WHITE	ELECTIVE	M	177.8	177.8	177.8	110.9	110.9	132	1	1	0	0	0	0	1	0	0	0	1	0
457	9722	102572	282656	70	63	80	137	37.83333249	111.6224273	70.73531398	79.54511264	110	79	90	25	940	45	45	23.60000038	27	15	1	1	1	MICU	MICU	carevue	51	WHITE	ELECTIVE	M	177.8	177.8	177.8	110.9	110.9	132	1	1	0	0	0	0	1	0	0	0	1	0
458	9722	102572	282656	70	63	80	147	37.77780151	102.3687085	60.983398	70.4866151	94	65	77	14	840	40	40	23.5	23	10	1	1	1	MICU	MICU	carevue	51	WHITE	ELECTIVE	M	177.8	177.8	177.8	110.9	110.9	132	1	1	0	0	0	0	1	0	0	0	1	0
459	9722	102572	282656	80	63	100	121	37.27780151	102.3687085	60.983398	70.4866151	95	69	77	11	750	40.79999924	34.7557683	21.10000038	23.29999924	10	1	1	1	MICU	MICU	carevue	51	WHITE	ELECTIVE	M	177.8	177.8	177.8	110.9	110.9	132	1	1	0	0	0	0	1	0	0	0	1	0
460	9722	102572	282656	114	63	100	174	38.40000153	102.3687085	54.07455965	63.94377619	82	58	67	11	770	40.70000076	34.7557683	21.60000038	23.39999962	10	1	1	1	MICU	MICU	carevue	51	WHITE	ELECTIVE	M	177.8	177.8	177.8	110.9	110.9	132	1	1	0	0	0	0	1	0	0	0	1	0
461	9722	102572	282656	87	64	100	166	38.5000017	102.3687085	54.07455965	63.20121771	72	53	59	28	770	40.70000076	34.7557683	21.60000038	23.39999962	10	1	1	1	MICU	MICU	carevue	51	WHITE	ELECTIVE	M	177.8	177.8	177.8	110.9	110.9	132	1	1	0	0	0	0	1	0	0	0	1	0
462	9722	102572	282656	88	64	100	163	37.80000051	102.3687085	54.07455965	63.94377619	84	57	67	25	770	40.70000076	30	21.60000038	23.39999962	10	1	1	1	MICU	MICU	carevue	51	WHITE	ELECTIVE	M	177.8	177.8	177.8	110.9	110.9	132	1	1	0	0	0	0	1	0	0	0	1	0
463	9722	102572	282656	93	80	100	103	36.40000153	102.3687085	60.983398	70.4866151	86	66	75	30	740	54	30	21	21	15	1	1	1	MICU	MICU	carevue	51	WHITE	ELECTIVE	M	177.8	177.8	177.8	110.9	110.9	132	1	1	0	0	0	0	1	0	0	0	1	0
464	9722	102572	282656	84	80	100	103	36.70000076	102.3687085	54.07455965	63.20121771	71	57	63	30	790	51	35	23.79999924	27	15	1	1	1	MICU	MICU	carevue	51	WHITE	ELECTIVE	M	177.8	177.8	177.8	110.9	110.9	132	1	1	0	0	0	0	1	0	0	0	1	0
465	9722	102572	282656	69	67	100	149	39.59999932	102.3687085	54.07455965	63.20121771	71	56	63	26	650	42	29	14.89999962	24	15	1	1	1	MICU	MICU	carevue	51	WHITE	ELECTIVE	M	177.8	177.8	177.8	110.9	110.9	132	1	1	0	0	0	0	1	0	0	0	1	0
466	9722	102572	282656	76	96	100	156	40.90000153	102.3687085	54.07455965	63.20121771	81	57	65	22	800	41	32	16.60000038	24	15	1	1	1	MICU	MICU	carevue	51	WHITE	ELECTIVE	M	177.8	177.8	177.8	110.9	110.9	132	1	1	0	0	0	0	1	0	0	0	1	0
467	9722	102572	282656	161	100	100	175	42.22222222	99	50	66.33329773	81	57	65	31	547.7085997	31.79003401	27.42317447	18	16.79999924	15	1	1	1	MICU	MICU	carevue	51	WHITE	ELECTIVE	M	177.8	177.8	177.8	110.9	110.9	132	1	1	0	0	0	0	1	0	0	0	1	0
468	9722	102572	282656	269	100	100	142	40.27780151	94	64	74	81	57	65	24	547.7085997	31.79003401	27.42317447	18	16.79999924	15	1	1	1	MICU	MICU	carevue	51	WHITE	ELECTIVE	M	177.8	177.8	177.8	110.9	110.9	132	1	1	0	0	0	0	1	0	0	0	1	0
469	24057	138666	228341	99	97	34.9999994	74	35.77780151	127.2060927	54.07455965	79.54511264	147	57	86	12	600	28	24	8	9	5	6	5	4	CSRU	CSRU	carevue	82	WHITE	ELECTIVE	F	160.02	160.02	160.02	48.7	48.7	64.2	1	1	0	0	0	1	0	0	0	0	1	0
470	24057	138666	228341	113	98	40.0000006	74	36.88890076	112.7638184	46.19747328	70.4866151	126	49	73	13	520	11	10	8.699999809	7	5	6	5	4	CSRU	CSRU	carevue	82	WHITE	ELECTIVE	F	160.02	160.02	160.02	48.7	48.7	64.2	1	1	0	0	0	1	0	0	0	0	1	0
471	24057	138666	228341	107	98	40.0000006	71	36.27780151	112.7638184	46.19747328	67.53765944	117	47	69	13	533	18.09704672	18.60726281	8.5	7	5	6	5	4	CSRU	CSRU	carevue	82	WHITE	ELECTIVE	F	160.02	160.02	160.02	48.7	48.7	64.2	1	1	0	0	0	1	0	0	0	0	1	0
472	24057	138666	228341	144	100	40.0000006	70	36.33333418	127.2060927	54.73738666	79.54511264	149	61	93	12	515	18.09704672	18.60726281	7.199999809	7	5	6	5	4	CSRU	CSRU	carevue	82	WHITE	ELECTIVE	F	160.02	160.02	160.02	48.7	48.7	64.2	1	1	0	0	0	1	0	0	0	0	1	0
473	24057	138666	228341	127	100	40.0000006	72	36.27780151	127.2060927	54.73738666	79.54511264	136	61	87	12	617.3232409	18.09704672	18.60726281	7.949999809	7	5	6	5	4	CSRU	CSRU	carevue	82	WHITE	ELECTIVE	F	160.02	160.02	160.02	48.7	48.7	64.2	1	1	0	0	0	1	0	0	0	0	1	0
474	24057	138666	228341	145	100	40.0000006	77	36.70000076	141.1191658	60.983398	79.54511264	157	65	97	15	617.3232409	18.09704672	18.60726281	7.800000191	6	5	6	4	3	CSRU	CSRU	carevue	82	WHITE	ELECTIVE	F	160.02	160.02	160.02	48.7	48.7	64.2	1	1	0	0	0	1	0	0	0	0	1	0
475	24057	138666	228341	108	99	40.0000006	76	36.5	127.2060927	60.18284963	79.54511264	136	64	87	16	617.3232409	18.09704672	18.60726281	7.699999809	6	5	6	4	3	CSRU	CSRU	carevue	82	WHITE	ELECTIVE	F	160.02	160.02	160.02	48.7	48.7	64.2	1	1	0	0	0	1	0	0	0	0	1	0
476	24057	138666	228341	111	99	40.0000006	73	36.59999847	127.2060927	60.983398	79.54511264	146	69	95	16	456	16	18.60726281	7.480000019	9	5	6	4	3	CSRU	CSRU	carevue	82	WHITE	ELECTIVE	F	160.02	160.02	160.02	48.7	48.7	64.2	1	1	0	0	0	1	0	0	0	0	1	0
477	24057	138666	228341	153	100	50	78	36.79999924	127.2060927	60.983398	79.54511264	149	68	95	22	448	16	18.60726281	8.460000038	9	5	6	4	3	CSRU	CSRU	carevue	82	WHITE	ELECTIVE	F	160.02	160.02	160.02	48.7	48.7	64.2	1	1	0	0	0	1	0	0	0	0	1	0
478	24057	138666	228341	109	100	50	72	37.60000017	125.8991479	54.07455965	70.4866151	129	58	79	24	547.7085997	18.09704672	18.60726281	8.479999542	6	5	4	3	2	CSRU	CSRU	carevue	82	WHITE	ELECTIVE	F	160.02	160.02	160.02	48.7	48.7	64.2	1	1	0	0	0	1	0	0	0	0	1	0
479	24057	138666	228341	128	100	50	68	37.20000076	127.2060927	60.983398	79.54511264	144	66	93	21	547.7085997	18.09704672	18.60726281	8.479999542	8	5	1	1	2	CSRU	CSRU	carevue	82	WHITE	ELECTIVE	F	160.02	160.02	160.02	48.7	48.7	64.2	1	1	0	0	0	1	0	0	0	0	1	0
480	24057	138666	228341	131	99	50	74	37.09999932	127.2060927	54.73738666	79.54511264	135	61	87	19	547.7085997	18.09704672	18.60726281	8.479999542	8	5	4	3	2	CSRU	CSRU	carevue	82	WHITE	ELECTIVE	F	160.02	160.02	160.02	48.7	48.7	64.2	1	1	0	0	0	1	0	0	0	0	1	0
481	24057	138666	228341	119	99	50	72	37.5	129.1122265	60.983398	79.54511264	154	68	98	23	450	17	18.60726281	11	8	5	1	1	2	CSRU	CSRU	carevue	82	WHITE	ELECTIVE	F	160.02	160.02	160.02	48.7	48.7	64.2	1	1	0	0	0	1	0	0	0	0	1	0
482	24057	138666	228341	91	99	50	75	39.29999924	127.2060927	46.19747328	70.4866151	130	49	72	27	450	17	18.60726281	11	8	5	3	2	1	CSRU	CSRU	carevue	82	WHITE	ELECTIVE	F	160.02	160.02	160.02	48.7	48.7	64.2	1	1	0	0	0	1	0	0	0	0	1	0
483	24057	138666	228341	123	97	50	80	39.20000076	129.1122265	60.18284963	79.54511264	153	64	95	28	440	18	18.60726281	10.10000038	9	5	1	1	1	CSRU	CSRU	carevue	82	WHITE	ELECTIVE	F	160.02	160.02	160.02	48.7	48.7	64.2	1	1	0	0	0	1	0	0	0	0	1	0
484	24057	138666	228341	95	97	50	73	39.70000076	147.3422024	60.983398	79.54511264	159	65	91	18	400	19	18.60726281	10.39999962	9	5	1	1	1	CSRU	CSRU	carevue	82	WHITE	ELECTIVE	F	160.02	160.02	160.02	48.7	48.7	64.2	1	1	0	0	0	1	0	0	0	0	1	0
485	24057	138666	228341	76	95	50	71	40.10000017	111.6224273	54.07455965	70.4866151	112	56	70	30	400	19	18.60726281	10.39999962	9	5	1	1	1	CSRU	CSRU	carevue	82	WHITE	ELECTIVE	F	160.02	160.02	160.02	48.7	48.7	64.2	1	1	0	0	0	1	0	0	0	0	1	0
486	24057	138666	228341	86	95	50	75	40	127.2060927	47.69969387	70.4866151	134	50	72	27	401	18	18.60726281	9.399999619	8	5	1	1	1	CSRU	CSRU	carevue	82	WHITE	ELECTIVE	F	160.02	160.02	160.02	48.7	48.7	64.2	1	1	0	0	0	1	0	0	0	0	1	0
487	24057	138666	228341	98	96	50	79	40.60000102	127.2060927	60.983398	79.54511264	146	65	88	27	401	18	18.60726281	9.399999619	8	5	1	1	1	CSRU	CSRU	carevue	82	WHITE	ELECTIVE	F	160.02	160.02	160.02	48.7	48.7	64.2	1	1	0	0	0	1	0	0	0	0	1	0
488	24057	138666	228341	91	96	50	78	40.50000085	127.2060927	60.983398	79.54511264	142	69	90	20	401	18	18.60726281	9.399999619	8	5	1	1	2	CSRU	CSRU	carevue	82	WHITE	ELECTIVE	F	160.02	160.02	160.02	48.7	48.7	64.2	1	1	0	0	0	1	0	0	0	0	1	0
489	24057	138666	228341	91	100	50	88	40.10000017	127.2060927	69.76624242	80.70905888	149	76	100	26	444	20	18.60726281	9.100000381	9	5	1	1	2	CSRU	CSRU	carevue	82	WHITE	ELECTIVE	F	160.02	160.02	160.02	48.7	48.7	64.2	1	1	0	0	0	1	0	0	0	0	1	0
490	24057	138666	228341	117	98	50	88	39	127.2060927	60.983398	79.54511264	134	71	93	21	466	21	17	7.300000191	9	5	1	1	2	CSRU	CSRU	carevue	82	WHITE	ELECTIVE	F	160.02	160.02	160.02	48.7	48.7	64.2	1	1	0	0	0	1	0	0	0	0	1	0
491	24057	138666	228341	123	100	50	88	38.5000017	127.2060927	60.983398	79.54511264	137	73	97	13	465	20	18	7.199999809	9	5	1	1	1	CSRU	CSRU	carevue	82	WHITE	ELECTIVE	F	160.02	160.02	160.02	48.7	48.7	64.2	1	1	0	0	0	1	0	0	0	0	1	0
492	24057	138666	228341	116	100	50	88	38.20000119	112.7638184	60.983398	79.54511264	121	70	88	16	515	23	20	8.159999847	10	5	1	1	1	CSRU	CSRU	carevue	82	WHITE	ELECTIVE	F	160.02	160.02	160.02	48.7	48.7	64.2	1	1	0	0	0	1	0	0	0	0	1	0
493	24057	138666	228341	119	97	50	88	38.10000102	127.2060927	70.73531398	80.70905888	142	80	101	16	515	23	20	8.159999847	10	5	1	1	1	CSRU	CSRU	carevue	82	WHITE	ELECTIVE	F	160.02	160.02	160.02	48.7	48.7	64.2	1	1	0	0	0	1	0	0	0	0	1	0
494	24057	138666	228341	106	97	50	88	38.10000102	127.2060927	60.983398	79.54511264	134	73	93	16	550	25	20	8.600000381	10	5	1	1	1	CSRU	CSRU	carevue	82	WHITE	ELECTIVE	F	160.02	160.02	160.02	48.7	48.7	64.2	1	1	0	0	0	1	0	0	0	0	1	0
495	24057	138666	228341	138	98	80.00000119	80	38.20000119	103.3868075	54.07455965	70.4866151	99	56	71	16	550	25	18	8.600000381	9	5	1	1	1	CSRU	CSRU	carevue	82	WHITE	ELECTIVE	F	160.02	160.02	160.02	48.7	48.7	64.2	1	1	0	0	0	1	0	0	0	0	1	0
496	24057	138666	228341	94	96	60.00000238	80	37.29999966	103.3868075	54.07455965	70.4866151	103	55	72	16	419	20	18	6.550000191	9	5	1	1	1	CSRU	CSRU	carevue	82	WHITE	ELECTIVE	F	160.02	160.02	160.02	48.7	48.7	64.2	1	1	0	0	0	1	0	0	0	0	1	0
497	24057	138666	228341	94	96	60.00000238	80	37.29999966	112.7638184	60.18284963	79.54511264	125	64	85	16	419	20	18	6.550000191	9	5	1	1	1	CSRU	CSRU	carevue	82	WHITE	ELECTIVE	F	160.02	160.02	160.02	48.7	48.7	64.2	1	1	0	0	0	1	0	0	0	0	1	0
498	24057	138666	228341	144	96	80.00000119	80	37.29999966	111.6224273	54.07455965	70.4866151	110	58	76	20	415	25	23	7.360000134	12	8	1	1	1	CSRU	CSRU	carevue	82	WHITE	ELECTIVE	F	160.02	160.02	160.02	48.7	48.7	64.2	1	1	0	0	0	1	0	0	0	0	1	0
499	24057	138666	228341	128	99	100	80	36.70000076	112.7638184	54.07455965	70.4866151	123	59	81	16	415	25	23	7.360000134	12	8	1	1	1	CSRU	CSRU	carevue	82	WHITE	ELECTIVE	F	160.02	160.02	160.02	48.7	48.7	64.2	1	1	0	0	0	1	0	0	0	0	1	0
500	24057	138666	228341	85	94	100	81	36.0000017	104.3905238	54.07455965	70.4866151	105	57	75	17	415	25	23	7.360000134	12	5	1	1	1	CSRU	CSRU	carevue	82	WHITE	ELECTIVE	F	160.02	160.02	160.02	48.7	48.7	64.2	1	1	0	0	0	1	0	0	0	0	1	0
501	24057	138666	228341	310	94	100	80	35.70000119	104.3905238	54.07455965	70.4866151	105	57	75	10	415	25	23	7.360000134	12	5	1	1	1	CSRU	CSRU	carevue	82	WHITE	ELECTIVE	F	160.02	160.02	160.02	48.7	48.7	64.2	1	1	0	0	0	1	0	0	0	0	1	0
502	24057	138666	228341	218	94	100	80	35.70000119	104.3905238	54.07455965	70.4866151	105	57	75	10	415	25	23	7.360000134	12	5	1	1	1	CSRU	CSRU	carevue	82	WHITE	ELECTIVE	F	160.02	160.02	160.02	48.7	48.7	64.2	1	1	0	0	0	1	0	0	0	0	1	0
503	24057	138666	228341	284	94	55.61094303	80	35.70000119	115.5865703	56.21883285	73.3615245	119.8575054	59.87749001	79.67576385	10	415	25	23	7.360000134	12	7.62437979	1	1	1	CSRU	CSRU	carevue	82	WHITE	ELECTIVE	F	160.02	160.02	160.02	48.7	48.7	64.2	1	1	0	0	0	1	0	0	0	0	1	0
504	24057	138666	228341	354	94	55.61094303	80	35.70000119	115.5865703	56.21883285	73.3615245	119.8575054	59.87749001	79.67576385	10	415	25	23	7.360000134	12	7.62437979	1	1	1	CSRU	CSRU	carevue	82	WHITE	ELECTIVE	F	160.02	160.02	160.02	48.7	48.7	64.2	1	1	0	0	0	1	0	0	0	0	1	0
505	24057	138666	228341	269	94	55.61094303	80	35.70000119	141.1191658	70.73531398	92.01589008	157	94	115	10	415	25	23	7.360000134	12	7.62437979	1	1	1	CSRU	CSRU	carevue	82	WHITE	ELECTIVE	F	160.02	160.02	160.02	48.7	48.7	64.2	1	1	0	0	0	1	0	0	0	0	1	0
506	24057	138666	228341	288	94	50	80	35.70000119	141.1191658	70.73531398	92.01589008	157	94	115	10	415	25	23	7.360000134	12	7.62437979	1	1	1	CSRU	CSRU	carevue	82	WHITE	ELECTIVE	F	160.02	160.02	160.02	48.7	48.7	64.2	1	1	0	0	0	1	0	0	0	0	1	0
507	68546	176128	262527	282	100	100	87	36.11111111	127.2060927	54.07455965	79.54511264	141	55	89	16	399	17	18.60726281	10.3	9	5	4	3	3	SICU	SICU	metavision	70	WHITE	EMERGENCY	F	169.8102016			68.2	68.2	68.2	1	0	1	0	0	0	0	1	0	0	0	1
508	25314	177523	268444	141	99	40	106	37.88890076	127.2060927	70.73531398	92.01589008	147	94	116	21	300	18.09704672	18.60726281	6	7	5	6	5	4	TSICU	MICU	carevue	38	WHITE	EMERGENCY	F	177.8			69			1	0	1	0	0	0	0	0	1	0	1	0
509	25314	177523	268444	159	98	40.0000006	102	37.22222222	127.2060927	70.73531398	92.01589008	143	92	113	45	410	25.72835835	18.60726281	6	9	5	6	5	4	TSICU	MICU	carevue	38	WHITE	EMERGENCY	F	177.8			69			1	0	1	0	0	0	0	0	1	0	1	0
510	25314	177523	268444	140	99	40	127	37.77780151	127.2060927	70.73531398	92.01589008	146	97	116	14	358	25.72835835	22.78491474	11.19999981	11	5	6	5	4	TSICU	MICU	carevue	38	WHITE	EMERGENCY	F	169.8102016			86.64330507			1	0	1	0	0	0	0	0	1	0	1	0
511	25314	177523	268444	159	100	40.0000006	111	37.83333249	127.2060927	70.73531398	92.01589008	147	97	119	25	310	18.09704672	18.60726281	8.399999619	7	5	6	5	4	TSICU	MICU	carevue	38	WHITE	EMERGENCY	F	169.8102016			86.64330507			1	0	1	0	0	0	0	0	1	0	1	0
512	25314	177523	268444	145	98	40.0000006	106	37.66669846	127.2060927	70.73531398	92.01589008	151	99	121	30	400	25.72835835	18.60726281	9.600000381	10	5	6	5	4	TSICU	MICU	carevue	38	WHITE	EMERGENCY	F	169.8102016			86.64330507			1	0	1	0	0	0	0	0	1	0	1	0
513	25314	177523	268444	170	99	40	102	37.66669846	127.2060927	70.73531398	92.01589008	152	99	122	22	490	25.72835835	18.60726281	9.5	10	5	6	5	4	TSICU	MICU	carevue	38	WHITE	EMERGENCY	F	169.8102016			86.64330507			1	0	1	0	0	0	0	0	1	0	1	0
514	25314	177523	268444	184	99	40.0000006	102	37.77780151	127.2060927	70.73531398	92.01589008	145	93	116	15	460	25.72835835	22.78491474	9.199999809	13	5	6	5	4	TSICU	MICU	carevue	38	WHITE	EMERGENCY	F	169.8102016			86.64330507			1	0	1	0	0	0	0	0	1	0	1	0
515	25314	177523	268444	97	99	40	109	37.77780151	127.2060927	70.73531398	92.01589008	145	95	116	19	617.3232409	25.72835835	22.78491474	9.100000381	12	8	6	5	4	TSICU	MICU	carevue	38	WHITE	EMERGENCY	F	169.8102016			86.64330507			1	0	1	0	0	0	0	0	1	0	1	0
516	25314	177523	268444	165	100	40	97	37.55559921	129.1122265	70.73531398	92.01589008	153	95	120	18	617.3232409	25.72835835	22.78491474	7	14	10	6	5	4	TSICU	MICU	carevue	38	WHITE	EMERGENCY	F	169.8102016			86.64330507			1	0	1	0	0	0	0	0	1	0	1	0
517	25314	177523	268444	83	95	40	102	37.44444529	127.2060927	70.73531398	92.01589008	141	89	111	14	617.3232409	25.72835835	22.78491474	12.60000038	14	10	6	5	4	TSICU	MICU	carevue	38	WHITE	EMERGENCY	F	169.8102016			86.64330507			1	0	1	0	0	0	0	0	1	0	1	0
518	25314	177523	268444	69	95	40	100	37.27780151	127.2060927	70.73531398	92.01589008	149	97	119	12	617.3232409	31.79003401	22.78491474	6.099999905	15	10	6	5	4	TSICU	MICU	carevue	38	WHITE	EMERGENCY	F	169.8102016			86.64330507			1	0	1	0	0	0	0	0	1	0	1	0
519	25314	177523	268444	140	99	40	110	37.44444529	112.7638184	70.73531398	80.70905888	128	82	101	20	430	25.72835835	22	7.300000191	13	10	6	5	4	TSICU	MICU	carevue	38	WHITE	EMERGENCY	F	169.8102016			86.64330507			1	0	1	0	0	0	0	0	1	0	1	0
520	25314	177523	268444	84	96	50	106	37.33333164	127.2060927	70.73531398	92.01589008	141	87	110	20	370	25.72835835	20	7.300000191	12	10	6	5	3	TSICU	MICU	carevue	38	WHITE	EMERGENCY	F	169.8102016			86.64330507			1	0	1	0	0	0	0	0	1	0	1	0
521	25314	177523	268444	51	93	40.0000006	114	37.33333164	112.7638184	60.983398	79.54511264	114	71	86	32	370	15	22.78491474	7.300000191	12	5	6	5	3	TSICU	MICU	carevue	38	WHITE	EMERGENCY	F	169.8102016			86.64330507			1	0	1	0	0	0	0	0	1	0	1	0
522	25314	177523	268444	65	93	40.0000006	124	37.44444529	102.3687085	54.07455965	70.4866151	94	55	70	43	290	15	18.60726281	6.400000095	9	5	6	5	3	TSICU	MICU	carevue	38	WHITE	EMERGENCY	F	169.8102016			86.64330507			1	0	1	0	0	0	0	0	1	0	1	0
523	25314	177523	268444	142	99	40	94	36.88890076	127.2060927	70.73531398	88.17113086	135	81	103	26	340	25	23	7.400000095	9	5	6	5	3	TSICU	MICU	carevue	38	WHITE	EMERGENCY	F	169.8102016			86.64330507			1	0	1	0	0	0	0	0	1	0	1	0
524	25314	177523	268444	160	100	50	93	36.72222137	127.2060927	70.73531398	92.01589008	142	87	110	20	390	24	23	6.699999809	14	10	6	5	4	TSICU	MICU	carevue	38	WHITE	EMERGENCY	F	169.8102016			86.64330507			1	0	1	0	0	0	0	0	1	0	1	0
525	25314	177523	268444	160	96	50	105	36.88890076	127.2060927	70.73531398	92.01589008	130	83	104	20	410	22	20	7.900000095	17	10	6	5	4	TSICU	MICU	carevue	38	WHITE	EMERGENCY	F	169.8102016			86.64330507			1	0	1	0	0	0	0	0	1	0	1	0
526	25314	177523	268444	146	99	50	104	38.66669846	127.2060927	70.73531398	92.01589008	136	88	107	27	390	32	30	9.300000191	21	15	6	5	4	TSICU	MICU	carevue	38	WHITE	EMERGENCY	F	169.8102016			86.64330507			1	0	1	0	0	0	0	0	1	0	1	0
527	25314	177523	268444	136	100	50	105	37.83333249	129.1122265	70.73531398	92.01589008	154	93	118	10	340	33	31	9.199999809	21	15	5	4	4	TSICU	MICU	carevue	38	WHITE	EMERGENCY	F	169.8102016			86.64330507			1	0	1	0	0	0	0	0	1	0	1	0
528	25314	177523	268444	148	96	69.99999881	117	37.38890076	112.7638184	69.76624242	79.54511264	119	78	93	27	340	31	30	9.199999809	21	15	6	5	4	TSICU	MICU	carevue	38	WHITE	EMERGENCY	F	169.8102016			86.64330507			1	0	1	0	0	0	0	0	1	0	1	0
529	25314	177523	268444	133	98	80.00000119	114	38.38890076	111.6224273	60.983398	79.54511264	110	70	86	27	350	32	30	9.300000191	21	15	4	4	4	TSICU	MICU	carevue	38	WHITE	EMERGENCY	F	169.8102016			86.64330507			1	0	1	0	0	0	0	0	1	0	1	0
530	25314	177523	268444	214	98	100	110	38.00000085	112.7638184	69.76624242	79.54511264	120	78	95	27	350	32	30	9.300000191	21	15	4	3	4	TSICU	MICU	carevue	38	WHITE	EMERGENCY	F	169.8102016			86.64330507			1	0	1	0	0	0	0	0	1	0	1	0
531	25314	177523	268444	109	98	100	106	37	127.2060927	70.73531398	80.70905888	130	83	101	27	380	38	36	9.300000191	24	12	4	3	3	TSICU	MICU	carevue	38	WHITE	EMERGENCY	F	169.8102016			86.64330507			1	0	1	0	0	0	0	0	1	0	1	0
532	25314	177523	268444	113	98	100	110	37.66669846	112.7638184	69.76624242	79.54511264	118	77	93	23	380	38	36	9.300000191	24	10	4	3	3	TSICU	MICU	carevue	38	WHITE	EMERGENCY	F	169.8102016			86.64330507			1	0	1	0	0	0	0	0	1	0	1	0
533	25314	177523	268444	57	94	100	113	38.22222392	127.2060927	70.73531398	79.54511264	136	81	99	25	390	38	36	9.199999809	19	10	1	1	1	TSICU	MICU	carevue	38	WHITE	EMERGENCY	F	169.8102016			86.64330507			1	0	1	0	0	0	0	0	1	0	1	0
534	25314	177523	268444	99	97	40	97	37.66669846	127.2060927	70.73531398	92.01589008	145	85	108	24	420	27	23	9.300000191	16	10	4	3	3	TSICU	MICU	carevue	38	WHITE	EMERGENCY	F	169.8102016			86.64330507			1	0	1	0	0	0	0	0	1	0	1	0
535	25314	177523	268444	90	95	40	123	38.66669846	112.7638184	60.983398	79.54511264	116	70	86	24	430	35	29	10	15	10	4	3	3	TSICU	MICU	carevue	38	WHITE	EMERGENCY	F	169.8102016			86.64330507			1	0	1	0	0	0	0	0	1	0	1	0
536	25314	177523	268444	135	96	50	109	37.66669846	112.7638184	69.76624242	79.54511264	128	76	95	24	547.7085997	38	28	9.899999619	15	10	5	4	3	TSICU	MICU	carevue	38	WHITE	EMERGENCY	F	169.8102016			86.64330507			1	0	1	0	0	0	0	0	1	0	1	0
537	25314	177523	268444	76	91	50	130	37.83333249	112.7638184	66.88502337	79.54511264	116	74	89	40	547.7085997	33	28	11.19999981	14	10	5	4	3	TSICU	MICU	carevue	38	WHITE	EMERGENCY	F	169.8102016			86.64330507			1	0	1	0	0	0	0	0	1	0	1	0
538	25314	177523	268444	91	98	40.0000006	113	38.16669846	127.2060927	70.73531398	83.17641792	136	82	102	18	617.3232409	25.72835835	22.78491474	8	13	8	5	4	3	TSICU	MICU	carevue	38	WHITE	EMERGENCY	F	169.8102016			86.64330507			1	0	1	0	0	0	0	0	1	0	1	0
539	25314	177523	268444	100	95	40	113	38.05559921	112.7638184	60.983398	79.54511264	116	69	86	24	420	38	26	9.899999619	13	8	5	4	3	TSICU	MICU	carevue	38	WHITE	EMERGENCY	F	169.8102016			86.64330507			1	0	1	0	0	0	0	0	1	0	1	0
540	25314	177523	268444	136	99	60.00000238	104	36.94444444	112.7638184	69.76624242	79.54511264	121	78	96	24	400	30	28	8.699999809	18	10	5	3	2	TSICU	MICU	carevue	38	WHITE	EMERGENCY	F	169.8102016			86.64330507			1	0	1	0	0	0	0	0	1	0	1	0
541	25314	177523	268444	125	95	80	108	38.16669846	109.5009503	60.983398	76.97446482	109	67	83	24	390	33	29	9.399999619	18	10	5	4	4	TSICU	MICU	carevue	38	WHITE	EMERGENCY	F	169.8102016			86.64330507			1	0	1	0	0	0	0	0	1	0	1	0
542	25314	177523	268444	261	97	100	109	38.55559921	112.7638184	60.983398	79.54511264	113	72	87	24	390	31	29	9.899999619	17	10	5	4	4	TSICU	MICU	carevue	38	WHITE	EMERGENCY	F	169.8102016			86.64330507			1	0	1	0	0	0	0	0	1	0	1	0
543	25314	177523	268444	57	87	60	114	38.27780151	112.7638184	66.88502337	79.54511264	114	74	89	29	410	27	14	9.800000191	13	10	5	4	4	TSICU	MICU	carevue	38	WHITE	EMERGENCY	F	169.8102016			86.64330507			1	0	1	0	0	0	0	0	1	0	1	0
544	25314	177523	268444	78	95	40	101	37.83333249	112.7638184	66.88502337	79.54511264	118	74	91	29	410	38	35	9.899999619	16	6	5	4	3	TSICU	MICU	carevue	38	WHITE	EMERGENCY	F	169.8102016			86.64330507			1	0	1	0	0	0	0	0	1	0	1	0
545	25314	177523	268444	92	92	55	102	37.66669846	112.7638184	60.983398	79.54511264	114	71	87	24	400	31	23	9.399999619	16	8	5	3	2	TSICU	MICU	carevue	38	WHITE	EMERGENCY	F	169.8102016			86.64330507			1	0	1	0	0	0	0	0	1	0	1	0
546	25314	177523	268444	74	94	60.00000238	115	38.66669846	111.6224273	60.983398	79.54511264	110	73	86	29	400	30	26	10.19999981	12	8	5	4	3	TSICU	MICU	carevue	38	WHITE	EMERGENCY	F	169.8102016			86.64330507			1	0	1	0	0	0	0	0	1	0	1	0
547	25314	177523	268444	107	97	50	93	37.33333164	112.7638184	69.76624242	79.54511264	121	78	95	24	390	33	32	9.199999809	17	10	5	4	4	TSICU	MICU	carevue	38	WHITE	EMERGENCY	F	169.8102016			86.64330507			1	0	1	0	0	0	0	0	1	0	1	0
548	25314	177523	268444	80	91	40	114	37.66669846	111.6224273	60.983398	79.54511264	110	73	86	31	410	29	28	11.10000038	15	8	5	4	4	TSICU	MICU	carevue	38	WHITE	EMERGENCY	F	169.8102016			86.64330507			1	0	1	0	0	0	0	0	1	0	1	0
549	25314	177523	268444	108	95	40	105	38.38890076	102.3687085	58.78789661	70.4866151	97	63	76	24	390	31.79003401	30	10.89999962	15	8	5	3	2	TSICU	MICU	carevue	38	WHITE	EMERGENCY	F	169.8102016			86.64330507			1	0	1	0	0	0	0	0	1	0	1	0
550	25314	177523	268444	104	94	40	117	39.27780151	112.7638184	69.76624242	79.54511264	113	77	90	29	430	29	20	13	16	8	4	3	2	TSICU	MICU	carevue	38	WHITE	EMERGENCY	F	169.8102016			86.64330507			1	0	1	0	0	0	0	0	1	0	1	0
551	25314	177523	268444	80	96	40.0000006	114	38.61111111	111.6224273	60.983398	79.54511264	111	73	87	32	360	26	22.78491474	10.69999981	14	8	5	4	3	TSICU	MICU	carevue	38	WHITE	EMERGENCY	F	169.8102016			86.64330507			1	0	1	0	0	0	0	0	1	0	1	0
552	25314	177523	268444	96	95	40	120	37.66669846	112.7638184	70.73531398	80.70905888	125	83	101	44	390	25	27.42317447	14	18	8	5	4	3	TSICU	MICU	carevue	38	WHITE	EMERGENCY	F	169.8102016			86.64330507			1	0	1	0	0	0	0	0	1	0	1	0
553	25314	177523	268444	86	93	40.0000006	110	38.77780151	127.2060927	70.73531398	88.17113086	132	84	103	37	420	42	22.78491474	10	14	8	5	3	1	TSICU	MICU	carevue	38	WHITE	EMERGENCY	F	169.8102016			86.64330507			1	0	1	0	0	0	0	0	1	0	1	0
554	25314	177523	268444	111	97	40.0000006	109	38.27780151	137	92	103	118	73	90	28	547.7085997	26	22.78491474	12.10000038	15	8	5	3	1	TSICU	MICU	carevue	38	WHITE	EMERGENCY	F	169.8102016			86.64330507			1	0	1	0	0	0	0	0	1	0	1	0
555	25314	177523	268444	89	97	40	101	38.05559921	111.6224273	60.983398	79.54511264	111	69	85	23	410	26	22.78491474	8.399999619	12	8	5	3	1	TSICU	MICU	carevue	38	WHITE	EMERGENCY	F	169.8102016			86.64330507			1	0	1	0	0	0	0	0	1	0	1	0
556	25314	177523	268444	89	92	40	107	38.05559921	111.6224273	60.983398	78.64974697	111	69	84	24	410	22	22.78491474	8.899999619	12	8	5	3	1	TSICU	MICU	carevue	38	WHITE	EMERGENCY	F	169.8102016			86.64330507			1	0	1	0	0	0	0	0	1	0	1	0
557	25314	177523	268444	101	91	40	105	38.05559921	112.7638184	69.76624242	79.54511264	118	76	92	24	390	29	27	9.300000191	15	8	4	2	1	TSICU	MICU	carevue	38	WHITE	EMERGENCY	F	169.8102016			86.64330507			1	0	1	0	0	0	0	0	1	0	1	0
558	25314	177523	268444	105	94	40	94	37	112.7638184	70.73531398	79.54511264	122	80	97	24	400	36	34	9.5	16	8	4	3	2	TSICU	MICU	carevue	38	WHITE	EMERGENCY	F	169.8102016			86.64330507			1	0	1	0	0	0	0	0	1	0	1	0
559	25314	177523	268444	121	96	40	98	38.00000085	104.3905238	60.983398	76.97446482	107	68	83	24	410	25.72835835	22.78491474	8.399999619	13	8	4	3	2	TSICU	MICU	carevue	38	WHITE	EMERGENCY	F	169.8102016			86.64330507			1	0	1	0	0	0	0	0	1	0	1	0
560	25314	177523	268444	114	95	40	103	38.27780151	103.3868075	60.983398	70.4866151	103	67	80	20	420	25	19	8.199999809	13	8	4	3	2	TSICU	MICU	carevue	38	WHITE	EMERGENCY	F	169.8102016			86.64330507			1	0	1	0	0	0	0	0	1	0	1	0
561	25314	177523	268444	88	95	40	114	37.27780151	103.3868075	54.73738666	70.4866151	99	61	75	24	400	25	22.78491474	8.300000191	12	8	5	3	2	TSICU	MICU	carevue	38	WHITE	EMERGENCY	F	169.8102016			86.64330507			1	0	1	0	0	0	0	0	1	0	1	0
562	25314	177523	268444	204	97	60	108	37.11111281	102	60	71	125	83	101	22	390	25.72835835	34	8.5	12	8	5	4	3	TSICU	MICU	carevue	38	WHITE	EMERGENCY	F	169.8102016			86.64330507			1	0	1	0	0	0	0	0	1	0	1	0
563	25314	177523	268444	110	93	60	119	37.66669846	99	54	65	125	83	101	35	370	35	34	9.300000191	16	8	5	4	4	TSICU	MICU	carevue	38	WHITE	EMERGENCY	F	169.8102016			86.64330507			1	0	1	0	0	0	0	0	1	0	1	0
564	25314	177523	268444	69	96	50	131	38.44444275	100	45	65	125	83	101	23	547.7085997	25.72835835	18.60726281	9.699999809	10	8	6	4	3	TSICU	MICU	carevue	38	WHITE	EMERGENCY	F	169.8102016			86.64330507			1	0	1	0	0	0	0	0	1	0	1	0
565	25314	177523	268444	89	99	40.0000006	123	38.16669846	91	62	75	119.8575054	59.87749001	79.67576385	23	410	12	18.60726281	7.900000095	7	5	5	4	3	TSICU	MICU	carevue	38	WHITE	EMERGENCY	F	169.8102016			86.64330507			1	0	1	0	0	0	0	0	1	0	1	0
566	25314	177523	268444	61	99	40.0000006	123	38.16669846	91	62	75	119.8575054	78	79.67576385	23	410	12	18.60726281	7.900000095	7	5	5	4	3	TSICU	MICU	carevue	38	WHITE	EMERGENCY	F	169.8102016			86.64330507			1	0	1	0	0	0	0	0	1	0	1	0
567	25314	177523	268444	91	100	50	113	37.83333249	99	60	76	105	78	84	23	420	26	24	6.199999809	11	5	6	4	3	TSICU	MICU	carevue	38	WHITE	EMERGENCY	F	169.8102016			86.64330507			1	0	1	0	0	0	0	0	1	0	1	0
568	25314	177523	268444	51	80	69.99999881	131	37.11111281	109	74	89	105	78	84	26	420	26	24	6.199999809	11	5	6	5	4	TSICU	MICU	carevue	38	WHITE	EMERGENCY	F	169.8102016			86.64330507			1	0	1	0	0	0	0	0	1	0	1	0
569	25314	177523	268444	78	93	69.99999881	108	36.77780151	104.3905238	60.983398	78.64974697	105	69	84	24	420	26	24	6.199999809	11	5	6	5	3	TSICU	MICU	carevue	38	WHITE	EMERGENCY	F	169.8102016			86.64330507			1	0	1	0	0	0	0	0	1	0	1	0
570	25314	177523	268444	121	97	40.0000006	105	37	103.3868075	60.983398	70.4866151	99	68	81	9	617.3232409	18.09704672	18.60726281	8.199999809	6	5	6	4	3	TSICU	MICU	carevue	38	WHITE	EMERGENCY	F	169.8102016			86.64330507			1	0	1	0	0	0	0	0	1	0	1	0
571	25314	177523	268444	145	81	40.0000006	117	38.22222392	112.7638184	60.983398	78.64974697	118	69	84	20	520	32	22	10.30000019	12	5	4	3	2	TSICU	MICU	carevue	38	WHITE	EMERGENCY	F	169.8102016			86.64330507			1	0	1	0	0	0	0	0	1	0	1	0
572	25314	177523	268444	120	100	40.0000006	115	37.5	112.7638184	69.76624242	79.54511264	121	76	93	24	561	34	30	10.60000038	14	5	4	3	2	TSICU	MICU	carevue	38	WHITE	EMERGENCY	F	169.8102016			86.64330507			1	0	1	0	0	0	0	0	1	0	1	0
573	25314	177523	268444	171	99	50	129	37.88890076	102	54	70	85	55	65	17	478	28	23	11.19999981	11	5	4	3	2	TSICU	MICU	carevue	38	WHITE	EMERGENCY	F	169.8102016			86.64330507			1	0	1	0	0	0	0	0	1	0	1	0
574	25314	177523	268444	144	98	60.00000238	128	38.00000085	117	66	85	85	55	65	24	488	24	22	11.60000038	12	5	5	3	2	TSICU	MICU	carevue	38	WHITE	EMERGENCY	F	162.56			99.7			1	0	1	0	0	0	0	0	1	0	1	0
575	25314	177523	268444	76	97	100	126	37.77780151	105	66	80	85	55	65	22	463	37	26	8.899999619	13	5	6	4	3	TSICU	MICU	carevue	38	WHITE	EMERGENCY	F	162.56			99.7			1	0	1	0	0	0	0	0	1	0	1	0
576	56855	180916	244001	158	100	40	96	37.33333333	103	54	65	123	56	78	17	669	26	21	11.5	11	5	6	2	4	CSRU	CSRU	metavision	84	ASIAN	EMERGENCY	F	154.94	154.94	154.94	77	77	77	2	0	1	0	0	1	0	0	0	0	0	1
577	56855	180916	244001	81	100	40	95	38.05555556	113	52	66	130	65	87	18	669	26	21	11.5	11	5	5	1	3	CSRU	CSRU	metavision	84	ASIAN	EMERGENCY	F	154.94	154.94	154.94	77	77	77	2	0	1	0	0	1	0	0	0	0	0	1
578	56855	180916	244001	112	100	40	86	38.05555556	94	44	55	119	58	79	18	411	10	18.60726281	4.5	7	5	1	1	1	CSRU	CSRU	metavision	84	ASIAN	EMERGENCY	F	154.94	154.94	154.94	77	77	77	2	0	1	0	0	1	0	0	0	0	0	1
579	56855	180916	244001	115	98	40	81	38.05555556	112.7638184	60.983398	79.54511264	119	68	85	12	411	18.09704672	18	4.5	7	5	1	1	1	CSRU	CSRU	metavision	84	ASIAN	EMERGENCY	F	154.94	154.94	154.94	77	77	77	2	0	1	0	0	1	0	0	0	0	0	1
580	56855	180916	244001	96	100	40	90	37.2	131	60	69	103	57	74	12	499	20	18	5.9	8	5	1	1	1	CSRU	CSRU	metavision	84	ASIAN	EMERGENCY	F	154.94	154.94	154.94	77	77	77	2	0	1	0	0	1	0	0	0	0	0	1
581	56855	180916	244001	137	100	40	92	37.2	131	60	69	101	61	76	17	499	20	20	5.9	8	5	1	1	1	CSRU	CSRU	metavision	84	ASIAN	EMERGENCY	F	154.94	154.94	154.94	77	77	77	2	0	1	0	0	1	0	0	0	0	0	1
582	56855	180916	244001	156	99	50	87	37.2	147.3422024	66.88502337	79.54511264	160	74	99	14	535	24	24	8.2	9	5	4.252022635	3.150182427	2.585736776	CSRU	CSRU	metavision	84	ASIAN	EMERGENCY	F	154.94	154.94	154.94	77	77	77	2	0	1	0	0	1	0	0	0	0	0	1
583	56855	180916	244001	200	99	100	78	37.1	104.3905238	54.07455965	67.53765944	107	55	68	14	535	25.72835835	25	8.2	9	5	4.252022635	3.150182427	2.585736776	CSRU	CSRU	metavision	84	ASIAN	EMERGENCY	F	154.94	154.94	154.94	77	77	77	2	0	1	0	0	1	0	0	0	0	0	1
584	56855	180916	244001	336	100	100	76	37.1	104.3905238	54.07455965	67.53765944	107	55	68	14	620	28	25	8.5	10	5	6	5	4	CSRU	CSRU	metavision	84	ASIAN	EMERGENCY	F	154.94	154.94	154.94	77	77	77	2	0	1	0	0	1	0	0	0	0	0	1
585	56855	180916	244001	195	100	100	76	37.1	104.3905238	54.07455965	67.53765944	107	55	68	14	620	28	25	8.5	10	5	6	5	4	CSRU	CSRU	metavision	84	ASIAN	EMERGENCY	F	154.94	154.94	154.94	77	77	77	2	0	1	0	0	1	0	0	0	0	0	1
586	27454	137507	218334	112	96	50	54	36.88890076	119	39	58	119.8575054	59.87749001	79.67576385	16	497	26	22.78491474	7.940000057	14	10	6	4	3	CCU	TSICU	carevue	79	WHITE	EMERGENCY	M	167.64	167.64	167.64	81.8	81.8	87	1	0	1	0	1	0	0	0	0	0	1	0
587	27454	137507	218334	112	96	50	53	36.77780151	115	44	62	119.8575054	59.87749001	79.67576385	16	497	26	22.78491474	7.940000057	14	10	6	5	4	CCU	TSICU	carevue	79	WHITE	EMERGENCY	M	167.64	167.64	167.64	81.8	81.8	87	1	0	1	0	1	0	0	0	0	0	1	0
588	27454	137507	218334	108	94	50	66	36.72222137	135	45	68	133	48	81	29	483.1663163	18.09704672	18.60726281	11.30000019	8	5	6	5	4	CCU	TSICU	carevue	79	WHITE	EMERGENCY	M	167.64	167.64	167.64	81.8	81.8	87	1	0	1	0	1	0	0	0	0	0	1	0
589	27454	137507	218334	108	97	50	63	36.72222137	135	45	68	133	48	81	21	488.5515816	18.09704672	18.60726281	11.30000019	8	5	6	5	4	CCU	TSICU	carevue	79	WHITE	EMERGENCY	M	167.64	167.64	167.64	81.8	81.8	87	1	0	1	0	1	0	0	0	0	0	1	0
590	27454	137507	218334	157	98	60.00000238	62	35.83333333	127.2060927	46.19747328	70.4866151	133	48	81	18	538.1149203	25.72835835	18.60726281	10.89999962	10	8	1	1	3	CCU	TSICU	carevue	79	WHITE	EMERGENCY	M	167.64	167.64	167.64	81.8	81.8	87	1	0	1	0	1	0	0	0	0	0	1	0
591	27454	137507	218334	157	98	60.00000238	62	35.83333333	129.1122265	54.07455965	79.54511264	155	55	95	18	538.1149203	25.72835835	22.78491474	11	12	8	1	1	3	CCU	TSICU	carevue	79	WHITE	EMERGENCY	M	167.64	167.64	167.64	81.8	81.8	87	1	0	1	0	1	0	0	0	0	0	1	0
592	27454	137507	218334	178	98	60.00000238	65	37.22222222	138	47.69969387	70.4866151	130	50	79	20	526.8670849	25.72835835	18.60726281	7.199999809	10	8	6	4	3	CCU	TSICU	carevue	79	WHITE	EMERGENCY	M	167.64	167.64	167.64	81.8	81.8	87	1	0	1	0	1	0	0	0	0	0	1	0
593	27454	137507	218334	178	98	60.00000238	62	37.22222222	138	54.07455965	78.64974697	132	52	84	15	538.1149203	25.72835835	18.60726281	7.199999809	10	8	6	4	3	CCU	TSICU	carevue	79	WHITE	EMERGENCY	M	167.64	167.64	167.64	81.8	81.8	87	1	0	1	0	1	0	0	0	0	0	1	0
594	27454	137507	218334	90	94	40.0000006	70	37.33333164	112.7638184	46.19747328	70.4866151	126	47	76	18	538.1149203	25.72835835	18.60726281	9.600000381	9	5	6	4	3	CCU	TSICU	carevue	79	WHITE	EMERGENCY	M	167.64	167.64	167.64	81.8	81.8	87	1	0	1	0	1	0	0	0	0	0	1	0
595	27454	137507	218334	90	96	40.0000006	70	37.33333164	125.8991479	46.19747328	70.4866151	129	44	75	16	538.1149203	25.72835835	18.60726281	9.600000381	9	5	6	4	3	CCU	TSICU	carevue	79	WHITE	EMERGENCY	M	167.64	167.64	167.64	81.8	81.8	87	1	0	1	0	1	0	0	0	0	0	1	0
596	27454	137507	218334	259	98	50	66	36.27780151	112.7638184	46.19747328	70.4866151	122	48	77	16	538.1149203	18.09704672	18.60726281	7.5	8	5	1	2	4	CCU	TSICU	carevue	79	WHITE	EMERGENCY	M	167.64	167.64	167.64	81.8	81.8	87	1	0	1	0	1	0	0	0	0	0	1	0
597	27454	137507	218334	259	97	80.00000119	66	35.72222392	112.7638184	46.19747328	70.4866151	115	47	72	14	538.1149203	18.09704672	18.60726281	7.5	8	5	1	2	4	CCU	TSICU	carevue	79	WHITE	EMERGENCY	M	167.64	167.64	167.64	81.8	81.8	87	1	0	1	0	1	0	0	0	0	0	1	0
598	27454	137507	218334	180	98	100	67	37.22222222	127.2060927	54.07455965	79.54511264	150	55	94	14	538.1149203	18.09704672	18.60726281	6.199999809	8	5	1	1	3	CCU	TSICU	carevue	79	WHITE	EMERGENCY	M	167.64	167.64	167.64	81.8	81.8	87	1	0	1	0	1	0	0	0	0	0	1	0
599	27454	137507	218334	133	98	100	67	35.88890076	112.7638184	54.07455965	79.54511264	124	56	85	16	538.1149203	18.09704672	18.60726281	6.199999809	8	5	1	1	3	CCU	TSICU	carevue	79	WHITE	EMERGENCY	M	167.64	167.64	167.64	81.8	81.8	87	1	0	1	0	1	0	0	0	0	0	1	0
600	27454	137507	218334	180	98	50	67	35.88890076	112.7638184	54.07455965	79.54511264	124	56	85	16	538.1149203	18.09704672	18.60726281	6.199999809	8	5	1	1	3	CCU	TSICU	carevue	79	WHITE	EMERGENCY	M	167.64	167.64	167.64	81.8	81.8	87	1	0	1	0	1	0	0	0	0	0	1	0
601	27454	137507	218334	133	98	50	67	35.88890076	112.7638184	54.07455965	79.54511264	124	56	85	16	538.1149203	18.09704672	18.60726281	6.199999809	8	5	1	1	3	CCU	TSICU	carevue	79	WHITE	EMERGENCY	M	167.64	167.64	167.64	81.8	81.8	87	1	0	1	0	1	0	0	0	0	0	1	0
602	27454	137507	218334	153	99	50	68	37.11111281	104.3905238	46.19747328	63.20121771	108	41	64	16	585	28	23	8.5	12	5	6	4	3	CCU	TSICU	carevue	79	WHITE	EMERGENCY	M	167.64	167.64	167.64	81.8	81.8	87	1	0	1	0	1	0	0	0	0	0	1	0
603	27454	137507	218334	153	99	50	64	37.11111281	111.6224273	46.19747328	63.94377619	110	42	66	15	568	25	20	8.199999809	10	5	6	4	3	CCU	TSICU	carevue	79	WHITE	EMERGENCY	M	167.64	167.64	167.64	81.8	81.8	87	1	0	1	0	1	0	0	0	0	0	1	0
604	27454	137507	218334	284	99	50	55	35.44444614	154	59	80	119	47	74	14	616	24	21	8.399999619	10	5	5	4	3	CCU	TSICU	carevue	79	WHITE	EMERGENCY	M	167.64	167.64	167.64	81.8	81.8	87	1	0	1	0	1	0	0	0	0	0	1	0
605	27454	137507	218334	284	99	80.00000119	58	35.61111026	154	59	80	142	57	92	15	616	24	21	8.399999619	10	5	5	4	3	CCU	TSICU	carevue	79	WHITE	EMERGENCY	M	167.64	167.64	167.64	81.8	81.8	87	1	0	1	0	1	0	0	0	0	0	1	0
606	27454	137507	218334	155	98	40.0000006	53	36.16669846	109.5009503	46.19747328	63.20121771	109	37	62	14	603	30	21	8	10	5	6	4	3	CCU	TSICU	carevue	79	WHITE	EMERGENCY	M	167.64	167.64	167.64	81.8	81.8	87	1	0	1	0	1	0	0	0	0	0	1	0
607	27454	137507	218334	155	97	40.0000006	53	36.16669846	112.7638184	46.19747328	70.4866151	117	41	70	16	603	30	21	8	10	5	6	4	3	CCU	TSICU	carevue	79	WHITE	EMERGENCY	M	167.64	167.64	167.64	81.8	81.8	87	1	0	1	0	1	0	0	0	0	0	1	0
608	27454	137507	218334	161	98	40.0000006	53	36.16669846	111.6224273	46.19747328	63.20121771	111	37	63	18	601	27	21	8.899999619	10	5	6	4	3	CCU	TSICU	carevue	79	WHITE	EMERGENCY	M	167.64	167.64	167.64	81.8	81.8	87	1	0	1	0	1	0	0	0	0	0	1	0
609	27454	137507	218334	161	97	40	54	36.16669846	109.5009503	46.19747328	63.20121771	109	37	61	18	601	27	21	8.899999619	10	5	6	4	3	CCU	TSICU	carevue	79	WHITE	EMERGENCY	M	167.64	167.64	167.64	81.8	81.8	87	1	0	1	0	1	0	0	0	0	0	1	0
610	27454	137507	218334	133	98	40.0000006	60	36.66669846	112.7638184	46.19747328	63.94377619	121	39	67	18	603	26	20	10.60000038	10	5	6	1	4	CCU	TSICU	carevue	79	WHITE	EMERGENCY	M	167.64	167.64	167.64	81.8	81.8	87	1	0	1	0	1	0	0	0	0	0	1	0
611	27454	137507	218334	133	97	40.0000006	64	36.66669846	112.7638184	46.19747328	70.4866151	118	46	70	18	610	27	20	10.69999981	10	5	6	1	4	CCU	TSICU	carevue	79	WHITE	EMERGENCY	M	167.64	167.64	167.64	81.8	81.8	87	1	0	1	0	1	0	0	0	0	0	1	0
612	27454	137507	218334	97	95	40.0000006	65	37.66669846	104.3905238	46.19747328	63.20121771	106	40	60	18	610	27	20	10.69999981	10	5	6	1	4	CCU	TSICU	carevue	79	WHITE	EMERGENCY	M	167.64	167.64	167.64	81.8	81.8	87	1	0	1	0	1	0	0	0	0	0	1	0
613	27454	137507	218334	97	97	40.0000006	65	37.66669846	112.7638184	46.19747328	63.94377619	116	43	66	18	629	26	20	10.60000038	10	5	6	5	4	CCU	TSICU	carevue	79	WHITE	EMERGENCY	M	167.64	167.64	167.64	81.8	81.8	87	1	0	1	0	1	0	0	0	0	0	1	0
614	27454	137507	218334	142	98	40.0000006	73	36.0000017	112.7638184	46.19747328	70.4866151	120	45	74	19	640	23	18	10.89999962	10	5	6	5	4	CCU	TSICU	carevue	79	WHITE	EMERGENCY	M	167.64	167.64	167.64	81.8	81.8	87	1	0	1	0	1	0	0	0	0	0	1	0
615	27454	137507	218334	142	97	40.0000006	68	36.0000017	109.5009503	46.19747328	63.94377619	109	40	66	19	640	23	18	10.89999962	10	5	6	5	4	CCU	TSICU	carevue	79	WHITE	EMERGENCY	M	167.64	167.64	167.64	81.8	81.8	87	1	0	1	0	1	0	0	0	0	0	1	0
616	27454	137507	218334	156	96	40.0000006	67	36.0000017	104.3905238	46.19747328	63.20121771	104	37	62	19	640	23	18	10.89999962	10	5	6	5	4	CCU	TSICU	carevue	79	WHITE	EMERGENCY	M	167.64	167.64	167.64	81.8	81.8	87	1	0	1	0	1	0	0	0	0	0	1	0
617	27454	137507	218334	156	98	50	67	35.94444275	104.3905238	46.19747328	63.94377619	105	41	66	18	640	23	18	10.89999962	10	5	6	5	4	CCU	TSICU	carevue	79	WHITE	EMERGENCY	M	167.64	167.64	167.64	81.8	81.8	87	1	0	1	0	1	0	0	0	0	0	1	0
618	27454	137507	218334	162	98	50	69	35.94444275	103.3868075	46.19747328	67.53765944	103	45	68	20	585	23	18	10.60000038	10	5	6	4	3	CCU	TSICU	carevue	79	WHITE	EMERGENCY	M	167.64	167.64	167.64	81.8	81.8	87	1	0	1	0	1	0	0	0	0	0	1	0
619	27454	137507	218334	162	98	50	66	35.77780151	114	46	63	106	44	68	18	585	23	18	10.60000038	10	5	6	4	3	CCU	TSICU	carevue	79	WHITE	EMERGENCY	M	167.64	167.64	167.64	81.8	81.8	87	1	0	1	0	1	0	0	0	0	0	1	0
620	27454	137507	218334	143	98	50	66	35.77780151	114	46	63	106	44	68	18	585	23	18	10.60000038	10	5	6	4	3	CCU	TSICU	carevue	79	WHITE	EMERGENCY	M	167.64	167.64	167.64	81.8	81.8	87	1	0	1	0	1	0	0	0	0	0	1	0
621	27454	137507	218334	143	97	50	81	35.77780151	114	46	63	116	47	75	17	585	23	18	10.60000038	10	5	6	4	3	CCU	TSICU	carevue	79	WHITE	EMERGENCY	M	167.64	167.64	167.64	81.8	81.8	87	1	0	1	0	1	0	0	0	0	0	1	0
622	27454	137507	218334	119	97	50	67	36.11111111	109.5009503	46.19747328	63.94377619	109	42	66	15	592	20	16	10	9	5	5	4	3	CCU	TSICU	carevue	79	WHITE	EMERGENCY	M	167.64	167.64	167.64	81.8	81.8	87	1	0	1	0	1	0	0	0	0	0	1	0
623	27454	137507	218334	119	97	50	67	36.83333503	104.3905238	46.19747328	63.20121771	104	40	64	15	550	26	20	9.149999619	10	5	5	4	3	CCU	TSICU	carevue	79	WHITE	EMERGENCY	M	167.64	167.64	167.64	81.8	81.8	87	1	0	1	0	1	0	0	0	0	0	1	0
624	27454	137507	218334	90	95	50	54	36.0000017	83	37	50	78	30	47	11	560	28	21	6.239999771	8	5	5	4	3	CCU	TSICU	carevue	79	WHITE	EMERGENCY	M	167.64	167.64	167.64	81.8	81.8	87	1	0	1	0	1	0	0	0	0	0	1	0
625	27454	137507	218334	90	96	50	54	35.66669846	94	40	54	88	28	50	13	560	28	21	6.239999771	8	5	5	4	3	CCU	TSICU	carevue	79	WHITE	EMERGENCY	M	167.64	167.64	167.64	81.8	81.8	87	1	0	1	0	1	0	0	0	0	0	1	0
626	27454	137507	218334	344	98	50	58	35.38890076	123	72	85	88	28	50	20	623	27	20	12.10000038	12	5	6	4	3	CCU	TSICU	carevue	79	WHITE	EMERGENCY	M	167.64	167.64	167.64	81.8	81.8	87	1	0	1	0	1	0	0	0	0	0	1	0
627	27454	137507	218334	59	98	50	65	35.38890076	109	65	72	88	28	50	18	623	27	20	12.10000038	12	5	6	4	3	CCU	TSICU	carevue	79	WHITE	EMERGENCY	M	167.64	167.64	167.64	81.8	81.8	87	1	0	1	0	1	0	0	0	0	0	1	0
628	12241	123417	203429	69	96	100	91	37.70000076	112.7638184	54.07455965	70.4866151	117	53	74	15	430	27	25	18.20000076	10	8	6	5	4	CSRU	CSRU	carevue	77	WHITE	ELECTIVE	M	170.18	170.18	170.18	69.1	69.1	69.1	1	1	0	0	0	1	0	0	0	0	1	0
629	12241	123417	203429	67	96	100	82	37.5	127.2060927	60.983398	79.54511264	138	67	93	16	430	27	25	18.20000076	10	8	6	5	4	CSRU	CSRU	carevue	77	WHITE	ELECTIVE	M	170.18	170.18	170.18	69.1	69.1	69.1	1	1	0	0	0	1	0	0	0	0	1	0
630	12241	123417	203429	115	97	50	81	37	112.7638184	58.78789661	79.54511264	126	63	85	15	552.3280727	26.08809647	22.29223842	10.4229542	12.24595476	5	6	5	4	CSRU	CSRU	carevue	77	WHITE	ELECTIVE	M	170.18	170.18	170.18	69.1	69.1	69.1	1	1	0	0	0	1	0	0	0	0	1	0
631	12241	123417	203429	83	96	50	93	37.09999932	127.2060927	54.07455965	79.54511264	141	56	85	15	620	22	18.60726281	7.5	7	5	6	5	4	CSRU	CSRU	carevue	77	WHITE	ELECTIVE	M	170.18	170.18	170.18	69.1	69.1	69.1	1	1	0	0	0	1	0	0	0	0	1	0
632	12241	123417	203429	94	98	50	106	36.79999924	127.2060927	54.07455965	70.4866151	136	54	79	17	620	22	18.60726281	7.5	7	5	6	5	4	CSRU	CSRU	carevue	77	WHITE	ELECTIVE	M	170.18	170.18	170.18	69.1	69.1	69.1	1	1	0	0	0	1	0	0	0	0	1	0
633	12241	123417	203429	94	97	40.0000006	94	36.70000076	112.7638184	52.51178313	70.4866151	117	51	72	18	620	22	18.60726281	7.5	7	5	6	5	4	CSRU	CSRU	carevue	77	WHITE	ELECTIVE	M	170.18	170.18	170.18	69.1	69.1	69.1	1	1	0	0	0	1	0	0	0	0	1	0
634	12241	123417	203429	132	98	50	85	36.59999847	104.3905238	46.19747328	67.53765944	108	49	69	12	620	22	18.60726281	7.5	9	5	6	4	3	CSRU	CSRU	carevue	77	WHITE	ELECTIVE	M	170.18	170.18	170.18	69.1	69.1	69.1	1	1	0	0	0	1	0	0	0	0	1	0
635	12241	123417	203429	85	99	50	76	36.79999924	104.3905238	46.19747328	70.4866151	104	48	78	12	610	21	17	7.300000191	8	5	6	4	3	CSRU	CSRU	carevue	77	WHITE	ELECTIVE	M	170.18	170.18	170.18	69.1	69.1	69.1	1	1	0	0	0	1	0	0	0	0	1	0
636	12241	123417	203429	111	98	100	81	36.0000017	102.3687085	46.19747328	63.20121771	98	48	62	12	600	21	17	7.199999809	8	5	1	1	1	CSRU	CSRU	carevue	77	WHITE	ELECTIVE	M	170.18	170.18	170.18	69.1	69.1	69.1	1	1	0	0	0	1	0	0	0	0	1	0
637	12241	123417	203429	403	99	100	86	36.0000017	102.3687085	46.19747328	63.20121771	98	48	62	12	600	21	17	7.199999809	8	5	1	1	1	CSRU	CSRU	carevue	77	WHITE	ELECTIVE	M	170.18	170.18	170.18	69.1	69.1	69.1	1	1	0	0	0	1	0	0	0	0	1	0
638	12241	123417	203429	335	99	100	86	36.0000017	102.3687085	46.19747328	63.20121771	98	48	62	12	600	21	17	7.199999809	8	5	1	1	1	CSRU	CSRU	carevue	77	WHITE	ELECTIVE	M	170.18	170.18	170.18	69.1	69.1	69.1	1	1	0	0	0	1	0	0	0	0	1	0
639	12241	123417	203429	372	99	50	86	36.0000017	127.2060927	46.19747328	73.28853962	130	48	82	12	600	21	17	7.199999809	8	5	1	1	1	CSRU	CSRU	carevue	77	WHITE	ELECTIVE	M	170.18	170.18	170.18	69.1	69.1	69.1	1	1	0	0	0	1	0	0	0	0	1	0
640	12241	123417	203429	416	99	50	86	36.0000017	127.2060927	46.19747328	73.28853962	130	48	82	12	600	21	17	7.199999809	8	5	1	1	1	CSRU	CSRU	carevue	77	WHITE	ELECTIVE	M	170.18	170.18	170.18	69.1	69.1	69.1	1	1	0	0	0	1	0	0	0	0	1	0
641	13323	123630	222503	96	96	40.0000006	84	38.10000102	102.3687085	54.07455965	63.20121771	93	54	65	21	630	24	17	13.30000019	9	5	6	5	4	CSRU	CSRU	carevue	70	WHITE	ELECTIVE	M	182.88	182.88	182.88	86.2	86.2	98.1	1	1	0	0	0	1	0	0	0	0	1	0
642	13323	123630	222503	121	100	50	69	37.09999932	112.7638184	60.18284963	70.4866151	114	64	78	12	630	24	17	13.30000019	9	5	1	1	1	CSRU	CSRU	carevue	70	WHITE	ELECTIVE	M	182.88	182.88	182.88	86.2	86.2	98.1	1	1	0	0	0	1	0	0	0	0	1	0
643	13323	123630	222503	272	100	50	76	36.20000203	127.2060927	70.73531398	92.01589008	150	82	107	12	609	24	17	7.199999809	8	5	1	1	1	CSRU	CSRU	carevue	70	WHITE	ELECTIVE	M	182.88	182.88	182.88	86.2	86.2	98.1	1	1	0	0	0	1	0	0	0	0	1	0
644	13323	123630	222503	244	100	100	77	36.0000017	109.5009503	54.07455965	70.4866151	109	54	71	12	609	24	17	7.199999809	8	5	1	1	1	CSRU	CSRU	carevue	70	WHITE	ELECTIVE	M	182.88	182.88	182.88	86.2	86.2	98.1	1	1	0	0	0	1	0	0	0	0	1	0
645	13323	123630	222503	246	100	100	68	35.50000085	109.5009503	54.07455965	70.4866151	109	54	71	18	609	24	16	7.199999809	8	5	1	1	1	CSRU	CSRU	carevue	70	WHITE	ELECTIVE	M	182.88	182.88	182.88	86.2	86.2	98.1	1	1	0	0	0	1	0	0	0	0	1	0
646	13323	123630	222503	362	100	100	80	35	104.3905238	54.07455965	70.4866151	104	54	71	12	648	23	16	7.699999809	8	5	1	1	1	CSRU	CSRU	carevue	70	WHITE	ELECTIVE	M	182.88	182.88	182.88	86.2	86.2	98.1	1	1	0	0	0	1	0	0	0	0	1	0
647	13323	123630	222503	218	100	100	90	35	104.3905238	54.07455965	70.4866151	104	54	71	12	648	23	16	7.699999809	8	5	1	1	1	CSRU	CSRU	carevue	70	WHITE	ELECTIVE	M	182.88	182.88	182.88	86.2	86.2	98.1	1	1	0	0	0	1	0	0	0	0	1	0
648	13323	123630	222503	328	100	100	90	35	104.3905238	54.07455965	70.4866151	104	54	71	12	648	23	16	7.699999809	8	5	1	1	1	CSRU	CSRU	carevue	70	WHITE	ELECTIVE	M	182.88	182.88	182.88	86.2	86.2	98.1	1	1	0	0	0	1	0	0	0	0	1	0
649	13323	123630	222503	324	100	55.61094303	90	35	103.3868075	46.19747328	63.20121771	100	44	60	12	648	23	16	7.699999809	8	7.62437979	1	1	1	CSRU	CSRU	carevue	70	WHITE	ELECTIVE	M	182.88	182.88	182.88	86.2	86.2	98.1	1	1	0	0	0	1	0	0	0	0	1	0
650	13323	123630	222503	317	100	50	90	35	103.3868075	46.19747328	63.20121771	100	44	60	12	648	23	16	7.699999809	8	5	1	1	1	CSRU	CSRU	carevue	70	WHITE	ELECTIVE	M	182.88	182.88	182.88	86.2	86.2	98.1	1	1	0	0	0	1	0	0	0	0	1	0
651	84168	186236	209245	66	89	100	91	37.11111111	89	52	61	101	55	71	31	300	30	25	4.2	9	10	6	5	4	MICU	MICU	metavision	78	WHITE	EMERGENCY	F	144.78	144.78	144.78	40	40	40	1	0	1	0	0	0	1	0	0	0	0	1
652	84168	186236	209245	133	99	50	67	37	89	52	67.53765944	101	55	68	12	330	23	15	4	11	10	6	5	4	MICU	MICU	metavision	78	WHITE	EMERGENCY	F	144.78	144.78	144.78	40	40	40	1	0	1	0	0	0	1	0	0	0	0	1
653	84168	186236	209245	102	98	50	74	37.16666667	89	52	63.20121771	119.8575054	59.87749001	61	12	371	21	22.78491474	6.1	13	10	6	5	4	MICU	MICU	metavision	78	WHITE	EMERGENCY	F	144.78	144.78	144.78	40	40	40	1	0	1	0	0	0	1	0	0	0	0	1
654	84168	186236	209245	91	96	50	71	37.05555556	115.5865703	56.21883285	67.53765944	119.8575054	59.87749001	68	10	352	20	18.60726281	2.8	9	8	6	5	4	MICU	MICU	metavision	78	WHITE	EMERGENCY	F	144.78	144.78	144.78	40	40	40	1	0	1	0	0	0	1	0	0	0	0	1
655	84168	186236	209245	68	97	40	74	37.05555556	115.5865703	56.21883285	70.4866151	119.8575054	59.87749001	76	27	183	13	18.60726281	5.1	7	5	6	5	4	MICU	MICU	metavision	78	WHITE	EMERGENCY	F	144.78	144.78	144.78	40	40	40	1	0	1	0	0	0	1	0	0	0	0	1
656	84168	186236	209245	98	99	40	53	36.72222222	115.5865703	56.21883285	70.4866151	119.8575054	59.87749001	71	10	328	16	18.60726281	3.2	7	5	6	5	4	MICU	MICU	metavision	78	WHITE	EMERGENCY	F	144.78	144.78	144.78	40	40	40	1	0	1	0	0	0	1	0	0	0	0	1
657	84168	186236	209245	109	99	50	57	37.22222222	115.5865703	56.21883285	70.4866151	119.8575054	59.87749001	71	12	357	18	18.60726281	3.3	7	5	6	5	4	MICU	MICU	metavision	78	WHITE	EMERGENCY	F	144.78	144.78	144.78	40	40	40	1	0	1	0	0	0	1	0	0	0	0	1
658	84168	186236	209245	112	98	50	67	37.72222222	115.5865703	56.21883285	73.28853962	119.8575054	59.87749001	82	16	356	21	18	4.3	10	8	6	5	4	MICU	MICU	metavision	78	WHITE	EMERGENCY	F	144.78	144.78	144.78	40	40	40	1	0	1	0	0	0	1	0	0	0	0	1
659	84168	186236	209245	107	86	50	84	36.77777778	112.7638184	54.07455965	79.54511264	116	56	89	13	350	24	18.60726281	3.6	10	8	6	5	4	MICU	MICU	metavision	78	WHITE	EMERGENCY	F	144.78	144.78	144.78	40	40	40	1	0	1	0	0	0	1	0	0	0	0	1
660	84168	186236	209245	100	96	40	65	36.72222222	112.7638184	54.07455965	70.4866151	116	56	73	12	347	19	12	3	7	5	6	5	4	MICU	MICU	metavision	78	WHITE	EMERGENCY	F	144.78	144.78	144.78	40	40	40	1	0	1	0	0	0	1	0	0	0	0	1
661	84168	186236	209245	93	99	50	63	37.11111111	112.7638184	54.07455965	67.53765944	116	56	69	23	250	20	17	8.2	10	5	6	5	4	MICU	MICU	metavision	78	WHITE	EMERGENCY	F	144.78	144.78	144.78	40	40	40	1	0	1	0	0	0	1	0	0	0	0	1
662	84168	186236	209245	341	100	100	90	38.61111111	78	48	54	130	71	93	16	255	24	13	3.6	8	5	6	5	3	MICU	MICU	metavision	78	WHITE	EMERGENCY	F	144.78	144.78	144.78	40	40	40	1	0	1	0	0	0	1	0	0	0	0	1
663	84168	186236	209245	115	100	100	86	37.16666667	84	46	54	103	52	71	28	255	24	13	3.6	8	5	6	5	3	MICU	MICU	metavision	78	WHITE	EMERGENCY	F	144.78	144.78	144.78	40	40	40	1	0	1	0	0	0	1	0	0	0	0	1
664	84168	186236	209245	134	100	100	76	36.33333333	109	57	70	137	68	95	21	255	24	13	3.6	8	5	6	5	4	MICU	MICU	metavision	78	WHITE	EMERGENCY	F	144.78	144.78	144.78	40	40	40	1	0	1	0	0	0	1	0	0	0	0	1
665	84168	186236	209245	234	100	40	67	36.33333333	96	57	66	124	61	86	24	255	24	13	3.6	8	5	6	5	4	MICU	MICU	metavision	78	WHITE	EMERGENCY	F	144.78	144.78	144.78	40	40	40	1	0	1	0	0	0	1	0	0	0	0	1
666	84168	186236	209245	198	100	40	67	37.22222222	111	60	72	137	64	92	24	295	15	15	5.93	9	5	6	5	4	MICU	MICU	metavision	78	WHITE	EMERGENCY	F	144.78	144.78	144.78	40	40	40	1	0	1	0	0	0	1	0	0	0	0	1
667	84168	186236	209245	126	99	40	80	36.05555556	147.3422024	69.76624242	92.01589008	161	78	113	19	295	15	15	5.93	9	5	6	5	4	MICU	MICU	metavision	78	WHITE	EMERGENCY	F	144.78	144.78	144.78	40	40	40	1	0	1	0	0	0	1	0	0	0	0	1
668	84168	186236	209245	196	100	60	73	36.72222222	89	50	59	156	84	113	23	295	15	14	5.93	9	5	6	5	4	MICU	MICU	metavision	78	WHITE	EMERGENCY	F	144.78	144.78	144.78	40	40	40	1	0	1	0	0	0	1	0	0	0	0	1
669	84168	186236	209245	91	99	60	60	37	112.7638184	60.983398	79.54511264	124	67	89	14	502	22	18	5.7	9	5	6	5	4	MICU	MICU	metavision	78	WHITE	EMERGENCY	F	144.78	144.78	144.78	40	40	40	1	0	1	0	0	0	1	0	0	0	0	1
670	65650	164885	288116	116	100	40	102	37.27777778	82	53	60	184	83	109	15	447.95	15	18.60726281	6.83	8	5	1	1	1	MICU	MICU	metavision	89	UNABLE TO OBTAIN	EMERGENCY	M	175.26	175.26	175.26	90	90	90	5	0	1	0	0	0	1	0	0	0	0	1
671	65650	164885	288116	129	100	40	103	36.5	172	84	107	184	83	109	24	460	17	18.60726281	6.82	8	5	4	2	1	MICU	MICU	metavision	89	UNABLE TO OBTAIN	EMERGENCY	M	175.26	175.26	175.26	90	90	90	5	0	1	0	0	0	1	0	0	0	0	1
672	65650	164885	288116	139	100	40	87	36.88888889	132	68	83	153	80	109	14	530	22	15	6.7	8	5	4	3	3	MICU	MICU	metavision	89	UNABLE TO OBTAIN	EMERGENCY	M	175.26	175.26	175.26	90	90	90	5	0	1	0	0	0	1	0	0	0	0	1
673	65650	164885	288116	162	100	40	95	37.44444444	149	100	109	164	88	120	10	529.93	19	17	7.37	8	5	4	3	2	MICU	MICU	metavision	89	UNABLE TO OBTAIN	EMERGENCY	M	175.26	175.26	175.26	90	90	90	5	0	1	0	0	0	1	0	0	0	0	1
674	65650	164885	288116	136	100	40	91	37.05555556	131	80	92	159	98	124	16	411.34	18	16	5.48	7	5	4	3	3	MICU	MICU	metavision	89	UNABLE TO OBTAIN	EMERGENCY	M	175.26	175.26	175.26	90	90	90	5	0	1	0	0	0	1	0	0	0	0	1
675	65650	164885	288116	123	100	40	97	37.38888889	130	73	86	153	95	118	20	392.98	19	18.60726281	8.1	9	5	4	3	2	MICU	MICU	metavision	89	UNABLE TO OBTAIN	EMERGENCY	M	175.26	175.26	175.26	90	90	90	5	0	1	0	0	0	1	0	0	0	0	1
676	65650	164885	288116	164	100	40	89	37.11111111	112.7638184	60.983398	79.54511264	127	70	92	23	453	18	15	8.99	10	5	4	3	2	MICU	MICU	metavision	89	UNABLE TO OBTAIN	EMERGENCY	M	175.26	175.26	175.26	90	90	90	5	0	1	0	0	0	1	0	0	0	0	1
677	65650	164885	288116	122	100	40	106	37	125.8991479	69.76624242	79.54511264	129	78	96	20	662.16	22	16	7.44	9	5	4	2	1	MICU	MICU	metavision	89	UNABLE TO OBTAIN	EMERGENCY	M	175.26	175.26	175.26	90	90	90	5	0	1	0	0	0	1	0	0	0	0	1
678	65650	164885	288116	99	100	40	96	36.94444444	151	83	100	151	89	114	11	590	15	12	9	8	5	1	1	2	MICU	MICU	metavision	89	UNABLE TO OBTAIN	EMERGENCY	M	175.26	175.26	175.26	90	90	90	5	0	1	0	0	0	1	0	0	0	0	1
679	65650	164885	288116	91	100	40	97	36.38888889	119	64	78	122	64	85	13	580	14	13	6.2	7	5	1	1	2	MICU	MICU	metavision	89	UNABLE TO OBTAIN	EMERGENCY	M	175.26	175.26	175.26	90	90	90	5	0	1	0	0	0	1	0	0	0	0	1
680	65650	164885	288116	82	100	40	104	36.44444444	144	64	84	152	102	123	15	530	15	14	7.65	8	5	1	1	2	MICU	MICU	metavision	89	UNABLE TO OBTAIN	EMERGENCY	M	175.26	175.26	175.26	90	90	90	5	0	1	0	0	0	1	0	0	0	0	1
681	65650	164885	288116	101	100	40	102	36.44444444	154	82	98	151	83	110	19	692.7	16	14	8.52	7	5	1	1	2	MICU	MICU	metavision	89	UNABLE TO OBTAIN	EMERGENCY	M	175.26	175.26	175.26	90	90	90	5	0	1	0	0	0	1	0	0	0	0	1
682	65650	164885	288116	83	100	40	89	34.77777778	127	85	93	151	83	122	13	854.59	11	18.60726281	10.68	10	8	5	3	2	MICU	MICU	metavision	89	UNABLE TO OBTAIN	EMERGENCY	M	175.26	175.26	175.26	90	90	90	5	0	1	0	0	0	1	0	0	0	0	1
683	65650	164885	288116	102	98	40	85	36.33333333	96	67	73	151	83	86	11	540	16	14	10.7	10	8	5	3	2	MICU	MICU	metavision	89	UNABLE TO OBTAIN	EMERGENCY	M	175.26	175.26	175.26	90	90	90	5	0	1	0	0	0	1	0	0	0	0	1
684	65650	164885	288116	85	98	40	93	36.61111111	106	60	72	119.8575054	59.87749001	78	15	560	16	11	8.07	10	8	5	3	2	MICU	MICU	metavision	89	UNABLE TO OBTAIN	EMERGENCY	M	175.26	175.26	175.26	90	90	90	5	0	1	0	0	0	1	0	0	0	0	1
685	65650	164885	288116	83	99	40	78	35.77777778	100	69	77	119.8575054	59.87749001	84	12	500	14	11	6.8	10	8	5	3	2	MICU	MICU	metavision	89	UNABLE TO OBTAIN	EMERGENCY	M	175.26	175.26	175.26	90	90	90	5	0	1	0	0	0	1	0	0	0	0	1
686	65650	164885	288116	57	97	40	87	34.83333333	108	70	79	119.8575054	59.87749001	88	13	500	14	11	7	10	8	5	3	2	MICU	MICU	metavision	89	UNABLE TO OBTAIN	EMERGENCY	M	175.26	175.26	175.26	90	90	90	5	0	1	0	0	0	1	0	0	0	0	1
687	65650	164885	288116	86	99	40	65	33.88888889	92	67	73	86	48	95	14	421	15	14	7	9	8	5	3	2	MICU	MICU	metavision	89	UNABLE TO OBTAIN	EMERGENCY	M	175.26	175.26	175.26	90	90	90	5	0	1	0	0	0	1	0	0	0	0	1
688	65650	164885	288116	93	96	40	84	35.77777778	92	67	79.54511264	86	48	97	12	560	21	18	9.6	12	8	6	4	2	MICU	MICU	metavision	89	UNABLE TO OBTAIN	EMERGENCY	M	175.26	175.26	175.26	90	90	90	5	0	1	0	0	0	1	0	0	0	0	1
689	65650	164885	288116	90	98	40	80	35.83333333	102.3687085	46.19747328	63.20121771	86	48	61	11	470	21	22.78491474	7.4	11	8	1	1	2	MICU	MICU	metavision	89	UNABLE TO OBTAIN	EMERGENCY	M	175.26	175.26	175.26	90	90	90	5	0	1	0	0	0	1	0	0	0	0	1
690	65650	164885	288116	89	100	40	59	35.44444444	127.2060927	66.88502337	80.70905888	142	75	101	13	560	22	19	6	11	8	1	1	2	MICU	MICU	metavision	89	UNABLE TO OBTAIN	EMERGENCY	M	175.26	175.26	175.26	90	90	90	5	0	1	0	0	0	1	0	0	0	0	1
691	65650	164885	288116	82	97	40	61	35.83333333	112.7638184	60.983398	79.54511264	125	65	89	12	570	25	18	9.4	12	8	1	1	2	MICU	MICU	metavision	89	UNABLE TO OBTAIN	EMERGENCY	M	175.26	175.26	175.26	90	90	90	5	0	1	0	0	0	1	0	0	0	0	1
692	65650	164885	288116	122	99	40	63	35.61111111	97	73	76	109	67	82	11	530	23	19	6.3	11	8	1	1	1	MICU	MICU	metavision	89	UNABLE TO OBTAIN	EMERGENCY	M	175.26	175.26	175.26	90	90	90	5	0	1	0	0	0	1	0	0	0	0	1
693	65650	164885	288116	134	99	40	111	35.44444444	112.7638184	70.73531398	79.54511264	113	79	91	16	570	25.72835835	23	7.6	14	10	1	1	1	MICU	MICU	metavision	89	UNABLE TO OBTAIN	EMERGENCY	M	175.26	175.26	175.26	90	90	90	5	0	1	0	0	0	1	0	0	0	0	1
694	65650	164885	288116	114	100	40	92	36.27777778	112.7638184	70.73531398	80.70905888	120	87	100	16	503.53	26	20	7.85	14	10	1	1	1	MICU	MICU	metavision	89	UNABLE TO OBTAIN	EMERGENCY	M	175.26	175.26	175.26	90	90	90	5	0	1	0	0	0	1	0	0	0	0	1
695	65650	164885	288116	91	100	40	136	35.72222222	101	68	76	125	87	102	16	515.91	23	21	7.76	13	10	1	1	1	MICU	MICU	metavision	89	UNABLE TO OBTAIN	EMERGENCY	M	175.26	175.26	175.26	90	90	90	5	0	1	0	0	0	1	0	0	0	0	1
696	65650	164885	288116	112	100	40	66	35.72222222	101	68	76	116	72	89	16	515.91	23	21	7.76	13	10	1	1	1	MICU	MICU	metavision	89	UNABLE TO OBTAIN	EMERGENCY	M	175.26	175.26	175.26	90	90	90	5	0	1	0	0	0	1	0	0	0	0	1
697	65650	164885	288116	94	100	40	68	35.83333333	94	66	73	98	62	76	20	481.33	28	25	9.71	16	12	1	1	1	MICU	MICU	metavision	89	UNABLE TO OBTAIN	EMERGENCY	M	175.26	175.26	175.26	90	90	90	5	0	1	0	0	0	1	0	0	0	0	1
698	65650	164885	288116	108	94	50	81	35.61111111	110	66	77	93	55	70	20	484.39	28	23	9.23	16	12	1	1	2	MICU	MICU	metavision	89	UNABLE TO OBTAIN	EMERGENCY	M	175.26	175.26	175.26	90	90	90	5	0	1	0	0	0	1	0	0	0	0	1
699	65650	164885	288116	108	95	50	79	35.61111111	112	77	85	105	63	80	20	491.06	28	23	9.77	16	12	1	1	1	MICU	MICU	metavision	89	UNABLE TO OBTAIN	EMERGENCY	M	175.26	175.26	175.26	90	90	90	5	0	1	0	0	0	1	0	0	0	0	1
700	65650	164885	288116	107	100	50	69	36.27777778	135	82	95	133	78	99	20	570	27	24	9.8	16	12	3	2	1	MICU	MICU	metavision	89	UNABLE TO OBTAIN	EMERGENCY	M	175.26	175.26	175.26	90	90	90	5	0	1	0	0	0	1	0	0	0	0	1
701	65650	164885	288116	115	97	60	75	36.16666667	123	78	88	153	96	119	20	540	28	26	9	17	12	1	1	1	MICU	MICU	metavision	89	UNABLE TO OBTAIN	EMERGENCY	M	175.26	175.26	175.26	90	90	90	5	0	1	0	0	0	1	0	0	0	0	1
702	65650	164885	288116	58	96	60	74	35.61111111	100	70	77	153	96	119	20	485.28	28	25	9.69	16	12	1	1	2	MICU	MICU	metavision	89	UNABLE TO OBTAIN	EMERGENCY	M	175.26	175.26	175.26	90	90	90	5	0	1	0	0	0	1	0	0	0	0	1
703	65650	164885	288116	95	99	60	69	35.38888889	118	77	87	153	96	119	20	482.42	27	25	9.68	16	12	5	3	2	MICU	MICU	metavision	89	UNABLE TO OBTAIN	EMERGENCY	M	175.26	175.26	175.26	90	90	90	5	0	1	0	0	0	1	0	0	0	0	1
704	65650	164885	288116	84	99	70	79	35.88888889	78	48	55	124	87	103	20	585.89	27	25	10.36	16	12	5	1	1	MICU	MICU	metavision	89	UNABLE TO OBTAIN	EMERGENCY	M	175.26	175.26	175.26	90	90	90	5	0	1	0	0	0	1	0	0	0	0	1
705	65650	164885	288116	66	99	70	75	35.55555556	112.7638184	70.73531398	79.54511264	116	80	95	22	471.18	28	28	9.37	16	12	5	1	1	MICU	MICU	metavision	89	UNABLE TO OBTAIN	EMERGENCY	M	175.26	175.26	175.26	90	90	90	5	0	1	0	0	0	1	0	0	0	0	1
706	65650	164885	288116	63	100	70	74	35.33333333	95	68	74	120	85	100	24	462.68	32	30	10.55	14	10	4	1	1	MICU	MICU	metavision	89	UNABLE TO OBTAIN	EMERGENCY	M	175.26	175.26	175.26	90	90	90	5	0	1	0	0	0	1	0	0	0	0	1
707	65650	164885	288116	68	100	70	77	35.72222222	134	91	101	131	103	116	24	479.73	26	25	11.46	15	10	1	1	1	MICU	MICU	metavision	89	UNABLE TO OBTAIN	EMERGENCY	M	175.26	175.26	175.26	90	90	90	5	0	1	0	0	0	1	0	0	0	0	1
708	65650	164885	288116	61	98	70	79	35.83333333	127.2060927	70.73531398	92.01589008	137	85	106	24	483.63	26	24	11.46	15	10	1	1	1	MICU	MICU	metavision	89	UNABLE TO OBTAIN	EMERGENCY	M	175.26	175.26	175.26	90	90	90	5	0	1	0	0	0	1	0	0	0	0	1
709	65650	164885	288116	61	96	60	79	35.83333333	147.3422024	70.73531398	92.01589008	159	96	122	24	483.63	32	24	14.67	21	10	1	1	1	MICU	MICU	metavision	89	UNABLE TO OBTAIN	EMERGENCY	M	175.26	175.26	175.26	90	90	90	5	0	1	0	0	0	1	0	0	0	0	1
710	65650	164885	288116	93	100	70	88	36.55555556	141.1191658	70.73531398	92.01589008	157	100	122	24	520.75	32	26	14.67	21	12	1	1	1	MICU	MICU	metavision	89	UNABLE TO OBTAIN	EMERGENCY	M	175.26	175.26	175.26	90	90	90	5	0	1	0	0	0	1	0	0	0	0	1
711	65650	164885	288116	82	85	70	84	36.55555556	147.3422024	70.73531398	92.01589008	159	101	123	28	520.75	32	26	14.67	21	12	1	1	1	MICU	MICU	metavision	89	UNABLE TO OBTAIN	EMERGENCY	M	175.26	175.26	175.26	90	90	90	5	0	1	0	0	0	1	0	0	0	0	1
712	65650	164885	288116	57	96	70	95	36.16666667	112.7638184	70.73531398	79.54511264	119	82	94	28	546	42	33	15.5	20	15	1	1	1	MICU	MICU	metavision	89	UNABLE TO OBTAIN	EMERGENCY	M	175.26	175.26	175.26	90	90	90	5	0	1	0	0	0	1	0	0	0	0	1
713	65650	164885	288116	58	94	60	82	36.55555556	129.1122265	70.73531398	92.01589008	156	92	116	28	547	28	25	16.1	17	12	4	2	1	MICU	MICU	metavision	89	UNABLE TO OBTAIN	EMERGENCY	M	175.26	175.26	175.26	90	90	90	5	0	1	0	0	0	1	0	0	0	0	1
714	65650	164885	288116	57	97	50	87	36.27777778	127.2060927	70.73531398	92.01589008	141	85	104	28	517	27	23	16.2	15	10	4	2	1	MICU	MICU	metavision	89	UNABLE TO OBTAIN	EMERGENCY	M	175.26	175.26	175.26	90	90	90	5	0	1	0	0	0	1	0	0	0	0	1
715	65650	164885	288116	74	97	50	76	36.44444444	102.3687085	54.73738666	70.4866151	98	60	74	24	644	29	23	15.6	15	10	1	1	1	MICU	MICU	metavision	89	UNABLE TO OBTAIN	EMERGENCY	M	175.26	175.26	175.26	90	90	90	5	0	1	0	0	0	1	0	0	0	0	1
716	65650	164885	288116	93	97	50	79	38.11111111	112.7638184	60.983398	78.64974697	119	66	84	24	676	30	23	16.5	14	10	1	1	1	MICU	MICU	metavision	89	UNABLE TO OBTAIN	EMERGENCY	M	175.26	175.26	175.26	90	90	90	5	0	1	0	0	0	1	0	0	0	0	1
717	65650	164885	288116	106	96	60	111	38.11111111	102.3687085	54.07455965	63.20121771	80	52	60	28	676	30	22	16.5	14	10	1	1	1	MICU	MICU	metavision	89	UNABLE TO OBTAIN	EMERGENCY	M	175.26	175.26	175.26	90	90	90	5	0	1	0	0	0	1	0	0	0	0	1
718	65650	164885	288116	77	96	60	124	38.33333333	104.3905238	54.73738666	70.4866151	108	61	75	20	814	18.09704672	22	14.3	6	5	1	1	1	MICU	MICU	metavision	89	UNABLE TO OBTAIN	EMERGENCY	M	175.26	175.26	175.26	90	90	90	5	0	1	0	0	0	1	0	0	0	0	1
719	65650	164885	288116	77	100	60	103	37.11111111	106	50	64	143	77	97	24	720	19	18.60726281	11.8	8	5	4	2	1	MICU	MICU	metavision	89	UNABLE TO OBTAIN	EMERGENCY	M	175.26	175.26	175.26	90	90	90	5	0	1	0	0	0	1	0	0	0	0	1
720	65650	164885	288116	77	90	60	103	37.11111111	92	40	54	123	75	91	14	720	19	18.60726281	11.8	8	5	4	2	1	MICU	MICU	metavision	89	UNABLE TO OBTAIN	EMERGENCY	M	175.26	175.26	175.26	90	90	90	5	0	1	0	0	0	1	0	0	0	0	1
721	14977	188511	283402	64	92	40.0000006	103	38.00000085	127.2060927	60.983398	79.54511264	136	66	88	13	250	42	37	3.5	10	7.62437979	6	5	4	CSRU	CSRU	carevue	53	WHITE	EMERGENCY	M	177.8	177.8	177.8	75	75	87.8	1	0	1	0	0	1	0	0	0	0	1	0
722	14977	188511	283402	73	94	40.0000006	96	37.5	112.7638184	60.983398	79.54511264	127	67	87	14	250	42	37	3.5	10	5	6	5	4	CSRU	CSRU	carevue	53	WHITE	EMERGENCY	M	177.8	177.8	177.8	75	75	87.8	1	0	1	0	0	1	0	0	0	0	1	0
723	14977	188511	283402	74	96	50	92	37.61110942	112.7638184	54.07455965	70.4866151	119	54	76	13	552.3280727	26.08809647	22.29223842	10.4229542	12.24595476	5	6	5	4	CSRU	CSRU	carevue	53	WHITE	EMERGENCY	M	177.8	177.8	177.8	75	75	87.8	1	0	1	0	0	1	0	0	0	0	1	0
724	14977	188511	283402	86	93	50	98	37.70000076	103.3868075	56.17643057	79.54511264	101	62	88	23	552.3280727	26.08809647	22.29223842	10.4229542	12.24595476	5	6	5	4	CSRU	CSRU	carevue	53	WHITE	EMERGENCY	M	177.8	177.8	177.8	75	75	87.8	1	0	1	0	0	1	0	0	0	0	1	0
725	14977	188511	283402	81	97	50	93	37.60000017	103.3868075	58.78789661	70.4866151	101	63	78	12	605	27	25	7.400000095	8	5	6	5	4	CSRU	CSRU	carevue	53	WHITE	EMERGENCY	M	177.8	177.8	177.8	75	75	87.8	1	0	1	0	0	1	0	0	0	0	1	0
726	14977	188511	283402	101	97	50	97	37.60000017	111.6224273	60.18284963	76.97446482	111	64	83	14	605	27	25	7.400000095	8	5	6	5	4	CSRU	CSRU	carevue	53	WHITE	EMERGENCY	M	177.8	177.8	177.8	75	75	87.8	1	0	1	0	0	1	0	0	0	0	1	0
727	14977	188511	283402	154	99	50	91	38.20000119	76	50	63.20121771	88	51	64	11	605	27	25	7.400000095	8	5	6	5	4	CSRU	CSRU	carevue	53	WHITE	EMERGENCY	M	177.8	177.8	177.8	75	75	87.8	1	0	1	0	0	1	0	0	0	0	1	0
728	14977	188511	283402	129	96	50	92	38.20000119	76	50	63.20121771	95	53	65	13	605	27	25	8.899999619	8	5	6	4	3	CSRU	CSRU	carevue	53	WHITE	EMERGENCY	M	177.8	177.8	177.8	75	75	87.8	1	0	1	0	0	1	0	0	0	0	1	0
729	14977	188511	283402	104	98	50	105	37.70000076	77	52	72	87	55	65	28	605	27	25	8.699999809	14	10	1	1	1	CSRU	CSRU	carevue	53	WHITE	EMERGENCY	M	177.8	177.8	177.8	75	75	87.8	1	0	1	0	0	1	0	0	0	0	1	0
730	14977	188511	283402	123	99	50	102	37.60000017	127.2060927	60.983398	79.54511264	133	69	88	15	613	24	20	8.699999809	13	10	1	1	1	CSRU	CSRU	carevue	53	WHITE	EMERGENCY	M	177.8	177.8	177.8	75	75	87.8	1	0	1	0	0	1	0	0	0	0	1	0
731	14977	188511	283402	119	98	50	107	37.20000076	111.6224273	54.07455965	70.4866151	112	58	74	15	613	24	20	8.699999809	13	5	1	1	1	CSRU	CSRU	carevue	53	WHITE	EMERGENCY	M	177.8	177.8	177.8	75	75	87.8	1	0	1	0	0	1	0	0	0	0	1	0
732	14977	188511	283402	299	100	100	84	35.20000076	127.2060927	69.76624242	79.54511264	132	76	97	12	655	23	18	7.5	8	5	1	1	1	CSRU	CSRU	carevue	53	WHITE	EMERGENCY	M	177.8	177.8	177.8	75	75	87.8	1	0	1	0	0	1	0	0	0	0	1	0
733	14977	188511	283402	430	100	100	83	35.20000076	127.2060927	69.76624242	79.54511264	132	76	97	12	655	23	18	7.5	8	5	1	1	1	CSRU	CSRU	carevue	53	WHITE	EMERGENCY	M	177.8	177.8	177.8	75	75	87.8	1	0	1	0	0	1	0	0	0	0	1	0
734	14977	188511	283402	431	100	100	83	35.20000076	127.2060927	69.76624242	79.54511264	132	76	97	12	655	23	18	7.5	8	5	1	1	1	CSRU	CSRU	carevue	53	WHITE	EMERGENCY	M	177.8	177.8	177.8	75	75	87.8	1	0	1	0	0	1	0	0	0	0	1	0
735	14977	188511	283402	427	100	55.61094303	83	35.20000076	115.5865703	56.21883285	73.3615245	119.8575054	59.87749001	79.67576385	12	655	23	18	7.5	8	7.62437979	1	1	1	CSRU	CSRU	carevue	53	WHITE	EMERGENCY	M	177.8	177.8	177.8	75	75	87.8	1	0	1	0	0	1	0	0	0	0	1	0
736	14977	188511	283402	359	100	55.61094303	83	35.20000076	115.5865703	56.21883285	73.3615245	119.8575054	59.87749001	79.67576385	12	655	23	18	7.5	8	7.62437979	1	1	1	CSRU	CSRU	carevue	53	WHITE	EMERGENCY	M	177.8	177.8	177.8	75	75	87.8	1	0	1	0	0	1	0	0	0	0	1	0
737	14977	188511	283402	373	100	55.61094303	83	35.20000076	127.2060927	60.983398	79.54511264	148	71	96	12	655	23	18	7.5	8	7.62437979	1	1	1	CSRU	CSRU	carevue	53	WHITE	EMERGENCY	M	177.8	177.8	177.8	75	75	87.8	1	0	1	0	0	1	0	0	0	0	1	0
738	14977	188511	283402	436	100	40.0000006	83	35.20000076	127.2060927	60.983398	79.54511264	148	71	96	12	655	23	18	7.5	8	5.099999905	1	1	1	CSRU	CSRU	carevue	53	WHITE	EMERGENCY	M	177.8	177.8	177.8	75	75	87.8	1	0	1	0	0	1	0	0	0	0	1	0
739	18790	167814	294340	152	97	40.0000006	90	37	103.3868075	54.07455965	70.4866151	103	59	73	29	547.7085997	18.09704672	18.60726281	9.699999809	8	5	6	5	4	CSRU	CSRU	carevue	64	UNKNOWN/NOT SPECIFIED	EMERGENCY	F	162.56	162.56	162.56	77.5	73.5	91.9	5	0	1	0	0	1	0	0	0	0	1	0
740	18790	167814	294340	151	97	40.0000006	80	37.72222307	102.3687085	54.07455965	63.20121771	90	52	65	21	547.7085997	18.09704672	18.60726281	8.399999619	8	5	6	5	4	CSRU	CSRU	carevue	64	UNKNOWN/NOT SPECIFIED	EMERGENCY	F	162.56	162.56	162.56	77.5	73.5	91.9	5	0	1	0	0	1	0	0	0	0	1	0
741	18790	167814	294340	130	98	40.0000006	76	36.88890076	102.3687085	54.07455965	63.20121771	95	58	64	24	547.7085997	18.09704672	18.60726281	8.899999619	8	5	6	5	4	CSRU	CSRU	carevue	64	UNKNOWN/NOT SPECIFIED	EMERGENCY	F	162.56	162.56	162.56	77.5	73.5	91.9	5	0	1	0	0	1	0	0	0	0	1	0
742	18790	167814	294340	110	97	40.0000006	82	37.88890076	102.3687085	46.19747328	63.20121771	95	48	64	27	547.7085997	18.09704672	18.60726281	10	8	5	6	5	4	CSRU	CSRU	carevue	64	UNKNOWN/NOT SPECIFIED	EMERGENCY	F	162.56	162.56	162.56	77.5	73.5	91.9	5	0	1	0	0	1	0	0	0	0	1	0
743	18790	167814	294340	140	98	40.0000006	82	37.72222307	102.3687085	54.07455965	63.20121771	95	53	64	28	547.7085997	18.09704672	18.60726281	9.600000381	8	5	6	5	4	CSRU	CSRU	carevue	64	UNKNOWN/NOT SPECIFIED	EMERGENCY	F	162.56	162.56	162.56	77.5	73.5	91.9	5	0	1	0	0	1	0	0	0	0	1	0
744	18790	167814	294340	128	96	40.0000006	81	38.38890076	102.3687085	46.19747328	63.20121771	93	49	65	25	547.7085997	18.09704672	18.60726281	8.399999619	8	5	6	5	4	CSRU	CSRU	carevue	64	UNKNOWN/NOT SPECIFIED	EMERGENCY	F	162.56	162.56	162.56	77.5	73.5	91.9	5	0	1	0	0	1	0	0	0	0	1	0
745	18790	167814	294340	129	96	40.0000006	88	38.38890076	102.3687085	46.19747328	63.20121771	84	48	60	26	547.7085997	18.09704672	18.60726281	9.5	8	5	6	5	4	CSRU	CSRU	carevue	64	UNKNOWN/NOT SPECIFIED	EMERGENCY	F	162.56	162.56	162.56	77.5	73.5	91.9	5	0	1	0	0	1	0	0	0	0	1	0
746	18790	167814	294340	92	98	40.0000006	99	39.11111196	104.3905238	54.07455965	70.4866151	105	58	75	29	547.7085997	18.09704672	18.60726281	10.39999962	7	5	6	4	3	CSRU	CSRU	carevue	64	UNKNOWN/NOT SPECIFIED	EMERGENCY	F	162.56	162.56	162.56	77.5	73.5	91.9	5	0	1	0	0	1	0	0	0	0	1	0
747	18790	167814	294340	98	97	40.0000006	105	37.94444614	102.3687085	46.19747328	63.20121771	92	47	63	32	547.7085997	18.09704672	18.60726281	11.5	7	5	6	4	3	CSRU	CSRU	carevue	64	UNKNOWN/NOT SPECIFIED	EMERGENCY	F	162.56	162.56	162.56	77.5	73.5	91.9	5	0	1	0	0	1	0	0	0	0	1	0
748	18790	167814	294340	110	100	40.0000006	95	38.22222392	102.3687085	46.19747328	63.20121771	85	47	60	28	547.7085997	18.09704672	18.60726281	8.600000381	7	5	6	4	3	CSRU	CSRU	carevue	64	UNKNOWN/NOT SPECIFIED	EMERGENCY	F	162.56	162.56	162.56	77.5	73.5	91.9	5	0	1	0	0	1	0	0	0	0	1	0
749	18790	167814	294340	108	97	40.0000006	107	36.55559921	78	39	52	141	78	101	29	547.7085997	18.09704672	18.60726281	5	7	5	6	4	3	CSRU	CSRU	carevue	64	UNKNOWN/NOT SPECIFIED	EMERGENCY	F	162.56	162.56	162.56	77.5	73.5	91.9	5	0	1	0	0	1	0	0	0	0	1	0
750	18790	167814	294340	100	97	40.0000006	93	37.33333164	112.7638184	60.983398	79.54511264	116	66	85	25	547.7085997	18.09704672	18.60726281	9.399999619	7	5	6	4	3	CSRU	CSRU	carevue	64	UNKNOWN/NOT SPECIFIED	EMERGENCY	F	162.56	162.56	162.56	77.5	73.5	91.9	5	0	1	0	0	1	0	0	0	0	1	0
751	18790	167814	294340	118	98	40.0000006	93	37.55559921	111.6224273	56.17643057	70.4866151	111	62	79	22	547.7085997	25.72835835	18.60726281	8.699999809	9	5	6	4	3	CSRU	CSRU	carevue	64	UNKNOWN/NOT SPECIFIED	EMERGENCY	F	162.56	162.56	162.56	77.5	73.5	91.9	5	0	1	0	0	1	0	0	0	0	1	0
752	18790	167814	294340	113	97	40.0000006	98	35.66669846	112.7638184	60.18284963	76.97446482	116	64	83	24	547.7085997	18.09704672	18.60726281	8.100000381	8	5	6	5	4	CSRU	CSRU	carevue	64	UNKNOWN/NOT SPECIFIED	EMERGENCY	F	162.56	162.56	162.56	77.5	73.5	91.9	5	0	1	0	0	1	0	0	0	0	1	0
753	18790	167814	294340	106	95	40.0000006	92	36.4444436	111.6224273	60.18284963	73.28853962	112	64	82	23	547.7085997	18.09704672	18.60726281	7.199999809	6	5	6	5	4	CSRU	CSRU	carevue	64	UNKNOWN/NOT SPECIFIED	EMERGENCY	F	162.56	162.56	162.56	77.5	73.5	91.9	5	0	1	0	0	1	0	0	0	0	1	0
754	18790	167814	294340	123	97	40.0000006	82	36.4444436	103.3868075	54.07455965	70.4866151	99	55	70	24	547.7085997	18.09704672	18.60726281	6.800000191	6	5	6	5	4	CSRU	CSRU	carevue	64	UNKNOWN/NOT SPECIFIED	EMERGENCY	F	162.56	162.56	162.56	77.5	73.5	91.9	5	0	1	0	0	1	0	0	0	0	1	0
755	18790	167814	294340	156	98	40.0000006	87	36.11111111	102.3687085	54.07455965	70.4866151	98	54	70	20	547.7085997	25.72835835	18.60726281	7.599999905	9	5	6	5	4	CSRU	CSRU	carevue	64	UNKNOWN/NOT SPECIFIED	EMERGENCY	F	162.56	162.56	162.56	77.5	73.5	91.9	5	0	1	0	0	1	0	0	0	0	1	0
756	18790	167814	294340	130	98	40.0000006	72	36.5	102.3687085	46.19747328	63.20121771	85	47	61	21	547.7085997	25.72835835	18.60726281	8.800000191	9	5	6	4	3	CSRU	CSRU	carevue	64	UNKNOWN/NOT SPECIFIED	EMERGENCY	F	162.56	162.56	162.56	77.5	73.5	91.9	5	0	1	0	0	1	0	0	0	0	1	0
757	18790	167814	294340	118	97	40.0000006	70	37.22222222	102.3687085	46.19747328	63.20121771	91	49	64	12	617.3232409	25.72835835	18.60726281	6.800000191	9	5	6	4	3	CSRU	CSRU	carevue	64	UNKNOWN/NOT SPECIFIED	EMERGENCY	F	162.56	162.56	162.56	77.5	73.5	91.9	5	0	1	0	0	1	0	0	0	0	1	0
758	18790	167814	294340	155	100	40.0000006	75	37.38890076	102.3687085	54.07455965	70.4866151	97	54	70	17	617.3232409	25.72835835	18.60726281	6.900000095	9	5	6	4	3	CSRU	CSRU	carevue	64	UNKNOWN/NOT SPECIFIED	EMERGENCY	F	162.56	162.56	162.56	77.5	73.5	91.9	5	0	1	0	0	1	0	0	0	0	1	0
759	18790	167814	294340	154	96	40.0000006	79	35.72222392	111.6224273	58.78789661	73.28853962	111	63	82	18	617.3232409	25.72835835	18.60726281	6.199999809	9	5	6	5	4	CSRU	CSRU	carevue	64	UNKNOWN/NOT SPECIFIED	EMERGENCY	F	162.56	162.56	162.56	77.5	73.5	91.9	5	0	1	0	0	1	0	0	0	0	1	0
760	18790	167814	294340	154	99	40.0000006	81	35.94444275	112.7638184	60.983398	79.54511264	116	66	86	22	547.7085997	25.72835835	18.60726281	6.5	9	5	6	4	3	CSRU	CSRU	carevue	64	UNKNOWN/NOT SPECIFIED	EMERGENCY	F	162.56	162.56	162.56	77.5	73.5	91.9	5	0	1	0	0	1	0	0	0	0	1	0
761	18790	167814	294340	152	98	40.0000006	67	36.0000017	104.3905238	54.07455965	70.4866151	106	59	77	18	617.3232409	25.72835835	22.78491474	7.300000191	11	8	6	5	4	CSRU	CSRU	carevue	64	UNKNOWN/NOT SPECIFIED	EMERGENCY	F	162.56	162.56	162.56	77.5	73.5	91.9	5	0	1	0	0	1	0	0	0	0	1	0
762	18790	167814	294340	156	99	40.0000006	66	36.0000017	103.3868075	54.07455965	70.4866151	102	55	73	12	450	28	24	6.300000191	11	8	6	5	4	CSRU	CSRU	carevue	64	UNKNOWN/NOT SPECIFIED	EMERGENCY	F	162.56	162.56	162.56	77.5	73.5	91.9	5	0	1	0	0	1	0	0	0	0	1	0
763	18790	167814	294340	136	100	40.0000006	68	36.5	102.3687085	52.51178313	63.20121771	88	51	64	8	510	28	24	5.900000095	13	8	6	5	4	CSRU	CSRU	carevue	64	UNKNOWN/NOT SPECIFIED	EMERGENCY	F	162.56	162.56	162.56	77.5	73.5	91.9	5	0	1	0	0	1	0	0	0	0	1	0
764	18790	167814	294340	155	100	40.0000006	94	37.33333164	115	63	80.33329773	146	80	81	17	480	28	24	8.100000381	13	8	5	4	4	CSRU	CSRU	carevue	64	UNKNOWN/NOT SPECIFIED	EMERGENCY	F	162.56	162.56	162.56	77.5	73.5	91.9	5	0	1	0	0	1	0	0	0	0	1	0
765	18790	167814	294340	161	100	40.0000006	74	36.61111196	115	63	80.33329773	123	63	85	12	480	28	24	8.100000381	13	8	5	4	4	CSRU	CSRU	carevue	64	UNKNOWN/NOT SPECIFIED	EMERGENCY	F	162.56	162.56	162.56	77.5	73.5	91.9	5	0	1	0	0	1	0	0	0	0	1	0
766	18790	167814	294340	161	100	50	72	36.61111196	111	85	93.66670227	97	56	70	25	501	28	24	5.900000095	13	8	4	3	3	CSRU	CSRU	carevue	64	UNKNOWN/NOT SPECIFIED	EMERGENCY	F	162.56	162.56	162.56	77.5	73.5	91.9	5	0	1	0	0	1	0	0	0	0	1	0
767	18790	167814	294340	334	90	100	74	36.66669846	121	71	87.66670227	97	56	71	25	537	28	24	7.099999905	10	8	4	3	3	CSRU	CSRU	carevue	64	UNKNOWN/NOT SPECIFIED	EMERGENCY	F	162.56	162.56	162.56	77.5	73.5	91.9	5	0	1	0	0	1	0	0	0	0	1	0
768	18790	167814	294340	82	91	69.99999881	93	36.66669846	134	72	92.66670227	97	56	71	35	537	28	24	7.099999905	10	8	6	5	4	CSRU	CSRU	carevue	64	UNKNOWN/NOT SPECIFIED	EMERGENCY	F	162.56	162.56	162.56	77.5	73.5	91.9	5	0	1	0	0	1	0	0	0	0	1	0
769	18790	167814	294340	101	96	69.99999881	84	35.77780151	115	57	76.33329773	97	56	71	32	537	28	24	7.099999905	10	8	6	5	4	CSRU	CSRU	carevue	64	UNKNOWN/NOT SPECIFIED	EMERGENCY	F	162.56	162.56	162.56	77.5	73.5	91.9	5	0	1	0	0	1	0	0	0	0	1	0
770	18790	167814	294340	177	96	40.0000006	79	37.11111281	104	66	78.66670227	119.8575054	59.87749001	79.67576385	25	537	28	24	7.099999905	10	5	6	5	4	CSRU	CSRU	carevue	64	UNKNOWN/NOT SPECIFIED	EMERGENCY	F	162.56	162.56	162.56	77.5	73.5	91.9	5	0	1	0	0	1	0	0	0	0	1	0
771	18790	167814	294340	76	93	40.0000006	94	37.27780151	110	65	80	119.8575054	59.87749001	79.67576385	22	547.7085997	18.09704672	18.60726281	8.5	7	5	6	5	4	CSRU	CSRU	carevue	64	UNKNOWN/NOT SPECIFIED	EMERGENCY	F	162.56	162.56	162.56	77.5	73.5	91.9	5	0	1	0	0	1	0	0	0	0	1	0
772	18790	167814	294340	112	94	50	89	36.16669846	93	56	68.33329773	119.8575054	59.87749001	79.67576385	33	547.7085997	18.09704672	18.60726281	8.5	7	5	6	5	4	CSRU	CSRU	carevue	64	UNKNOWN/NOT SPECIFIED	EMERGENCY	F	162.56	162.56	162.56	77.5	73.5	91.9	5	0	1	0	0	1	0	0	0	0	1	0
773	18790	167814	294340	119	100	50	83	35.33333249	104	58	73.33329773	106	56	72	25	547.7085997	18.09704672	18.60726281	8.5	7	5	6	5	4	CSRU	CSRU	carevue	64	UNKNOWN/NOT SPECIFIED	EMERGENCY	F	162.56	162.56	162.56	77.5	73.5	91.9	5	0	1	0	0	1	0	0	0	0	1	0
774	18790	167814	294340	129	100	40.0000006	71	36.0000017	84	49	60.66669846	106	56	72	24	547.7085997	18.09704672	18.60726281	6.650000095	7	5	6	5	4	CSRU	CSRU	carevue	64	UNKNOWN/NOT SPECIFIED	EMERGENCY	F	162.56	162.56	162.56	77.5	73.5	91.9	5	0	1	0	0	1	0	0	0	0	1	0
775	18790	167814	294340	93	96	40.0000006	82	36.72222137	104.3905238	54.07455965	70.4866151	106	56	72	23	547.7085997	18.09704672	18.60726281	6.650000095	7	5	6	5	4	CSRU	CSRU	carevue	64	UNKNOWN/NOT SPECIFIED	EMERGENCY	F	162.56	162.56	162.56	77.5	73.5	91.9	5	0	1	0	0	1	0	0	0	0	1	0
776	18790	167814	294340	77	94	40.0000006	73	36.88890076	84	44	57.33330154	89	46	61	27	547.7085997	18.09704672	18.60726281	6.650000095	7	5	6	5	4	CSRU	CSRU	carevue	64	UNKNOWN/NOT SPECIFIED	EMERGENCY	F	162.56	162.56	162.56	77.5	73.5	91.9	5	0	1	0	0	1	0	0	0	0	1	0
777	18790	167814	294340	96	94	55.61094303	93	37.11111281	112.7638184	54.07455965	63.20121771	117	54	64	22	552.3280727	26.08809647	22.29223842	10.4229542	12.24595476	7.62437979	6	5	4	CSRU	CSRU	carevue	64	UNKNOWN/NOT SPECIFIED	EMERGENCY	F	162.56	162.56	162.56	77.5	73.5	91.9	5	0	1	0	0	1	0	0	0	0	1	0
778	18790	167814	294340	79	95	40	92	36.27780151	127.2060927	54.73738666	73.28853962	133	61	82	27	617.3232409	25.72835835	18.60726281	15.30000019	10	8	6	5	4	CSRU	CSRU	carevue	64	UNKNOWN/NOT SPECIFIED	EMERGENCY	F	162.56	162.56	162.56	77.5	73.5	91.9	5	0	1	0	0	1	0	0	0	0	1	0
779	18790	167814	294340	141	98	40	77	36.72222137	103.3868075	54.07455965	70.4866151	99	59	73	23	617.3232409	25.72835835	18.60726281	15.30000019	10	8	6	5	4	CSRU	CSRU	carevue	64	UNKNOWN/NOT SPECIFIED	EMERGENCY	F	162.56	162.56	162.56	77.5	73.5	91.9	5	0	1	0	0	1	0	0	0	0	1	0
780	18790	167814	294340	132	100	40	77	36.5	112.7638184	60.18284963	70.4866151	117	64	80	19	617.3232409	25.72835835	18.60726281	15.30000019	10	8	6	5	4	CSRU	CSRU	carevue	64	UNKNOWN/NOT SPECIFIED	EMERGENCY	F	162.56	162.56	162.56	77.5	73.5	91.9	5	0	1	0	0	1	0	0	0	0	1	0
781	18790	167814	294340	96	95	40.0000006	92	36.05559921	112.7638184	54.73738666	70.4866151	115	60	76	28	547.7085997	25.72835835	18.60726281	10.39999962	10	8	6	5	4	CSRU	CSRU	carevue	64	UNKNOWN/NOT SPECIFIED	EMERGENCY	F	162.56	162.56	162.56	77.5	73.5	91.9	5	0	1	0	0	1	0	0	0	0	1	0
782	18790	167814	294340	90	96	40.0000006	89	35.88890076	111.6224273	56.17643057	70.4866151	112	62	80	26	547.7085997	25.72835835	18.60726281	10.39999962	10	8	6	5	4	CSRU	CSRU	carevue	64	UNKNOWN/NOT SPECIFIED	EMERGENCY	F	162.56	162.56	162.56	77.5	73.5	91.9	5	0	1	0	0	1	0	0	0	0	1	0
783	18790	167814	294340	176	99	50	100	36.72222137	127.2060927	70.73531398	88.17113086	149	81	103	31	547.7085997	25.72835835	18.60726281	10.10000038	10	8	6	5	4	CSRU	CSRU	carevue	64	UNKNOWN/NOT SPECIFIED	EMERGENCY	F	162.56	162.56	162.56	77.5	73.5	91.9	5	0	1	0	0	1	0	0	0	0	1	0
784	18790	167814	294340	115	97	40.0000006	96	35.83333333	112.7638184	56.17643057	70.4866151	120	62	81	25	547.7085997	25.72835835	18.60726281	10.10000038	10	8	6	5	4	CSRU	CSRU	carevue	64	UNKNOWN/NOT SPECIFIED	EMERGENCY	F	162.56	162.56	162.56	77.5	73.5	91.9	5	0	1	0	0	1	0	0	0	0	1	0
785	18790	167814	294340	144	99	40.0000006	89	36.88890076	112.7638184	60.983398	78.64974697	124	66	84	19	617.3232409	25.72835835	18.60726281	11.5	10	8	6	5	4	CSRU	CSRU	carevue	64	UNKNOWN/NOT SPECIFIED	EMERGENCY	F	162.56	162.56	162.56	77.5	73.5	91.9	5	0	1	0	0	1	0	0	0	0	1	0
786	18790	167814	294340	135	98	40.0000006	92	36.33333418	111.6224273	60.983398	70.4866151	112	65	81	18	617.3232409	25.72835835	18.60726281	10.69999981	10	8	6	5	4	CSRU	CSRU	carevue	64	UNKNOWN/NOT SPECIFIED	EMERGENCY	F	162.56	162.56	162.56	77.5	73.5	91.9	5	0	1	0	0	1	0	0	0	0	1	0
787	18790	167814	294340	133	97	40.0000006	91	36.5	127.2060927	60.983398	79.54511264	138	69	90	23	547.7085997	25.72835835	18.60726281	12	10	8	6	5	4	CSRU	CSRU	carevue	64	UNKNOWN/NOT SPECIFIED	EMERGENCY	F	162.56	162.56	162.56	77.5	73.5	91.9	5	0	1	0	0	1	0	0	0	0	1	0
788	18790	167814	294340	211	100	50	86	36.16669846	111.6224273	54.07455965	70.4866151	110	56	71	22	547.7085997	25.72835835	18.60726281	14.5	10	8	6	5	4	CSRU	CSRU	carevue	64	UNKNOWN/NOT SPECIFIED	EMERGENCY	F	162.56	162.56	162.56	77.5	73.5	91.9	5	0	1	0	0	1	0	0	0	0	1	0
789	18790	167814	294340	90	96	80.00000119	94	35.88890076	127.2060927	60.983398	79.54511264	134	70	87	32	547.7085997	25.72835835	18.60726281	14.10000038	10	8	6	4	4	CSRU	CSRU	carevue	64	UNKNOWN/NOT SPECIFIED	EMERGENCY	F	162.56	162.56	162.56	77.5	73.5	91.9	5	0	1	0	0	1	0	0	0	0	1	0
790	18790	167814	294340	99	99	50	92	35.22222307	127.2060927	60.983398	79.54511264	134	69	87	33	547.7085997	25.72835835	18.60726281	12	9	8	6	5	4	CSRU	CSRU	carevue	64	UNKNOWN/NOT SPECIFIED	EMERGENCY	F	162.56	162.56	162.56	77.5	73.5	91.9	5	0	1	0	0	1	0	0	0	0	1	0
791	18790	167814	294340	173	99	50	96	35.83333333	112.7638184	54.07455965	70.4866151	125	59	78	38	520	25.72835835	22.78491474	9.260000229	12	10	6	5	4	CSRU	CSRU	carevue	64	UNKNOWN/NOT SPECIFIED	EMERGENCY	F	162.56	162.56	162.56	77.5	73.5	91.9	5	0	1	0	0	1	0	0	0	0	1	0
792	18790	167814	294340	372	98	100	96	35.83333333	112.7638184	54.07455965	70.4866151	118	57	75	16	570	25.72835835	22.78491474	7.690000057	11	10	6	5	4	CSRU	CSRU	carevue	64	UNKNOWN/NOT SPECIFIED	EMERGENCY	F	162.56	162.56	162.56	77.5	73.5	91.9	5	0	1	0	0	1	0	0	0	0	1	0
793	18790	167814	294340	128	98	100	95	35.83333333	127.2060927	60.983398	79.54511264	139	69	94	19	570	25.72835835	22.78491474	7.690000057	11	10	6	5	4	CSRU	CSRU	carevue	64	UNKNOWN/NOT SPECIFIED	EMERGENCY	F	162.56	162.56	162.56	77.5	73.5	91.9	5	0	1	0	0	1	0	0	0	0	1	0
794	18790	167814	294340	98	94	50	98	37.29999966	127.2060927	54.07455965	70.4866151	130	57	76	21	570	25.72835835	22.78491474	7.690000057	11	10	6	5	4	CSRU	CSRU	carevue	64	UNKNOWN/NOT SPECIFIED	EMERGENCY	F	162.56	162.56	162.56	77.5	73.5	91.9	5	0	1	0	0	1	0	0	0	0	1	0
795	18790	167814	294340	152	98	50	97	37.90000153	102.3687085	54.07455965	63.20121771	97	52	64	30	547.7085997	25.72835835	22.78491474	6.510000229	11	10	6	5	4	CSRU	CSRU	carevue	64	UNKNOWN/NOT SPECIFIED	EMERGENCY	F	162.56	162.56	162.56	77.5	73.5	91.9	5	0	1	0	0	1	0	0	0	0	1	0
796	18790	167814	294340	92	94	69.99999881	107	37.90000153	112.7638184	54.07455965	70.4866151	113	56	72	23	547.7085997	18.09704672	18.60726281	18.20000076	8	10	6	5	4	CSRU	CSRU	carevue	64	UNKNOWN/NOT SPECIFIED	EMERGENCY	F	162.56	162.56	162.56	77.5	73.5	91.9	5	0	1	0	0	1	0	0	0	0	1	0
797	18790	167814	294340	98	97	50	100	37.70000076	127.2060927	60.983398	79.54511264	144	68	90	30	547.7085997	18.09704672	18.60726281	12.30000019	8	10	6	5	4	CSRU	CSRU	carevue	64	UNKNOWN/NOT SPECIFIED	EMERGENCY	F	162.56	162.56	162.56	77.5	73.5	91.9	5	0	1	0	0	1	0	0	0	0	1	0
798	18790	167814	294340	91	96	50	97	37.40000153	112.7638184	54.07455965	70.4866151	125	54	73	25	547.7085997	18.09704672	18.60726281	12.60000038	8	5	6	5	4	CSRU	CSRU	carevue	64	UNKNOWN/NOT SPECIFIED	EMERGENCY	F	162.56	162.56	162.56	77.5	73.5	91.9	5	0	1	0	0	1	0	0	0	0	1	0
799	18790	167814	294340	84	97	40	94	37.70000076	112.7638184	54.07455965	70.4866151	116	55	71	18	617.3232409	18.09704672	18.60726281	11.5	8	5	6	5	4	CSRU	CSRU	carevue	64	UNKNOWN/NOT SPECIFIED	EMERGENCY	F	162.56	162.56	162.56	77.5	73.5	91.9	5	0	1	0	0	1	0	0	0	0	1	0
800	18790	167814	294340	207	98	100	98	38.40000153	127.2060927	60.983398	78.64974697	136	65	84	22	547.7085997	18.09704672	18.60726281	12.80000019	8	5	6	5	4	CSRU	CSRU	carevue	64	UNKNOWN/NOT SPECIFIED	EMERGENCY	F	162.56	162.56	162.56	77.5	73.5	91.9	5	0	1	0	0	1	0	0	0	0	1	0
801	18790	167814	294340	116	95	100	107	38.5000017	127.2060927	60.983398	79.54511264	144	68	90	43	547.7085997	18.09704672	18.60726281	12.80000019	8	5	6	5	4	CSRU	CSRU	carevue	64	UNKNOWN/NOT SPECIFIED	EMERGENCY	F	162.56	162.56	162.56	77.5	73.5	91.9	5	0	1	0	0	1	0	0	0	0	1	0
802	18790	167814	294340	82	95	69.99999881	103	38.5000017	127.2060927	60.983398	79.54511264	140	66	87	27	547.7085997	18.09704672	18.60726281	12.80000019	8	5	6	5	4	CSRU	CSRU	carevue	64	UNKNOWN/NOT SPECIFIED	EMERGENCY	F	162.56	162.56	162.56	77.5	73.5	91.9	5	0	1	0	0	1	0	0	0	0	1	0
803	18790	167814	294340	124	95	100	101	38.30000136	127.2060927	60.983398	79.54511264	133	68	87	27	547.7085997	18.09704672	18.60726281	9.800000191	8	5	6	5	4	CSRU	CSRU	carevue	64	UNKNOWN/NOT SPECIFIED	EMERGENCY	F	162.56	162.56	162.56	77.5	73.5	91.9	5	0	1	0	0	1	0	0	0	0	1	0
804	18790	167814	294340	84	95	50	102	38.10000102	127.2060927	60.983398	79.54511264	144	71	87	25	458	25	18.60726281	9.800000191	8	5	6	5	4	CSRU	CSRU	carevue	64	UNKNOWN/NOT SPECIFIED	EMERGENCY	F	162.56	162.56	162.56	77.5	73.5	91.9	5	0	1	0	0	1	0	0	0	0	1	0
805	18790	167814	294340	95	96	50	98	38.20000119	112.7638184	54.73738666	70.4866151	117	61	77	29	458	25	18.60726281	10.30000019	8	8	5	4	4	CSRU	CSRU	carevue	64	UNKNOWN/NOT SPECIFIED	EMERGENCY	F	162.56	162.56	162.56	77.5	73.5	91.9	5	0	1	0	0	1	0	0	0	0	1	0
806	18790	167814	294340	97	95	50	99	38.10000102	104.3905238	54.07455965	70.4866151	105	55	72	24	458	25	22.78491474	10.10000038	12	8	5	4	4	CSRU	CSRU	carevue	64	UNKNOWN/NOT SPECIFIED	EMERGENCY	F	162.56	162.56	162.56	77.5	73.5	91.9	5	0	1	0	0	1	0	0	0	0	1	0
807	18790	167814	294340	83	95	40.0000006	102	38.00000085	112.7638184	54.73738666	70.4866151	115	60	75	24	495	21	22.78491474	9.5	12	8	5	4	4	CSRU	CSRU	carevue	64	UNKNOWN/NOT SPECIFIED	EMERGENCY	F	162.56	162.56	162.56	77.5	73.5	91.9	5	0	1	0	0	1	0	0	0	0	1	0
808	18790	167814	294340	90	95	40	99	38.00000085	112.7638184	54.73738666	70.4866151	120	61	78	31	495	21	22.78491474	9.5	12	8	5	4	4	CSRU	CSRU	carevue	64	UNKNOWN/NOT SPECIFIED	EMERGENCY	F	162.56	162.56	162.56	77.5	73.5	91.9	5	0	1	0	0	1	0	0	0	0	1	0
809	18790	167814	294340	117	95	50	95	38.30000136	112.7638184	54.07455965	70.4866151	117	55	72	22	468	22	22.78491474	9.199999809	11	8	5	4	4	CSRU	CSRU	carevue	64	UNKNOWN/NOT SPECIFIED	EMERGENCY	F	162.56	162.56	162.56	77.5	73.5	91.9	5	0	1	0	0	1	0	0	0	0	1	0
810	18790	167814	294340	103	96	50	97	38.00000085	127.2060927	60.18284963	79.54511264	139	64	86	25	468	22	22.78491474	9.199999809	11	8	5	4	4	CSRU	CSRU	carevue	64	UNKNOWN/NOT SPECIFIED	EMERGENCY	F	162.56	162.56	162.56	77.5	73.5	91.9	5	0	1	0	0	1	0	0	0	0	1	0
811	18790	167814	294340	99	96	50	99	38.00000085	104.3905238	54.07455965	67.53765944	107	55	68	24	470	23	22.78491474	10.10000038	12	8	5	4	4	CSRU	CSRU	carevue	64	UNKNOWN/NOT SPECIFIED	EMERGENCY	F	162.56	162.56	162.56	77.5	73.5	91.9	5	0	1	0	0	1	0	0	0	0	1	0
812	18790	167814	294340	91	96	50	95	38.10000102	112	47	68.66670227	117	56	72	22	470	23	22.78491474	10.10000038	12	8	5	4	4	CSRU	CSRU	carevue	64	UNKNOWN/NOT SPECIFIED	EMERGENCY	F	162.56	162.56	162.56	77.5	73.5	91.9	5	0	1	0	0	1	0	0	0	0	1	0
813	18790	167814	294340	78	97	50	100	38.40000153	112	47	68.66670227	125	61	77	24	448	24	22.78491474	10.30000019	12	8	5	3	2	CSRU	CSRU	carevue	64	UNKNOWN/NOT SPECIFIED	EMERGENCY	F	162.56	162.56	162.56	77.5	73.5	91.9	5	0	1	0	0	1	0	0	0	0	1	0
814	18790	167814	294340	102	98	60.00000238	95	37.90000153	113	51	71.66670227	135	63	81	27	448	24	22.78491474	10.30000019	12	8	5	3	2	CSRU	CSRU	carevue	64	UNKNOWN/NOT SPECIFIED	EMERGENCY	F	162.56	162.56	162.56	77.5	73.5	91.9	5	0	1	0	0	1	0	0	0	0	1	0
815	18790	167814	294340	92	97	60.00000238	94	37.80000051	125	52	76.33329773	129	65	83	27	442	24	22.78491474	11.39999962	13	8	5	3	2	CSRU	CSRU	carevue	64	UNKNOWN/NOT SPECIFIED	EMERGENCY	F	162.56	162.56	162.56	77.5	73.5	91.9	5	0	1	0	0	1	0	0	0	0	1	0
816	18790	167814	294340	79	97	60.00000238	97	37.5	110	44	66	87	67	75	25	459	27	26	10.19999981	14	8	5	4	4	CSRU	CSRU	carevue	64	UNKNOWN/NOT SPECIFIED	EMERGENCY	F	162.56	162.56	162.56	77.5	73.5	91.9	5	0	1	0	0	1	0	0	0	0	1	0
817	18790	167814	294340	132	96	60.00000238	99	37.60000017	102.3687085	54.07455965	63.20121771	88	52	63	24	434	29	25	9.399999619	14	8	5	4	4	CSRU	CSRU	carevue	64	UNKNOWN/NOT SPECIFIED	EMERGENCY	F	162.56	162.56	162.56	77.5	73.5	91.9	5	0	1	0	0	1	0	0	0	0	1	0
818	18790	167814	294340	85	97	60.00000238	96	37.80000051	102.3687085	54.07455965	63.20121771	94	53	63	23	440	25	22	9.600000381	12	8	1	1	1	CSRU	CSRU	carevue	64	UNKNOWN/NOT SPECIFIED	EMERGENCY	F	162.56	162.56	162.56	77.5	73.5	91.9	5	0	1	0	0	1	0	0	0	0	1	0
819	18790	167814	294340	84	98	60.00000238	88	37.90000153	103.3868075	56.17643057	70.4866151	100	62	74	20	437	26	25	8.699999809	13	8	1	1	1	CSRU	CSRU	carevue	64	UNKNOWN/NOT SPECIFIED	EMERGENCY	F	162.56	162.56	162.56	77.5	73.5	91.9	5	0	1	0	0	1	0	0	0	0	1	0
820	18790	167814	294340	111	96	69.99999881	89	38.00000085	109.5009503	60.18284963	70.4866151	109	64	77	22	465	26	23	9.199999809	14	8	1	1	1	CSRU	CSRU	carevue	64	UNKNOWN/NOT SPECIFIED	EMERGENCY	F	162.56	162.56	162.56	77.5	73.5	91.9	5	0	1	0	0	1	0	0	0	0	1	0
821	18790	167814	294340	109	96	69.99999881	87	37.29999966	103.3868075	54.73738666	70.4866151	103	60	74	23	455	26	24	9.300000191	14	8	1	1	1	CSRU	CSRU	carevue	64	UNKNOWN/NOT SPECIFIED	EMERGENCY	F	162.56	162.56	162.56	77.5	73.5	91.9	5	0	1	0	0	1	0	0	0	0	1	0
822	18790	167814	294340	95	97	69.99999881	89	37.09999932	103.3868075	60.983398	79.54511264	101	70	85	22	455	26	24	9.300000191	14	8	1	1	1	CSRU	CSRU	carevue	64	UNKNOWN/NOT SPECIFIED	EMERGENCY	F	162.56	162.56	162.56	77.5	73.5	91.9	5	0	1	0	0	1	0	0	0	0	1	0
823	18790	167814	294340	95	96	69.99999881	92	37.40000153	112.7638184	66.88502337	79.54511264	121	75	93	30	475	25	24	11.10000038	13	8	1	1	3	CSRU	CSRU	carevue	64	UNKNOWN/NOT SPECIFIED	EMERGENCY	F	162.56	162.56	162.56	77.5	73.5	91.9	5	0	1	0	0	1	0	0	0	0	1	0
824	18790	167814	294340	109	96	69.99999881	88	37.40000153	112.7638184	60.983398	79.54511264	120	67	88	16	520	27	25	9.100000381	13	8	5	4	4	CSRU	CSRU	carevue	64	UNKNOWN/NOT SPECIFIED	EMERGENCY	F	162.56	162.56	162.56	77.5	73.5	91.9	5	0	1	0	0	1	0	0	0	0	1	0
825	18790	167814	294340	100	96	69.99999881	90	37.90000153	103.3868075	54.07455965	70.4866151	100	57	74	16	520	27	25	9.100000381	13	8	4	2	1	CSRU	CSRU	carevue	64	UNKNOWN/NOT SPECIFIED	EMERGENCY	F	162.56	162.56	162.56	77.5	73.5	91.9	5	0	1	0	0	1	0	0	0	0	1	0
826	18790	167814	294340	88	96	69.99999881	96	38.30000136	112.7638184	60.983398	79.54511264	120	70	92	16	560	29	25	8.199999809	14	8	4	2	1	CSRU	CSRU	carevue	64	UNKNOWN/NOT SPECIFIED	EMERGENCY	F	162.56	162.56	162.56	77.5	73.5	91.9	5	0	1	0	0	1	0	0	0	0	1	0
827	18790	167814	294340	76	91	69.99999881	96	38.00000085	102.3687085	60.983398	70.4866151	86	68	76	44	560	29	25	8.199999809	14	8	4	2	1	CSRU	CSRU	carevue	64	UNKNOWN/NOT SPECIFIED	EMERGENCY	F	162.56	162.56	162.56	77.5	73.5	91.9	5	0	1	0	0	1	0	0	0	0	1	0
828	18790	167814	294340	77	91	60.00000238	96	37.70000076	102.3687085	60.983398	70.4866151	88	70	79	19	560	29	26	8.300000191	14	8	5	4	3	CSRU	CSRU	carevue	64	UNKNOWN/NOT SPECIFIED	EMERGENCY	F	162.56	162.56	162.56	77.5	73.5	91.9	5	0	1	0	0	1	0	0	0	0	1	0
829	18790	167814	294340	87	96	60.00000238	91	37.29999966	102.3687085	60.983398	70.4866151	92	68	79	16	560	29	26	8.300000191	14	8	5	4	3	CSRU	CSRU	carevue	64	UNKNOWN/NOT SPECIFIED	EMERGENCY	F	162.56	162.56	162.56	77.5	73.5	91.9	5	0	1	0	0	1	0	0	0	0	1	0
830	18790	167814	294340	93	96	60.00000238	88	37.40000153	112.7638184	70.73531398	92.01589008	113	95	104	17	560	29	25	9.5	13	8	1	1	1	CSRU	CSRU	carevue	64	UNKNOWN/NOT SPECIFIED	EMERGENCY	F	162.56	162.56	162.56	77.5	73.5	91.9	5	0	1	0	0	1	0	0	0	0	1	0
831	18790	167814	294340	104	96	69.99999881	87	37.29999966	112.7638184	70.73531398	92.01589008	115	97	106	11	585	28	25	10.39999962	13	8	1	1	1	CSRU	CSRU	carevue	64	UNKNOWN/NOT SPECIFIED	EMERGENCY	F	162.56	162.56	162.56	77.5	73.5	91.9	5	0	1	0	0	1	0	0	0	0	1	0
832	18790	167814	294340	111	96	69.99999881	95	37.29999966	111.6224273	70.73531398	79.54511264	110	80	92	16	540	29	22.78491474	10	14	8	1	1	1	CSRU	CSRU	carevue	64	UNKNOWN/NOT SPECIFIED	EMERGENCY	F	162.56	162.56	162.56	77.5	73.5	91.9	5	0	1	0	0	1	0	0	0	0	1	0
833	18790	167814	294340	80	96	69.99999881	94	37.40000153	112.7638184	70.73531398	88.17113086	118	90	103	19	540	29	22.78491474	10	14	8	1	1	1	CSRU	CSRU	carevue	64	UNKNOWN/NOT SPECIFIED	EMERGENCY	F	162.56	162.56	162.56	77.5	73.5	91.9	5	0	1	0	0	1	0	0	0	0	1	0
834	18790	167814	294340	77	96	60.00000238	88	37.20000076	111.6224273	70.73531398	79.54511264	112	83	97	16	540	29	22.78491474	10	14	8	1	1	1	CSRU	CSRU	carevue	64	UNKNOWN/NOT SPECIFIED	EMERGENCY	F	162.56	162.56	162.56	77.5	73.5	91.9	5	0	1	0	0	1	0	0	0	0	1	0
835	18790	167814	294340	80	97	60.00000238	91	36.90000153	112.7638184	70.73531398	79.54511264	116	82	98	18	580	30	26	11	15	8	1	1	1	CSRU	CSRU	carevue	64	UNKNOWN/NOT SPECIFIED	EMERGENCY	F	162.56	162.56	162.56	77.5	73.5	91.9	5	0	1	0	0	1	0	0	0	0	1	0
836	18790	167814	294340	121	99	69.99999881	91	36.70000076	112.7638184	70.73531398	79.54511264	113	82	98	20	580	30	26	11	15	8	1	1	1	CSRU	CSRU	carevue	64	UNKNOWN/NOT SPECIFIED	EMERGENCY	F	162.56	162.56	162.56	77.5	73.5	91.9	5	0	1	0	0	1	0	0	0	0	1	0
837	18790	167814	294340	106	99	69.99999881	95	36.70000076	103.3868075	54.07455965	73.28853962	101	58	82	16	580	30	26	11	15	8	1	1	1	CSRU	CSRU	carevue	64	UNKNOWN/NOT SPECIFIED	EMERGENCY	F	162.56	162.56	162.56	77.5	73.5	91.9	5	0	1	0	0	1	0	0	0	0	1	0
838	18790	167814	294340	135	100	80.00000119	108	37.09999932	103.3868075	54.73738666	70.4866151	100	61	80	16	580	31	26	9.100000381	12	8	1	1	1	CSRU	CSRU	carevue	64	UNKNOWN/NOT SPECIFIED	EMERGENCY	F	162.56	162.56	162.56	77.5	73.5	91.9	5	0	1	0	0	1	0	0	0	0	1	0
839	18790	167814	294340	177	100	80.00000119	102	37.09999932	102.3687085	46.19747328	63.20121771	82	47	63	16	580	31	26	9.100000381	12	8	1	1	1	CSRU	CSRU	carevue	64	UNKNOWN/NOT SPECIFIED	EMERGENCY	F	162.56	162.56	162.56	77.5	73.5	91.9	5	0	1	0	0	1	0	0	0	0	1	0
840	18790	167814	294340	131	97	100	116	37.09999932	61	29	39.66669846	111	60	81	15	590	29	26	8.100000381	13	8	1	1	1	CSRU	CSRU	carevue	64	UNKNOWN/NOT SPECIFIED	EMERGENCY	F	162.56	162.56	162.56	77.5	73.5	91.9	5	0	1	0	0	1	0	0	0	0	1	0
841	18790	167814	294340	321	97	80.00000119	120	37	61	29	39.66669846	143	83	111	16	590	29	26	8.100000381	13	5	4.252022635	3.150182427	2.585736776	CSRU	CSRU	carevue	64	UNKNOWN/NOT SPECIFIED	EMERGENCY	F	162.56	162.56	162.56	77.5	73.5	91.9	5	0	1	0	0	1	0	0	0	0	1	0
842	18790	167814	294340	335	100	80.00000119	119	37	61	29	39.66669846	143	83	111	15	590	29	22	8.100000381	13	5	4.252022635	3.150182427	2.585736776	CSRU	CSRU	carevue	64	UNKNOWN/NOT SPECIFIED	EMERGENCY	F	162.56	162.56	162.56	77.5	73.5	91.9	5	0	1	0	0	1	0	0	0	0	1	0
843	18790	167814	294340	244	100	80.00000119	119	36.59999847	61	29	39.66669846	143	83	111	15	590	26	22	6.800000191	9	5	4	2	1	CSRU	CSRU	carevue	64	UNKNOWN/NOT SPECIFIED	EMERGENCY	F	162.56	162.56	162.56	77.5	73.5	91.9	5	0	1	0	0	1	0	0	0	0	1	0
844	18790	167814	294340	183	99	100	97	36.59999847	102.3687085	46.19747328	63.20121771	63	40	49	13	590	26	22	6.800000191	9	5	4	2	1	CSRU	CSRU	carevue	64	UNKNOWN/NOT SPECIFIED	EMERGENCY	F	162.56	162.56	162.56	77.5	73.5	91.9	5	0	1	0	0	1	0	0	0	0	1	0
845	19677	119540	241286	77	92	69.99999881	109	36.16669846	127	77	93.66670227	157	101	122	30	380	25	22	12	13	5	6	4	4	MICU	MICU	carevue	29	UNKNOWN/NOT SPECIFIED	EMERGENCY	M	182.88	182.88	182.88	130	121	130	5	0	1	0	0	0	1	0	0	0	1	0
846	19677	119540	241286	68	100	69.99999881	103	36.16669846	140	82	101.3330002	170	92	119	23	380	18.09704672	18.60726281	12	8	5	6	4	4	MICU	MICU	carevue	29	UNKNOWN/NOT SPECIFIED	EMERGENCY	M	182.88	182.88	182.88	130	121	130	5	0	1	0	0	0	1	0	0	0	1	0
847	19677	119540	241286	121	99	50	52	36.16669846	111.6224273	70.73531398	79.54511264	110	82	94	18	480	25	26.89832426	8.600000381	16	10	6	5	4	MICU	MICU	carevue	29	UNKNOWN/NOT SPECIFIED	EMERGENCY	M	182.88	182.88	182.88	130	121	130	5	0	1	0	0	0	1	0	0	0	1	0
848	19677	119540	241286	110	99	50	44	35.40000153	127.2060927	70.73531398	80.70905888	147	80	101	18	510	25	26.89832426	10	16	12.5	5	4	3	MICU	MICU	carevue	29	UNKNOWN/NOT SPECIFIED	EMERGENCY	M	182.88	182.88	182.88	130	121	130	5	0	1	0	0	0	1	0	0	0	1	0
849	19677	119540	241286	124	99	50	52	36.40000153	127.2060927	60.983398	79.54511264	130	69	90	18	520	29.29999924	27.42317447	9.270000458	19.60000038	15	5	3	2	MICU	MICU	carevue	29	UNKNOWN/NOT SPECIFIED	EMERGENCY	M	182.88	182.88	182.88	130	121	130	5	0	1	0	0	0	1	0	0	0	1	0
850	19677	119540	241286	118	99	50	63	36.79999924	138	67	90.66670227	144	83	102	19	520	29.79999924	27.42317447	10.19999981	19	15	5	3	2	MICU	MICU	carevue	29	UNKNOWN/NOT SPECIFIED	EMERGENCY	M	182.88	182.88	182.88	130	121	130	5	0	1	0	0	0	1	0	0	0	1	0
851	19677	119540	241286	86	95	50	69	37.20000076	138	73	94.66670227	140	70	87	23	550	30	27.42317447	12	21	15	5	3	2	MICU	MICU	carevue	29	UNKNOWN/NOT SPECIFIED	EMERGENCY	M	182.88	182.88	182.88	130	121	130	5	0	1	0	0	0	1	0	0	0	1	0
852	19677	119540	241286	74	93	50	64	37.29999966	142	73	96	140	64	87	18	640	31.89999962	27.42317447	11.39999962	20.39999962	15	5	3	2	MICU	MICU	carevue	29	UNKNOWN/NOT SPECIFIED	EMERGENCY	M	182.88	182.88	182.88	130	121	130	5	0	1	0	0	0	1	0	0	0	1	0
853	19677	119540	241286	57	93	50	64	37.29999966	142	73	96	140	64	87	18	640	31.89999962	27.42317447	11.39999962	20.39999962	15	5	3	2	MICU	MICU	carevue	29	UNKNOWN/NOT SPECIFIED	EMERGENCY	M	182.88	182.88	182.88	130	121	130	5	0	1	0	0	0	1	0	0	0	1	0
854	19677	119540	241286	47	95	50	63	37.20000076	131	68	89	131	87	102	18	610	32.40000153	27.42317447	11	20.29999924	15	1	1	2	MICU	MICU	carevue	29	UNKNOWN/NOT SPECIFIED	EMERGENCY	M	182.88	182.88	182.88	130	121	130	5	0	1	0	0	0	1	0	0	0	1	0
855	19677	119540	241286	82	95	40.0000006	73	37.40000153	112.7638184	58.78789661	70.4866151	124	63	80	18	550	27.70000076	27.42317447	9.850000381	20	10	1	1	1	MICU	MICU	carevue	29	UNKNOWN/NOT SPECIFIED	EMERGENCY	M	182.88	182.88	182.88	130	121	130	5	0	1	0	0	0	1	0	0	0	1	0
856	19677	119540	241286	82	96	60	85	37.83333249	104.3905238	54.07455965	67.53765944	104	52	68	18	560	27	25	10.19999981	15.5	10	5	3	2	MICU	MICU	carevue	29	UNKNOWN/NOT SPECIFIED	EMERGENCY	M	182.88	182.88	182.88	130	121	130	5	0	1	0	0	0	1	0	0	0	1	0
857	19677	119540	241286	94	98	50	82	37.77780151	100	37	58	98	50	63	12	770	31.5	26.60000038	8.800000191	13.80000019	7.5	5	3	2	MICU	MICU	carevue	29	UNKNOWN/NOT SPECIFIED	EMERGENCY	M	182.88	182.88	182.88	130	121	130	5	0	1	0	0	0	1	0	0	0	1	0
858	19677	119540	241286	149	100	100	81	37.55559921	95	38	57	98	50	63	8	770	31.5	26.60000038	8.800000191	13.80000019	7.5	4	2	1	MICU	MICU	carevue	29	UNKNOWN/NOT SPECIFIED	EMERGENCY	M	182.88	182.88	182.88	130	121	130	5	0	1	0	0	0	1	0	0	0	1	0
859	25208	167918	213325	74	98	40	100	37.66669846	129	77	97	158	65	93	25	547.7085997	25.72835835	18.60726281	10.19999981	10	5	6	5	3	TSICU	TSICU	carevue	56	WHITE	EMERGENCY	M	175.26	175.26	175.26	87	87	87	1	0	1	0	0	0	0	0	1	0	1	0
860	25208	167918	213325	96	97	40.0000006	87	37.5	108	55	74	158	65	93	22	547.7085997	18.09704672	18.60726281	9.100000381	7	5	4	3	2	TSICU	TSICU	carevue	56	WHITE	EMERGENCY	M	175.26	175.26	175.26	87	87	87	1	0	1	0	0	0	0	0	1	0	1	0
861	25208	167918	213325	92	99	50	94	37.66669846	115	69	86	119.8575054	59.87749001	79.67576385	19	617.3232409	18.09704672	18.60726281	8.5	7	5	6	4	3	TSICU	TSICU	carevue	56	WHITE	EMERGENCY	M	175.26	175.26	175.26	87	87	87	1	0	1	0	0	0	0	0	1	0	1	0
862	25208	167918	213325	130	99	50	104	37.94444614	107	61	78	113	69	83	17	617.3232409	25.72835835	22.78491474	12.80000019	11	5	6	3	1	TSICU	TSICU	carevue	56	WHITE	EMERGENCY	M	175.26	175.26	175.26	87	87	87	1	0	1	0	0	0	0	0	1	0	1	0
863	25208	167918	213325	124	100	60	89	37.33333164	130	71	91	113	69	83	18	635	28	20	10.19999981	11	5	5	3	1	TSICU	TSICU	carevue	56	WHITE	EMERGENCY	M	175.26	175.26	175.26	87	87	87	1	0	1	0	0	0	0	0	1	0	1	0
864	12916	154908	213090	95	95	50	64	36.27780151	147.3422024	69.76624242	92.01589008	169	78	109	17	820	34	27	9.800000191	13.80000019	5	5	1	3	MICU	MICU	carevue	78	UNKNOWN/NOT SPECIFIED	EMERGENCY	M	190.5			66.3	66.3	71.8	5	0	1	0	0	0	1	0	0	0	1	0
865	12916	154908	213090	85	94	50	74	37.66669846	147.3422024	70.73531398	92.01589008	162	79	106	14	820	34	27	9.800000191	13.80000019	5	4	3	3	MICU	MICU	carevue	78	UNKNOWN/NOT SPECIFIED	EMERGENCY	M	190.5			66.3	66.3	71.8	5	0	1	0	0	0	1	0	0	0	1	0
866	12916	154908	213090	85	95	50	81	37.16669846	112.7638184	54.07455965	70.4866151	119	54	74	12	635	23	14	12.39999962	10	5	4	3	3	MICU	MICU	carevue	78	UNKNOWN/NOT SPECIFIED	EMERGENCY	M	169.8102016			66.3	66.3	71.8	5	0	1	0	0	0	1	0	0	0	1	0
867	12916	154908	213090	90	94	50	89	39.11111196	102.3687085	54.07455965	63.94377619	93	54	67	20	670	23	14	13	10	5	5	3	2	MICU	MICU	carevue	78	UNKNOWN/NOT SPECIFIED	EMERGENCY	M	169.8102016			66.3	66.3	71.8	5	0	1	0	0	0	1	0	0	0	1	0
868	12916	154908	213090	94	96	50	85	38.11111026	102.3687085	46.19747328	63.20121771	89	47	61	20	610	18	14	12.30000019	9	5	5	3	2	MICU	MICU	carevue	78	UNKNOWN/NOT SPECIFIED	EMERGENCY	M	169.8102016			66.3	66.3	71.8	5	0	1	0	0	0	1	0	0	0	1	0
869	12916	154908	213090	136	95	50	104	38.11111026	116	55	75.33329773	102	56	70	20	610	18	18.60726281	12.30000019	9	5	5	3	2	MICU	MICU	carevue	78	UNKNOWN/NOT SPECIFIED	EMERGENCY	M	169.8102016			66.3	66.3	71.8	5	0	1	0	0	0	1	0	0	0	1	0
870	12916	154908	213090	124	96	50	122	38.88890076	130	59	82.66670227	123	70	87	27	610	20	22.78491474	16	12	5	4	3	2	MICU	MICU	carevue	78	UNKNOWN/NOT SPECIFIED	EMERGENCY	M	157.48			66.3	66.3	71.8	5	0	1	0	0	0	1	0	0	0	1	0
871	12916	154908	213090	281	98	100	127	38.88890076	112	67	82	97	57	70	23	547.7085997	20	22.78491474	16	12	5	4	3	2	MICU	MICU	carevue	78	UNKNOWN/NOT SPECIFIED	EMERGENCY	M	157.48			66.3	66.3	71.8	5	0	1	0	0	0	1	0	0	0	1	0
872	8998	154521	278893	125	98	40	103	37.77780151	111.6224273	54.07455965	70.4866151	110	53	70	10	617.3232409	18.09704672	18.60726281	11.30000019	8	8	6	5	4	MICU	MICU	carevue	26	WHITE	EMERGENCY	M	169.8102016			96	96	106	1	0	1	0	0	0	1	0	0	0	1	0
873	8998	154521	278893	83	94	50	111	37.94444614	127.2060927	70.73531398	80.70905888	149	80	101	15	617.3232409	25.72835835	22.78491474	14.30000019	12	8	5	4	4	MICU	MICU	carevue	26	WHITE	EMERGENCY	M	169.8102016			96	96	106	1	0	1	0	0	0	1	0	0	0	1	0
874	8998	154521	278893	100	97	50	94	37.11111281	127.2060927	66.88502337	79.54511264	147	75	96	24	537	30	15	12	11	5	4	3	3	MICU	MICU	carevue	26	WHITE	EMERGENCY	M	169.8102016			96	96	106	1	0	1	0	0	0	1	0	0	0	1	0
875	8998	154521	278893	82	98	50	100	38.11111026	112.7638184	54.73738666	70.4866151	125	61	80	24	516	36	19	10.69999981	14	5	1	1	2	MICU	MICU	carevue	26	WHITE	EMERGENCY	M	169.8102016			96	96	106	1	0	1	0	0	0	1	0	0	0	1	0
876	8998	154521	278893	73	97	40	91	37.88890076	127.2060927	54.07455965	70.4866151	130	52	73	24	520	29	17	10.60000038	15	5	1	1	2	MICU	MICU	carevue	26	WHITE	EMERGENCY	M	169.8102016			96	96	106	1	0	1	0	0	0	1	0	0	0	1	0
877	8998	154521	278893	90	98	40	81	38.05559921	111.6224273	46.19747328	63.20121771	110	48	65	26	500	32	20	13.30000019	16	10	1	1	1	MICU	MICU	carevue	26	WHITE	EMERGENCY	M	169.8102016			96	96	106	1	0	1	0	0	0	1	0	0	0	1	0
878	8998	154521	278893	95	100	50	77	37.66669846	127.2060927	60.18284963	76.97446482	132	64	83	28	507	32	20	13.30000019	16	10	4	3	2	MICU	MICU	carevue	26	WHITE	EMERGENCY	M	169.8102016			96	96	106	1	0	1	0	0	0	1	0	0	0	1	0
879	8998	154521	278893	69	98	50	97	37.72222307	112.7638184	54.07455965	70.4866151	119	57	75	28	500	32	22	13.19999981	16	10	4	3	2	MICU	MICU	carevue	26	WHITE	EMERGENCY	M	169.8102016			96	96	106	1	0	1	0	0	0	1	0	0	0	1	0
880	8998	154521	278893	81	99	60	95	38.44444275	129.1122265	60.983398	79.54511264	156	73	95	28	492	31	20	12.69999981	16	10	5	1	2	MICU	MICU	carevue	26	WHITE	EMERGENCY	M	169.8102016			96	96	106	1	0	1	0	0	0	1	0	0	0	1	0
881	8998	154521	278893	71	98	60	103	37.5	117	68	84.33329773	156	73	95	26	500	33	24	13.5	12	10	4	3	2	MICU	MICU	carevue	26	WHITE	EMERGENCY	M	185.42			96	96	106	1	0	1	0	0	0	1	0	0	0	1	0
882	8998	154521	278893	66	97	50	110	37.38890076	130	80	96.66670227	156	73	95	21	471	28	23	14.80000019	16	5	1	1	1	MICU	MICU	carevue	26	WHITE	EMERGENCY	M	185.42			96	96	106	1	0	1	0	0	0	1	0	0	0	1	0
883	17165	142336	235464	75	96	50	116	37.83333249	153	75	101	110	87	96	25	547.7085997	18.09704672	18.60726281	9.399999619	6	5	6	4	4	MICU	TSICU	carevue	41	WHITE	EMERGENCY	M	175.26	175.26	175.26	89.7	88.8	103	1	0	1	0	0	0	1	0	0	0	1	0
884	17165	142336	235464	92	100	50	85	37.38890076	128	53	77	96	77	86	26	547.7085997	18.09704672	18.60726281	10.69999981	7	5	6	5	4	MICU	TSICU	carevue	41	WHITE	EMERGENCY	M	175.26	175.26	175.26	89.7	88.8	103	1	0	1	0	0	0	1	0	0	0	1	0
885	17165	142336	235464	142	100	50	73	37.16669846	96	48	65	61	57	58	14	617.3232409	25.72835835	22.78491474	7.300000191	12	10	5	4	4	MICU	TSICU	carevue	41	WHITE	EMERGENCY	M	175.26	175.26	175.26	89.7	88.8	103	1	0	1	0	0	0	1	0	0	0	1	0
886	17165	142336	235464	173	100	50	92	37	123	57	79	135	68	90	16	617.3232409	25.72835835	22.78491474	8.199999809	12	10	5	4	4	MICU	TSICU	carevue	41	WHITE	EMERGENCY	M	175.26	175.26	175.26	89.7	88.8	103	1	0	1	0	0	0	1	0	0	0	1	0
887	17165	142336	235464	122	97	50	72	36.38890076	102.3687085	46.19747328	63.20121771	92	47	59	16	617.3232409	31.79003401	27.42317447	7.400000095	17	12	5	4	4	MICU	TSICU	carevue	41	WHITE	EMERGENCY	M	175.26	175.26	175.26	89.7	88.8	103	1	0	1	0	0	0	1	0	0	0	1	0
888	17165	142336	235464	191	100	50	105	38.44444275	97	45	64	134	87	107	12	617.3232409	31.79003401	27.42317447	7.800000191	18	12	5	4	4	MICU	TSICU	carevue	41	WHITE	EMERGENCY	M	175.26	175.26	175.26	89.7	88.8	103	1	0	1	0	0	0	1	0	0	0	1	0
889	17165	142336	235464	200	100	50	98	38.16669846	109	61	77	101	71	82	14	617.3232409	31.79003401	27.42317447	6.800000191	18	15	5	4	4	MICU	TSICU	carevue	41	WHITE	EMERGENCY	M	175.26	175.26	175.26	89.7	88.8	103	1	0	1	0	0	0	1	0	0	0	1	0
890	17165	142336	235464	103	100	70	76	37.77780151	101	44	63	165	47	48	16	584	31	27	9.199999809	19	15	5	4	4	MICU	TSICU	carevue	41	WHITE	EMERGENCY	M	175.26	175.26	175.26	89.7	88.8	103	1	0	1	0	0	0	1	0	0	0	1	0
891	17165	142336	235464	75	95	69.99999881	70	37.83333249	104.3905238	54.07455965	63.94377619	105	53	67	19	617.3232409	31.79003401	27.42317447	9.100000381	19	15	5	4	4	MICU	TSICU	carevue	41	WHITE	EMERGENCY	M	175.26	175.26	175.26	89.7	88.8	103	1	0	1	0	0	0	1	0	0	0	1	0
892	17165	142336	235464	88	96	69.99999881	65	37	103.3868075	46.19747328	63.20121771	100	48	62	16	617.3232409	25.72835835	22.78491474	9	14	10	5	3	2	MICU	TSICU	carevue	41	WHITE	EMERGENCY	M	175.26	175.26	175.26	89.7	88.8	103	1	0	1	0	0	0	1	0	0	0	1	0
893	17165	142336	235464	90	90	100	61	37	104.3905238	52.51178313	63.94377619	104	51	66	16	617.3232409	25.72835835	22.78491474	9	14	10	5	3	2	MICU	TSICU	carevue	41	WHITE	EMERGENCY	M	175.26	175.26	175.26	89.7	88.8	103	1	0	1	0	0	0	1	0	0	0	1	0
894	17165	142336	235464	102	94	50	62	37.05559921	104.3905238	54.07455965	67.53765944	108	52	68	16	617.3232409	25.72835835	22.78491474	8.300000191	14	10	5	3	2	MICU	TSICU	carevue	41	WHITE	EMERGENCY	M	175.26	175.26	175.26	89.7	88.8	103	1	0	1	0	0	0	1	0	0	0	1	0
895	17165	142336	235464	123	97	50	58	37.22222222	149	75	99	144	73	100	13	617.3232409	31.79003401	26.89832426	14	16	10	5	4	4	MICU	TSICU	carevue	41	WHITE	EMERGENCY	M	175.26	175.26	175.26	89.7	88.8	103	1	0	1	0	0	0	1	0	0	0	1	0
896	17165	142336	235464	96	98	50	56	37	127.2060927	66.88502337	88.17113086	151	74	103	11	617.3232409	25.72835835	22.78491474	9.300000191	14	10	5	4	4	MICU	TSICU	carevue	41	WHITE	EMERGENCY	M	175.26	175.26	175.26	89.7	88.8	103	1	0	1	0	0	0	1	0	0	0	1	0
897	17165	142336	235464	102	98	50	54	37	127.2060927	60.983398	79.54511264	144	73	99	16	610	25	22.78491474	9.300000191	14	10	5	4	4	MICU	TSICU	carevue	41	WHITE	EMERGENCY	M	175.26	175.26	175.26	89.7	88.8	103	1	0	1	0	0	0	1	0	0	0	1	0
898	17165	142336	235464	105	93	60.00000238	61	37.55559921	147.3422024	69.76624242	92.01589008	159	77	108	23	610	25	22	12.60000038	14	10	5	3	1	MICU	TSICU	carevue	41	WHITE	EMERGENCY	M	175.26	175.26	175.26	89.7	88.8	103	1	0	1	0	0	0	1	0	0	0	1	0
899	17165	142336	235464	87	96	100	63	37.83333249	127.2060927	56.17643057	79.54511264	132	62	88	18	650	31	22	9.199999809	15	10	6	5	4	MICU	TSICU	carevue	41	WHITE	EMERGENCY	M	175.26	175.26	175.26	89.7	88.8	103	1	0	1	0	0	0	1	0	0	0	1	0
900	17165	142336	235464	78	95	50	63	37.83333249	127.2060927	60.983398	79.54511264	145	71	98	16	650	31	22	10.30000019	8	5	6	5	4	MICU	TSICU	carevue	41	WHITE	EMERGENCY	M	175.26	175.26	175.26	89.7	88.8	103	1	0	1	0	0	0	1	0	0	0	1	0
901	17165	142336	235464	77	94	50	66	37.27780151	112.7638184	60.983398	76.97446482	123	65	83	20	389	22	18.60726281	7	10	5	6	5	4	MICU	TSICU	carevue	41	WHITE	EMERGENCY	M	175.26	175.26	175.26	89.7	88.8	103	1	0	1	0	0	0	1	0	0	0	1	0
902	17165	142336	235464	69	95	50	70	37.27780151	127.2060927	60.983398	79.54511264	138	73	95	20	389	22	18.60726281	7	10	5	6	5	4	MICU	TSICU	carevue	41	WHITE	EMERGENCY	M	175.26	175.26	175.26	89.7	88.8	103	1	0	1	0	0	0	1	0	0	0	1	0
903	17165	142336	235464	94	95	50	57	37.16669846	111.6224273	54.07455965	70.4866151	112	56	74	20	485	21	18.60726281	7.900000095	9	5	6	5	4	MICU	TSICU	carevue	41	WHITE	EMERGENCY	M	175.26	175.26	175.26	89.7	88.8	103	1	0	1	0	0	0	1	0	0	0	1	0
904	17165	142336	235464	104	97	50	59	37.61110942	108	47	67	107	54	71	20	420	21	16	8	9	5	5	4	4	MICU	TSICU	carevue	41	WHITE	EMERGENCY	M	175.26	175.26	175.26	89.7	88.8	103	1	0	1	0	0	0	1	0	0	0	1	0
905	17165	142336	235464	128	98	50	58	37.61110942	108	47	67	111	59	75	20	420	24	21	8.100000381	15	12	4	2	1	MICU	TSICU	carevue	41	WHITE	EMERGENCY	M	175.26	175.26	175.26	89.7	88.8	103	1	0	1	0	0	0	1	0	0	0	1	0
906	17165	142336	235464	109	97	50	83	37.16669846	111	59	79	118	59	77	17	420	25	23	8.600000381	16	12	5	4	4	MICU	TSICU	carevue	41	WHITE	EMERGENCY	M	175.26	175.26	175.26	89.7	88.8	103	1	0	1	0	0	0	1	0	0	0	1	0
907	17165	142336	235464	98	98	50	56	37	104.3905238	54.07455965	67.53765944	105	52	69	20	410	25	20	8	15	12	5	4	4	MICU	TSICU	carevue	41	WHITE	EMERGENCY	M	175.26	175.26	175.26	89.7	88.8	103	1	0	1	0	0	0	1	0	0	0	1	0
908	17165	142336	235464	65	93	50	75	38.72222053	112.7638184	54.73738666	70.4866151	126	60	78	20	390	27	21	7.599999905	18	12	5	4	4	MICU	TSICU	carevue	41	WHITE	EMERGENCY	M	175.26	175.26	175.26	89.7	88.8	103	1	0	1	0	0	0	1	0	0	0	1	0
909	17165	142336	235464	61	92	50	75	38.33333333	112.7638184	54.07455965	70.4866151	113	53	72	20	390	27	21	7.599999905	18	12	5	4	4	MICU	TSICU	carevue	41	WHITE	EMERGENCY	M	175.26	175.26	175.26	89.7	88.8	103	1	0	1	0	0	0	1	0	0	0	1	0
910	17165	142336	235464	93	97	50	69	38.33333333	112.7638184	54.73738666	70.4866151	120	61	78	20	394	32	27	7.599999905	23	12	5	4	3	MICU	TSICU	carevue	41	WHITE	EMERGENCY	M	175.26	175.26	175.26	89.7	88.8	103	1	0	1	0	0	0	1	0	0	0	1	0
911	17165	142336	235464	69	94	50	70	38.11111026	111.6224273	54.07455965	70.4866151	110	59	74	20	394	32	27	7.599999905	23	19	5	4	3	MICU	TSICU	carevue	41	WHITE	EMERGENCY	M	175.26	175.26	175.26	89.7	88.8	103	1	0	1	0	0	0	1	0	0	0	1	0
912	17165	142336	235464	73	93	50	68	37.83333249	112.7638184	56.17643057	73.28853962	124	62	82	20	400	30	27	7.900000095	20	16	5	4	4	MICU	TSICU	carevue	41	WHITE	EMERGENCY	M	175.26	175.26	175.26	89.7	88.8	103	1	0	1	0	0	0	1	0	0	0	1	0
913	17165	142336	235464	83	90	50	65	37.83333249	111.6224273	54.07455965	70.4866151	110	52	70	20	400	30	27	7.900000095	20	16	5	4	4	MICU	TSICU	carevue	41	WHITE	EMERGENCY	M	175.26	175.26	175.26	89.7	88.8	103	1	0	1	0	0	0	1	0	0	0	1	0
914	17165	142336	235464	90	94	50	69	37.66669846	103.3868075	46.19747328	70.4866151	100	45	71	20	415	28	26	8.300000191	19	16	5	4	4	MICU	TSICU	carevue	41	WHITE	EMERGENCY	M	175.26	175.26	175.26	89.7	88.8	103	1	0	1	0	0	0	1	0	0	0	1	0
915	17165	142336	235464	111	96	50	64	37.55559921	97	37	57	92	43	57	20	406	28	25	7.800000191	19	16	5	4	4	MICU	TSICU	carevue	41	WHITE	EMERGENCY	M	175.26	175.26	175.26	89.7	88.8	103	1	0	1	0	0	0	1	0	0	0	1	0
916	17165	142336	235464	133	95	50	65	37.16669846	97	37	57	105	48	65	20	573	32	25	8	19	16	5	4	4	MICU	TSICU	carevue	41	WHITE	EMERGENCY	M	175.26	175.26	175.26	89.7	88.8	103	1	0	1	0	0	0	1	0	0	0	1	0
917	17165	142336	235464	102	97	50	66	37.16669846	97	37	57	110	47	67	14	573	32	25	8	15	10	5	4	4	MICU	TSICU	carevue	41	WHITE	EMERGENCY	M	175.26	175.26	175.26	89.7	88.8	103	1	0	1	0	0	0	1	0	0	0	1	0
918	17165	142336	235464	125	96	50	63	37.16669846	102	46	65	127	61	77	14	573	32	25	8	15	10	5	4	4	MICU	TSICU	carevue	41	WHITE	EMERGENCY	M	175.26	175.26	175.26	89.7	88.8	103	1	0	1	0	0	0	1	0	0	0	1	0
919	17165	142336	235464	85	98	50	65	37.33333164	127.2060927	54.07455965	73.28853962	130	58	82	16	565	33	23	8	14	10	5	4	4	MICU	TSICU	carevue	41	WHITE	EMERGENCY	M	175.26	175.26	175.26	89.7	88.8	103	1	0	1	0	0	0	1	0	0	0	1	0
920	17165	142336	235464	101	94	50	73	37.33333164	108	44	65	110	53	69	16	601	31	23	8.5	14	10	5	4	4	MICU	TSICU	carevue	41	WHITE	EMERGENCY	M	175.26	175.26	175.26	89.7	88.8	103	1	0	1	0	0	0	1	0	0	0	1	0
921	17165	142336	235464	89	96	50	84	37.27780151	109	46	67	113	55	72	16	595	28	21	9.100000381	14	10	5	4	4	MICU	TSICU	carevue	41	WHITE	EMERGENCY	M	175.26	175.26	175.26	89.7	88.8	103	1	0	1	0	0	0	1	0	0	0	1	0
922	17165	142336	235464	86	94	50	94	37.44444529	116	59	78	116	60	77	16	628	28	22	9.800000191	14	10	5	4	4	MICU	TSICU	carevue	41	WHITE	EMERGENCY	M	175.26	175.26	175.26	89.7	88.8	103	1	0	1	0	0	0	1	0	0	0	1	0
923	17165	142336	235464	101	97	40	92	37.77780151	102.3687085	46.19747328	63.20121771	90	45	60	18	658	30	24	12.19999981	15	10	5	4	4	MICU	TSICU	carevue	41	WHITE	EMERGENCY	M	175.26	175.26	175.26	89.7	88.8	103	1	0	1	0	0	0	1	0	0	0	1	0
924	17165	142336	235464	118	99	50	91	37.77780151	102.3687085	47.69969387	63.20121771	89	50	60	20	658	30	24	12.19999981	15	10	5	4	4	MICU	TSICU	carevue	41	WHITE	EMERGENCY	M	175.26	175.26	175.26	89.7	88.8	103	1	0	1	0	0	0	1	0	0	0	1	0
925	17165	142336	235464	121	97	60	106	38.16669846	102.3687085	54.07455965	63.20121771	89	54	65	12	627	31	25	12.30000019	16	10	6	4	3	MICU	TSICU	carevue	41	WHITE	EMERGENCY	M	175.26	175.26	175.26	89.7	88.8	103	1	0	1	0	0	0	1	0	0	0	1	0
926	17165	142336	235464	92	100	60.00000238	104	37.88890076	101	53	69	99	57	70	20	470	30	23	9.600000381	15	10	5	4	3	MICU	TSICU	carevue	41	WHITE	EMERGENCY	M	175.26	175.26	175.26	89.7	88.8	103	1	0	1	0	0	0	1	0	0	0	1	0
927	17165	142336	235464	81	96	60.00000238	102	37.88890076	112.7638184	54.07455965	70.4866151	113	55	72	23	496	27	21	8.800000191	10	10	5	4	3	MICU	TSICU	carevue	41	WHITE	EMERGENCY	M	175.26	175.26	175.26	89.7	88.8	103	1	0	1	0	0	0	1	0	0	0	1	0
928	17165	142336	235464	88	98	40.0000006	99	37.5	111.6224273	54.73738666	70.4866151	112	60	75	18	496	27	21	8.800000191	10	5	5	4	3	MICU	TSICU	carevue	41	WHITE	EMERGENCY	M	175.26	175.26	175.26	89.7	88.8	103	1	0	1	0	0	0	1	0	0	0	1	0
929	17165	142336	235464	73	97	40.0000006	104	37.5	89	52	66	85	59	69	18	496	27	21	8.800000191	10	5	5	4	3	MICU	TSICU	carevue	41	WHITE	EMERGENCY	M	175.26	175.26	175.26	89.7	88.8	103	1	0	1	0	0	0	1	0	0	0	1	0
930	17165	142336	235464	112	98	40.0000006	109	38.16669846	89	52	66	85	59	69	18	594	25.72835835	21	12.60000038	11	5	5	3	1	MICU	TSICU	carevue	41	WHITE	EMERGENCY	M	175.26	175.26	175.26	89.7	88.8	103	1	0	1	0	0	0	1	0	0	0	1	0
931	17165	142336	235464	160	98	40	120	37.55559921	98	67	72	85	59	69	17	589	22	18	9.800000191	9	5	5	3	1	MICU	TSICU	carevue	41	WHITE	EMERGENCY	M	175.26	175.26	175.26	89.7	88.8	103	1	0	1	0	0	0	1	0	0	0	1	0
932	17165	142336	235464	142	98	40	88	36.22222053	96	58	67	85	59	69	13	605	21	18	8.300000191	9	5	5	3	1	MICU	TSICU	carevue	41	WHITE	EMERGENCY	M	175.26	175.26	175.26	89.7	88.8	103	1	0	1	0	0	0	1	0	0	0	1	0
933	17165	142336	235464	89	100	100	89	36.22222053	115	59	72	128	68	86	13	600	35	31	6.300000191	10	5	5	3	1	MICU	TSICU	carevue	41	WHITE	EMERGENCY	M	175.26	175.26	175.26	89.7	88.8	103	1	0	1	0	0	0	1	0	0	0	1	0
934	59980	108685	290237	95	97	40	120	38.05555556	171	95	113	171	98	122	32	693	14	18.60726281	13.3	9	5	6	5	4	TSICU	TSICU	metavision	24	WHITE	EMERGENCY	M	190.5	190.5	190.5	124	124	124	1	0	1	0	0	0	0	0	1	0	0	1
935	59980	108685	290237	93	96	40	126	37.88888889	157	76	94	171	98	122	23	473	15	22.78491474	12.9	11	10	6	5	4	TSICU	TSICU	metavision	24	WHITE	EMERGENCY	M	190.5	190.5	190.5	124	124	124	1	0	1	0	0	0	0	0	1	0	0	1
936	59980	108685	290237	84	98	50	121	38.27777778	163	89	106	163	100	120	16	483	18	18.60726281	13.9	8	5	6	4	3	TSICU	TSICU	metavision	24	WHITE	EMERGENCY	M	190.5	190.5	190.5	124	124	124	1	0	1	0	0	0	0	0	1	0	0	1
937	59980	108685	290237	162	99	50	128	38.05555556	163	97	112	147	92	108	13	483	18	18.60726281	10.6	8	5	6	4	3	TSICU	TSICU	metavision	24	WHITE	EMERGENCY	M	190.5	190.5	190.5	124	124	124	1	0	1	0	0	0	0	0	1	0	0	1
938	59980	108685	290237	110	100	50	121	37.05555556	146	66.88502337	80.70905888	161	75	101	21	611	27	23	11.1	13	8	6	4	3	TSICU	TSICU	metavision	24	WHITE	EMERGENCY	M	190.5	190.5	190.5	124	124	124	1	0	1	0	0	0	0	0	1	0	0	1
939	59980	108685	290237	130	99	40	123	37.05555556	146	66.88502337	80.70905888	161	75	101	19	578	29	23	11.1	13	8	6	4	3	TSICU	TSICU	metavision	24	WHITE	EMERGENCY	M	190.5	190.5	190.5	124	124	124	1	0	1	0	0	0	0	0	1	0	0	1
940	59980	108685	290237	165	99	40	123	37.05555556	146	66.88502337	80.70905888	161	75	101	19	578	29	23	11.1	13	8	4.252022635	3.150182427	2.585736776	TSICU	TSICU	metavision	24	WHITE	EMERGENCY	M	190.5	190.5	190.5	124	124	124	1	0	1	0	0	0	0	0	1	0	0	1
941	59980	108685	290237	110	99	40	123	37.05555556	129.1122265	70.73531398	92.01589008	156	88	107	19	578	29	23	11.1	13	8	4.252022635	3.150182427	2.585736776	TSICU	TSICU	metavision	24	WHITE	EMERGENCY	M	190.5	190.5	190.5	124	124	124	1	0	1	0	0	0	0	0	1	0	0	1
942	59980	108685	290237	203	96	40	121	37.05555556	129.1122265	70.73531398	92.01589008	156	88	107	19	710	21	22.78491474	15.2	12	8	5	3	2	TSICU	TSICU	metavision	24	WHITE	EMERGENCY	M	190.5	190.5	190.5	124	124	124	1	0	1	0	0	0	0	0	1	0	0	1
943	59980	108685	290237	179	96	40	121	37.05555556	129.1122265	70.73531398	92.01589008	156	88	107	19	710	21	22.78491474	15.2	12	8	5	3	2	TSICU	TSICU	metavision	24	WHITE	EMERGENCY	M	190.5	190.5	190.5	124	124	124	1	0	1	0	0	0	0	0	1	0	0	1
944	59980	108685	290237	112	97	40	121	37.94444444	129.1122265	70.73531398	92.01589008	155	85	106	18	656	25.72835835	23	11.7	12	8	5	3	2	TSICU	TSICU	metavision	24	WHITE	EMERGENCY	M	190.5	190.5	190.5	124	124	124	1	0	1	0	0	0	0	0	1	0	0	1
945	59980	108685	290237	112	98	50	107	38	147.3422024	70.73531398	92.01589008	167	92	115	16	745	21	22.78491474	10.9	11	8	5	4	3	TSICU	TSICU	metavision	24	WHITE	EMERGENCY	M	190.5	190.5	190.5	124	124	124	1	0	1	0	0	0	0	0	1	0	0	1
946	59980	108685	290237	118	98	50	116	38.66666667	127.2060927	60.983398	79.54511264	130	70	89	17	802	21	22.78491474	12.5	11	8	5	4	3	TSICU	TSICU	metavision	24	WHITE	EMERGENCY	M	190.5	190.5	190.5	124	124	124	1	0	1	0	0	0	0	0	1	0	0	1
947	59980	108685	290237	96	92	50	119	38.38888889	141.1191658	70.73531398	92.01589008	157	85	106	19	608	20	22.78491474	10.5	11	8	5	4	3	TSICU	TSICU	metavision	24	WHITE	EMERGENCY	M	190.5	190.5	190.5	124	124	124	1	0	1	0	0	0	0	0	1	0	0	1
948	59980	108685	290237	85	93	50	126	37.5	127.2060927	70.73531398	88.17113086	149	85	103	20	564	25.72835835	22	12.2	13	8	5	4	3	TSICU	TSICU	metavision	24	WHITE	EMERGENCY	M	190.5	190.5	190.5	124	124	124	1	0	1	0	0	0	0	0	1	0	0	1
949	59980	108685	290237	80	95	50	135	37.5	147.3422024	70.73531398	92.01589008	198	106	132	24	564	25.72835835	22	12.2	13	8	5	4	3	TSICU	TSICU	metavision	24	WHITE	EMERGENCY	M	190.5	190.5	190.5	124	124	124	1	0	1	0	0	0	0	0	1	0	0	1
950	59980	108685	290237	167	98	60	127	38.72222222	127.2060927	70.73531398	79.54511264	138	81	98	24	615	25	21	14.2	14	8	6	4	3	TSICU	TSICU	metavision	24	WHITE	EMERGENCY	M	190.5	190.5	190.5	124	124	124	1	0	1	0	0	0	0	0	1	0	0	1
951	59980	108685	290237	163	98	60	129	38.05555556	112.7638184	60.983398	79.54511264	120	73	87	24	599	24	20	15.1	14	8	6	4	3	TSICU	TSICU	metavision	24	WHITE	EMERGENCY	M	190.5	190.5	190.5	124	124	124	1	0	1	0	0	0	0	0	1	0	0	1
952	59980	108685	290237	124	99	60	129	37.6	127.2060927	70.73531398	80.70905888	136	85	100	24	600	24	20	15.5	14	8	6	4	3	TSICU	TSICU	metavision	24	WHITE	EMERGENCY	M	190.5	190.5	190.5	124	124	124	1	0	1	0	0	0	0	0	1	0	0	1
953	59980	108685	290237	158	98	60	114	37	112.7638184	60.983398	73.28853962	119	67	82	24	520	25	20	13.8	14	10	1	1	1	TSICU	TSICU	metavision	24	WHITE	EMERGENCY	M	190.5	190.5	190.5	124	124	124	1	0	1	0	0	0	0	0	1	0	0	1
954	59980	108685	290237	128	98	60	115	37.1	112.7638184	60.983398	79.54511264	121	70	85	24	580	28	24	12.9	18	5	1	1	1	TSICU	TSICU	metavision	24	WHITE	EMERGENCY	M	190.5	190.5	190.5	124	124	124	1	0	1	0	0	0	0	0	1	0	0	1
955	59980	108685	290237	101	95	60	137	37.5	104.3905238	60.983398	70.4866151	105	66	79	24	577	29	25	13.6	16	10	1	1	1	TSICU	TSICU	metavision	24	WHITE	EMERGENCY	M	190.5	190.5	190.5	124	124	124	1	0	1	0	0	0	0	0	1	0	0	1
956	59980	108685	290237	82	93	60	135	37.4	127.2060927	60.983398	79.54511264	131	72	92	24	668	35	15	15.4	13	5	1	1	1	TSICU	TSICU	metavision	24	WHITE	EMERGENCY	M	190.5	190.5	190.5	124	124	124	1	0	1	0	0	0	0	0	1	0	0	1
957	59980	108685	290237	243	97	100	138	37.2	127.2060927	60.983398	79.54511264	131	65	88	24	612	28	21	16.7	12	5	1	1	1	TSICU	TSICU	metavision	24	WHITE	EMERGENCY	M	190.5	190.5	190.5	124	124	124	1	0	1	0	0	0	0	0	1	0	0	1
958	59980	108685	290237	91	96	40	134	37.4	127.2060927	66.88502337	79.54511264	136	75	95	24	612	28	21	16.7	12	5	1	1	1	TSICU	TSICU	metavision	24	WHITE	EMERGENCY	M	190.5	190.5	190.5	124	124	124	1	0	1	0	0	0	0	0	1	0	0	1
959	59980	108685	290237	121	98	40	127	37.4	112.7638184	60.983398	79.54511264	128	71	90	24	617	28	20	14.6	12	5	1	1	1	TSICU	TSICU	metavision	24	WHITE	EMERGENCY	M	190.5	190.5	190.5	124	124	124	1	0	1	0	0	0	0	0	1	0	0	1
960	59980	108685	290237	135	97	40	130	37.6	127.2060927	66.88502337	79.54511264	141	74	96	24	595	28	20	14.2	12	5	1	1	1	TSICU	TSICU	metavision	24	WHITE	EMERGENCY	M	190.5	190.5	190.5	124	124	124	1	0	1	0	0	0	0	0	1	0	0	1
961	59980	108685	290237	96	97	40	126	37.7	112.7638184	60.18284963	79.54511264	126	64	85	24	597	26	20	14	11	5	1	1	1	TSICU	TSICU	metavision	24	WHITE	EMERGENCY	M	190.5	190.5	190.5	124	124	124	1	0	1	0	0	0	0	0	1	0	0	1
962	59980	108685	290237	135	97	40	130	37.6	104.3905238	54.07455965	70.4866151	108	58	74	24	622	28	20	14.5	12	5	1	1	1	TSICU	TSICU	metavision	24	WHITE	EMERGENCY	M	190.5	190.5	190.5	124	124	124	1	0	1	0	0	0	0	0	1	0	0	1
963	59980	108685	290237	108	98	40	141	37.2	112.7638184	56.17643057	70.4866151	117	62	81	24	642	31	22.78491474	14.5	13	5	6	4	3	TSICU	TSICU	metavision	24	WHITE	EMERGENCY	M	190.5	190.5	190.5	124	124	124	1	0	1	0	0	0	0	0	1	0	0	1
964	59980	108685	290237	140	98	40	136	37.4	112.7638184	69.76624242	79.54511264	128	76	93	20	642	31	22.78491474	14.5	13	5	6	4	3	TSICU	TSICU	metavision	24	WHITE	EMERGENCY	M	190.5	190.5	190.5	124	124	124	1	0	1	0	0	0	0	0	1	0	0	1
965	59980	108685	290237	143	100	40	149	37.5	102.3687085	46.19747328	63.20121771	66	47	56	26	642	31	17	14.5	13	5	6	4	3	TSICU	TSICU	metavision	24	WHITE	EMERGENCY	M	190.5	190.5	190.5	124	124	124	1	0	1	0	0	0	0	0	1	0	0	1
966	59980	108685	290237	175	100	40	125	37.5	103.3868075	60.983398	79.54511264	102	68	85	24	566	25	17	14.3	11	5	6	4	3	TSICU	TSICU	metavision	24	WHITE	EMERGENCY	M	190.5	190.5	190.5	124	124	124	1	0	1	0	0	0	0	0	1	0	0	1
967	59980	108685	290237	167	100	50	105	36	112.7638184	69.76624242	79.54511264	122	76	91	25	566	25	17	14.3	14	10	6	4	3	TSICU	TSICU	metavision	24	WHITE	EMERGENCY	M	190.5	190.5	190.5	124	124	124	1	0	1	0	0	0	0	0	1	0	0	1
968	59980	108685	290237	255	100	100	118	34.6	112.7638184	66.88502337	79.54511264	124	74	89	20	660	30	20	12.4	15	10	6	4	3	TSICU	TSICU	metavision	24	WHITE	EMERGENCY	M	190.5	190.5	190.5	124	124	124	1	0	1	0	0	0	0	0	1	0	0	1
969	59980	108685	290237	191	100	100	104	34.6	112.7638184	66.88502337	79.54511264	124	74	89	16	660	30	20	12.4	15	10	6	4	3	TSICU	TSICU	metavision	24	WHITE	EMERGENCY	M	190.5	190.5	190.5	124	124	124	1	0	1	0	0	0	0	0	1	0	0	1
970	12586	128300	276405	96	98	69.99999881	109	37.27780151	102.3687085	54.73738666	70.4866151	98	61	76	28	840	20	9	8.600000381	5	5	5	1	3	CCU	CCU	carevue	64	WHITE	EMERGENCY	F	157.48	157.48	157.48	74	74	75	1	0	1	0	1	0	0	0	0	0	1	0
971	12586	128300	276405	131	99	40.0000006	82	37.77780151	104.3905238	54.07455965	70.4866151	105	54	73	9	532	25	21	6.590000153	5	5	3	2	1	CCU	CCU	carevue	64	WHITE	EMERGENCY	F	157.48	157.48	157.48	74	74	75	1	0	1	0	1	0	0	0	0	0	1	0
972	12586	128300	276405	133	100	40.0000006	91	38.16669846	103.3868075	54.07455965	70.4866151	103	59	75	8	512	27	23	5.599999905	9	5	1	1	1	CCU	CCU	carevue	64	WHITE	EMERGENCY	F	157.48	157.48	157.48	74	74	75	1	0	1	0	1	0	0	0	0	0	1	0
973	12586	128300	276405	85	98	40.0000006	102	39.11111196	111.6224273	54.73738666	70.4866151	110	61	80	15	512	27	23	5.599999905	9	5	3	2	1	CCU	CCU	carevue	64	WHITE	EMERGENCY	F	157.48	157.48	157.48	74	74	75	1	0	1	0	1	0	0	0	0	0	1	0
974	12586	128300	276405	113	98	40.0000006	95	37.88890076	102.3687085	54.07455965	63.94377619	85	54	67	18	500	27	27	6	8	5	5	4	3	CCU	CCU	carevue	64	WHITE	EMERGENCY	F	157.48	157.48	157.48	74	74	75	1	0	1	0	1	0	0	0	0	0	1	0
975	12586	128300	276405	179	100	50	87	37.77780151	112.7638184	60.18284963	76.97446482	117	64	83	10	500	30	25	5	9	5	5	4	3	CCU	CCU	carevue	64	WHITE	EMERGENCY	F	157.48	157.48	157.48	74	74	75	1	0	1	0	1	0	0	0	0	0	1	0
976	12586	128300	276405	128	100	50	100	38.55559921	102.3687085	46.19747328	63.94377619	94	49	67	26	547.7085997	18.09704672	18.60726281	8.899999619	8	5	6	4	3	CCU	CCU	carevue	64	WHITE	EMERGENCY	F	157.48	157.48	157.48	74	74	75	1	0	1	0	1	0	0	0	0	0	1	0
977	12586	128300	276405	85	94	50	104	38.00000085	112.7638184	54.07455965	70.4866151	118	58	81	24	547.7085997	18.09704672	18.60726281	5.900000095	8	5	5	4	3	CCU	CCU	carevue	64	WHITE	EMERGENCY	F	157.48	157.48	157.48	74	74	75	1	0	1	0	1	0	0	0	0	0	1	0
978	12586	128300	276405	128	100	55	91	37.55559921	112.7638184	60.983398	79.54511264	124	69	90	13	617.3232409	25.72835835	18.60726281	6.400000095	9	2	5	4	4	CCU	CCU	carevue	64	WHITE	EMERGENCY	F	157.48	157.48	157.48	74	74	75	1	0	1	0	1	0	0	0	0	0	1	0
979	12586	128300	276405	53	99	40	97	37.55559921	112.7638184	60.18284963	79.54511264	121	64	85	16	617.3232409	25.72835835	18.60726281	6.400000095	9	5	5	4	4	CCU	CCU	carevue	64	WHITE	EMERGENCY	F	157.48	157.48	157.48	74	74	75	1	0	1	0	1	0	0	0	0	0	1	0
980	12586	128300	276405	82	96	40	97	36.94444444	102.3687085	46.19747328	63.94377619	91	49	66	13	617.3232409	25.72835835	18.60726281	12	9	5	5	4	4	CCU	CCU	carevue	64	WHITE	EMERGENCY	F	157.48	157.48	157.48	74	74	75	1	0	1	0	1	0	0	0	0	0	1	0
981	12586	128300	276405	94	91	40.0000006	94	36.72222137	102.3687085	52.51178313	63.94377619	88	51	66	20	540	34	29	5.5	11	5	5	4	4	CCU	CCU	carevue	64	WHITE	EMERGENCY	F	157.48	157.48	157.48	74	74	75	1	0	1	0	1	0	0	0	0	0	1	0
982	12586	128300	276405	98	97	40	91	36.4444436	112.7638184	54.73738666	73.28853962	115	61	82	21	498	35	28	8.899999619	15	5	6	5	4	CCU	CCU	carevue	64	WHITE	EMERGENCY	F	157.48	157.48	157.48	74	74	75	1	0	1	0	1	0	0	0	0	0	1	0
983	12586	128300	276405	90	98	40.0000006	94	36.94444444	125.8991479	60.983398	79.54511264	129	65	89	10	512	32	27	5.099999905	13	5	4	4	4	CCU	CCU	carevue	64	WHITE	EMERGENCY	F	157.48	157.48	157.48	74	74	75	1	0	1	0	1	0	0	0	0	0	1	0
984	12586	128300	276405	114	98	40.0000006	94	37.22222222	102.3687085	46.19747328	63.20121771	89	49	64	10	508	30	28	5	11	5	4	4	4	CCU	CCU	carevue	64	WHITE	EMERGENCY	F	157.48	157.48	157.48	74	74	75	1	0	1	0	1	0	0	0	0	0	1	0
985	12586	128300	276405	89	96	40.0000006	97	37.11111281	112.7638184	54.73738666	78.64974697	125	61	84	10	515	33	30	5.099999905	12	5	4	3	2	CCU	CCU	carevue	64	WHITE	EMERGENCY	F	157.48	157.48	157.48	74	74	75	1	0	1	0	1	0	0	0	0	0	1	0
986	12586	128300	276405	140	98	40.0000006	105	38.55559921	112.7638184	54.07455965	70.4866151	113	56	76	10	500	35	32	5	10	5	4	3	3	CCU	CCU	carevue	64	WHITE	EMERGENCY	F	157.48	157.48	157.48	74	74	75	1	0	1	0	1	0	0	0	0	0	1	0
987	12586	128300	276405	92	98	40.0000006	115	39	104.3905238	54.73738666	70.4866151	107	60	79	10	520	29	23	5	9	5	4	3	3	CCU	CCU	carevue	64	WHITE	EMERGENCY	F	157.48	157.48	157.48	74	74	75	1	0	1	0	1	0	0	0	0	0	1	0
988	12586	128300	276405	110	99	40	110	37.66669846	103.3868075	54.07455965	70.4866151	100	55	73	10	515	29	25	5.139999866	10	5	6	4	3	CCU	CCU	carevue	64	WHITE	EMERGENCY	F	157.48	157.48	157.48	74	74	75	1	0	1	0	1	0	0	0	0	0	1	0
989	12586	128300	276405	43	99	40.0000006	110	37.66669846	103.3868075	54.07455965	70.4866151	100	55	73	10	515	29	25	5.139999866	10	5	6	4	3	CCU	CCU	carevue	64	WHITE	EMERGENCY	F	157.48	157.48	157.48	74	74	75	1	0	1	0	1	0	0	0	0	0	1	0
990	12586	128300	276405	110	99	40.0000006	110	37.66669846	103.3868075	54.07455965	70.4866151	100	55	73	10	515	29	25	5.139999866	10	5	6	4	3	CCU	CCU	carevue	64	WHITE	EMERGENCY	F	157.48	157.48	157.48	74	74	75	1	0	1	0	1	0	0	0	0	0	1	0
991	12586	128300	276405	111	100	40.0000006	91	36.88890076	102.3687085	54.07455965	67.53765944	98	53	69	11	523	29	25	5.019999981	9	5	4	3	3	CCU	CCU	carevue	64	WHITE	EMERGENCY	F	157.48	157.48	157.48	74	74	75	1	0	1	0	1	0	0	0	0	0	1	0
992	12586	128300	276405	120	99	40.0000006	75	37.38890076	102.3687085	46.19747328	63.20121771	88	47	62	11	517	31	24	5.099999905	8	5	4	3	3	CCU	CCU	carevue	64	WHITE	EMERGENCY	F	157.48	157.48	157.48	74	74	75	1	0	1	0	1	0	0	0	0	0	1	0
993	12586	128300	276405	118	100	40.0000006	76	38.22222392	102.3687085	46.19747328	63.20121771	92	44	62	10	544	34	32	6.099999905	11	5	4	3	3	CCU	CCU	carevue	64	WHITE	EMERGENCY	F	157.48	157.48	157.48	74	74	75	1	0	1	0	1	0	0	0	0	0	1	0
994	12586	128300	276405	130	100	40	79	37.77780151	102.3687085	46.19747328	63.20121771	90	46	62	10	524	29	25	5.090000153	9	5	5	5	4	CCU	CCU	carevue	64	WHITE	EMERGENCY	F	157.48	157.48	157.48	74	74	75	1	0	1	0	1	0	0	0	0	0	1	0
995	12586	128300	276405	111	100	40.0000006	80	37.44444529	102.3687085	46.19747328	63.20121771	84	41	57	10	518	30	24	5.099999905	9	5	6	5	4	CCU	CCU	carevue	64	WHITE	EMERGENCY	F	157.48	157.48	157.48	74	74	75	1	0	1	0	1	0	0	0	0	0	1	0
996	12586	128300	276405	122	100	40	81	37.55559921	102.3687085	46.19747328	63.20121771	88	45	61	10	500	30	26	5.099999905	10	5	5	3	1	CCU	CCU	carevue	64	WHITE	EMERGENCY	F	157.48	157.48	157.48	74	74	75	1	0	1	0	1	0	0	0	0	0	1	0
997	12586	128300	276405	126	100	40	82	37.44444529	127.2060927	54.73738666	79.54511264	130	60	85	8	515	28	25	5	9	5	5	3	2	CCU	CCU	carevue	64	WHITE	EMERGENCY	F	157.48	157.48	157.48	74	74	75	1	0	1	0	1	0	0	0	0	0	1	0
998	12586	128300	276405	130	100	40.0000006	80	38.00000085	102.3687085	46.19747328	63.20121771	94	47	64	10	514	27	24	5	9	5	5	4	3	CCU	CCU	carevue	64	WHITE	EMERGENCY	F	157.48	157.48	157.48	74	74	75	1	0	1	0	1	0	0	0	0	0	1	0
999	12586	128300	276405	109	100	40.0000006	74	36.72222137	104.3905238	54.07455965	70.4866151	104	54	72	10	526	29	25	5.150000095	7	5	4	3	3	CCU	CCU	carevue	64	WHITE	EMERGENCY	F	157.48	157.48	157.48	74	74	75	1	0	1	0	1	0	0	0	0	0	1	0
1000	12586	128300	276405	126	95	40	75	37.33333164	112.7638184	54.07455965	70.4866151	123	55	80	21	509	29	25	5.010000229	9	5	4	3	3	CCU	CCU	carevue	64	WHITE	EMERGENCY	F	157.48	157.48	157.48	74	74	75	1	0	1	0	1	0	0	0	0	0	1	0
1001	12586	128300	276405	126	100	40.0000006	72	37.44444529	100	60	73.33329773	122	53	77	11	520	29	22.78491474	6.130000114	11	5	6	4	3	CCU	CCU	carevue	64	WHITE	EMERGENCY	F	157.48	157.48	157.48	74	74	75	1	0	1	0	1	0	0	0	0	0	1	0
1002	12586	128300	276405	100	100	40.0000006	98	37.72222307	100	53	68.66670227	122	44	77	20	510	32	32	7.300000191	13	5	6	4	3	CCU	CCU	carevue	64	WHITE	EMERGENCY	F	157.48	157.48	157.48	74	74	75	1	0	1	0	1	0	0	0	0	0	1	0
1003	12586	128300	276405	86	97	40.0000006	96	37.11111281	80	36	50.66669846	107	59	77	18	520	29	24	6	9	5	5	4	4	CCU	CCU	carevue	64	WHITE	EMERGENCY	F	157.48	157.48	157.48	74	74	75	1	0	1	0	1	0	0	0	0	0	1	0
1004	12586	128300	276405	93	100	40	76	36.77780151	106	78	87.33329773	119	55	77	12	550	37	28	9.800000191	13	5	5	4	3	CCU	CCU	carevue	64	WHITE	EMERGENCY	F	157.48	157.48	157.48	74	74	75	1	0	1	0	1	0	0	0	0	0	1	0
1005	12586	128300	276405	115	100	40	76	36.77780151	106	78	87.33329773	91	48	64	22	550	37	28	9.800000191	13	5	5	4	3	CCU	CCU	carevue	64	WHITE	EMERGENCY	F	157.48	157.48	157.48	74	74	75	1	0	1	0	1	0	0	0	0	0	1	0
1006	12586	128300	276405	87	99	40.0000006	71	36.55559921	111.6224273	54.07455965	70.4866151	110	55	74	12	470	31	28	5.599999905	10.80000019	5	6	4	3	CCU	CCU	carevue	64	WHITE	EMERGENCY	F	157.48	157.48	157.48	74	74	75	1	0	1	0	1	0	0	0	0	0	1	0
1007	12586	128300	276405	116	100	50	71	38.00000085	91	48	62.33330154	84	49	63	12	470	34	31	5.610000134	11.30000019	5	6	4	3	CCU	CCU	carevue	64	WHITE	EMERGENCY	F	157.48	157.48	157.48	74	74	75	1	0	1	0	1	0	0	0	0	0	1	0
1008	12586	128300	276405	105	99	50	79	38.00000085	84	50	61.33330154	81	48	61	12	470	32	30	5.800000191	13	5	5	4	3	CCU	CCU	carevue	64	WHITE	EMERGENCY	F	157.48	157.48	157.48	74	74	75	1	0	1	0	1	0	0	0	0	0	1	0
1009	12586	128300	276405	86	97	50	83	39.33333503	102.3687085	46.19747328	63.20121771	90	49	63	11	480	39	33	5.050000191	11.5	5	5	3	2	CCU	CCU	carevue	64	WHITE	EMERGENCY	F	157.48	157.48	157.48	74	74	75	1	0	1	0	1	0	0	0	0	0	1	0
1010	12586	128300	276405	124	100	60.00000238	76	38.00000085	102.3687085	47.69969387	63.20121771	90	50	63	14	510	34	30	6.599999905	12.69999981	5	5	3	2	CCU	CCU	carevue	64	WHITE	EMERGENCY	F	157.48	157.48	157.48	74	74	75	1	0	1	0	1	0	0	0	0	0	1	0
1011	12586	128300	276405	92	98	60.00000238	82	38.16669846	107	61	76.33329773	117	56	76	16	510	34	30	6.599999905	12.69999981	5	5	3	2	CCU	CCU	carevue	64	WHITE	EMERGENCY	F	157.48	157.48	157.48	74	74	75	1	0	1	0	1	0	0	0	0	0	1	0
1012	12586	128300	276405	61	97	50	84	38.22222392	107	61	76.33329773	114	55	75	20	550	38	34	8.600000381	21.20000076	5	5	4	4	CCU	CCU	carevue	64	WHITE	EMERGENCY	F	157.48	157.48	157.48	74	74	75	1	0	1	0	1	0	0	0	0	0	1	0
1013	22119	193061	238038	81	90	34.9999994	117	37.88890076	141.1191658	70.73531398	92.01589008	158	83	107	18	800	31.5	28.70000076	8.399999619	14.10000038	5	6	5	4	MICU	MICU	carevue	46	HISPANIC OR LATINO	EMERGENCY	F	167.64			95	90	95	4	0	1	0	0	0	1	0	0	0	1	0
1014	22119	193061	238038	76	94	40	103	37.38890076	147.3422024	70.73531398	92.01589008	186	92	126	24	547.7085997	31.5	28.70000076	6.5	14.10000038	5	6	4	3	MICU	MICU	carevue	46	HISPANIC OR LATINO	EMERGENCY	F	167.64			95	90	95	4	0	1	0	0	0	1	0	0	0	1	0
1015	22119	193061	238038	67	94	40.0000006	98	36.27780151	127.2060927	70.73531398	92.01589008	149	84	105	10	617.3232409	18.09704672	18.60726281	5.300000191	8	5	6	5	4	MICU	MICU	carevue	46	HISPANIC OR LATINO	EMERGENCY	F	169.8102016			95	90	95	4	0	1	0	0	0	1	0	0	0	1	0
1016	22119	193061	238038	74	94	40	102	37.72222307	127.2060927	70.73531398	88.17113086	144	83	103	17	617.3232409	18.09704672	18.60726281	6.300000191	8	5	6	4	3	MICU	MICU	carevue	46	HISPANIC OR LATINO	EMERGENCY	F	169.8102016			95	90	95	4	0	1	0	0	0	1	0	0	0	1	0
1017	22119	193061	238038	58	90	35	107	37.72222307	127.2060927	70.73531398	88.17113086	144	91	103	18	617.3232409	18.09704672	18.60726281	6.900000095	8	5	6	5	4	MICU	MICU	carevue	46	HISPANIC OR LATINO	EMERGENCY	F	169.8102016			95	90	95	4	0	1	0	0	0	1	0	0	0	1	0
1018	22119	193061	238038	53	89	30	92	37.16669846	127.2060927	70.73531398	92.01589008	147	83	107	19	617.3232409	18.09704672	18.60726281	7.5	8	5	6	5	4	MICU	MICU	carevue	46	HISPANIC OR LATINO	EMERGENCY	F	169.8102016			95	90	95	4	0	1	0	0	0	1	0	0	0	1	0
1019	22119	193061	238038	70	95	40	87	37.16669846	147.3422024	70.73531398	92.01589008	161	88	113	16	617.3232409	18.09704672	18.60726281	7.900000095	8	5	6	5	4	MICU	MICU	carevue	46	HISPANIC OR LATINO	EMERGENCY	F	169.8102016			95	90	95	4	0	1	0	0	0	1	0	0	0	1	0
1020	22119	193061	238038	62	94	40.0000006	90	37.16669846	127.2060927	70.73531398	80.70905888	142	79	100	15	455	26	19	5.699999809	9	5	6	4	3	MICU	MICU	carevue	46	HISPANIC OR LATINO	EMERGENCY	F	169.8102016			95	90	95	4	0	1	0	0	0	1	0	0	0	1	0
1021	22119	193061	238038	99	97	60.00000238	89	37.11111281	127.2060927	66.88502337	79.54511264	143	75	98	12	456	25	19	5.599999905	11	5	6	4	3	MICU	MICU	carevue	46	HISPANIC OR LATINO	EMERGENCY	F	169.8102016			95	90	95	4	0	1	0	0	0	1	0	0	0	1	0
1022	22119	193061	238038	72	97	60.00000238	96	37.88890076	127.2060927	70.73531398	92.01589008	145	83	105	19	480	35	25	6.699999809	13	8	6	4	3	MICU	MICU	carevue	46	HISPANIC OR LATINO	EMERGENCY	F	169.8102016			95	90	95	4	0	1	0	0	0	1	0	0	0	1	0
1023	22119	193061	238038	67	95	60.00000238	97	38.05559921	108	49	68.66670227	119	65	82	14	482	34	25	6.599999905	11	5	5	4	3	MICU	MICU	carevue	46	HISPANIC OR LATINO	EMERGENCY	F	169.8102016			95	90	95	4	0	1	0	0	0	1	0	0	0	1	0
1024	22119	193061	238038	46	98	60.00000238	98	37	108	49	68.66670227	119	65	82	15	482	34	25	6.599999905	11	5	6	4	3	MICU	MICU	carevue	46	HISPANIC OR LATINO	EMERGENCY	F	169.8102016			95	90	95	4	0	1	0	0	0	1	0	0	0	1	0
1025	89109	144591	237304	149	100	70	77	36.94444444	119	60	74	111	59	76	17	488	28	20	6.6	10	8	1	1	3	MICU	MICU	metavision	67	WHITE	EMERGENCY	F	157.48	157.48	157.48	89.3	89.3	89.3	1	0	1	0	0	0	1	0	0	0	0	1
1026	89109	144591	237304	47	100	70	77	36.94444444	119	60	74	111	59	76	17	488	28	20	6.6	10	8	1	1	3	MICU	MICU	metavision	67	WHITE	EMERGENCY	F	157.48	157.48	157.48	89.3	89.3	89.3	1	0	1	0	0	0	1	0	0	0	0	1
1027	89109	144591	237304	156	99	50	97	38.16666667	111.6224273	54.07455965	70.4866151	111	59	76	19	429	16	18.60726281	7.8	10	8	4	1	3	MICU	MICU	metavision	67	WHITE	EMERGENCY	F	157.48	157.48	157.48	89.3	89.3	89.3	1	0	1	0	0	0	1	0	0	0	0	1
1028	89109	144591	237304	162	97	50	105	38	111.6224273	54.07455965	70.4866151	110	58	76	30	414	17	18.60726281	11.3	10	8	4	1	2	MICU	MICU	metavision	67	WHITE	EMERGENCY	F	157.48	157.48	157.48	89.3	89.3	89.3	1	0	1	0	0	0	1	0	0	0	0	1
1029	89109	144591	237304	234	98	70	111	37.72222222	127.2060927	60.983398	70.4866151	137	70	72	28	399	17	18.60726281	9.9	10	8	4	1	3	MICU	MICU	metavision	67	WHITE	EMERGENCY	F	157.48	157.48	157.48	89.3	89.3	89.3	1	0	1	0	0	0	1	0	0	0	0	1
1030	89109	144591	237304	93	97	50	93	37.55555556	104.3905238	54.07455965	70.4866151	107	53	71	28	382	17	18.60726281	9.7	10	8	1	1	1	MICU	MICU	metavision	67	WHITE	EMERGENCY	F	157.48	157.48	157.48	89.3	89.3	89.3	1	0	1	0	0	0	1	0	0	0	0	1
1031	89109	144591	237304	89	95	70	111	36.83333333	127.2060927	69.76624242	83.17641792	145	76	102	28	515	17	22.78491474	14.4	11	8	5	4	4	MICU	MICU	metavision	67	WHITE	EMERGENCY	F	157.48	157.48	157.48	89.3	89.3	89.3	1	0	1	0	0	0	1	0	0	0	0	1
1032	89109	144591	237304	87	99	70	103	36.83333333	112.7638184	54.07455965	70.4866151	119	56	77	32	515	17	22.78491474	14.4	11	8	5	4	4	MICU	MICU	metavision	67	WHITE	EMERGENCY	F	157.48	157.48	157.48	89.3	89.3	89.3	1	0	1	0	0	0	1	0	0	0	0	1
1033	89109	144591	237304	87	97	70	94	37.55555556	103.3868075	52.51178313	63.94377619	101	51	66	28	408	17	18.60726281	9.9	10	8	1	2	4	MICU	MICU	metavision	67	WHITE	EMERGENCY	F	157.48	157.48	157.48	89.3	89.3	89.3	1	0	1	0	0	0	1	0	0	0	0	1
1034	89109	144591	237304	81	96	50	95	37.55555556	111.6224273	46.19747328	67.53765944	112	49	68	28	408	17	18.60726281	9.9	10	8	1	2	4	MICU	MICU	metavision	67	WHITE	EMERGENCY	F	157.48	157.48	157.48	89.3	89.3	89.3	1	0	1	0	0	0	1	0	0	0	0	1
1035	89109	144591	237304	110	96	50	111	37.83333333	112.7638184	60.983398	79.54511264	128	67	86	36	512	32	22.78491474	11.7	14	8	1	1	4	MICU	MICU	metavision	67	WHITE	EMERGENCY	F	157.48	157.48	157.48	89.3	89.3	89.3	1	0	1	0	0	0	1	0	0	0	0	1
1036	89109	144591	237304	94	96	50	97	37.5	111.6224273	54.07455965	70.4866151	110	58	75	25	385	28	22.78491474	8	13	8	1	1	2	MICU	MICU	metavision	67	WHITE	EMERGENCY	F	157.48	157.48	157.48	89.3	89.3	89.3	1	0	1	0	0	0	1	0	0	0	0	1
1037	89109	144591	237304	104	99	50	78	37.5	109	56	68	121	60	81	28	414	19	22.78491474	7.8	11	8	1	1	2	MICU	MICU	metavision	67	WHITE	EMERGENCY	F	157.48	157.48	157.48	89.3	89.3	89.3	1	0	1	0	0	0	1	0	0	0	0	1
1038	89109	144591	237304	93	97	50	72	36.94444444	88	45	54	111	51	71	19	317	18	22.78491474	7.7	12	8	1	1	1	MICU	MICU	metavision	67	WHITE	EMERGENCY	F	157.48	157.48	157.48	89.3	89.3	89.3	1	0	1	0	0	0	1	0	0	0	0	1
1039	89109	144591	237304	100	98	50	75	36.72222222	104.3905238	47.69969387	67.53765944	105	50	69	17	460	24	22.78491474	7.5	11	8	1	1	1	MICU	MICU	metavision	67	WHITE	EMERGENCY	F	157.48	157.48	157.48	89.3	89.3	89.3	1	0	1	0	0	0	1	0	0	0	0	1
1040	89109	144591	237304	106	100	50	84	36.55555556	103.3868075	60.983398	70.4866151	101	65	81	41	798	23	20	14.6	17	8	1	1	1	MICU	MICU	metavision	67	WHITE	EMERGENCY	F	157.48	157.48	157.48	89.3	89.3	89.3	1	0	1	0	0	0	1	0	0	0	0	1
1041	89109	144591	237304	91	100	50	56	36.16666667	111.6224273	46.19747328	63.94377619	111	46	66	18	798	23	20	14.6	17	8	1	1	1	MICU	MICU	metavision	67	WHITE	EMERGENCY	F	157.48	157.48	157.48	89.3	89.3	89.3	1	0	1	0	0	0	1	0	0	0	0	1
1042	89109	144591	237304	136	98	50	64	36.38888889	112.7638184	54.07455965	70.4866151	114	52	73	15	422	24	18.60726281	6.7	10	8	2	1	1	MICU	MICU	metavision	67	WHITE	EMERGENCY	F	157.48	157.48	157.48	89.3	89.3	89.3	1	0	1	0	0	0	1	0	0	0	0	1
1043	89109	144591	237304	103	99	50	61	36.66666667	112.7638184	46.19747328	70.4866151	123	48	72	21	395	24	18.60726281	6.9	10	8	1	1	2	MICU	MICU	metavision	67	WHITE	EMERGENCY	F	157.48	157.48	157.48	89.3	89.3	89.3	1	0	1	0	0	0	1	0	0	0	0	1
1044	89109	144591	237304	65	95	50	55	36.66666667	104.3905238	46.19747328	67.53765944	104	49	69	28	426	24	22.78491474	7.4	11	8	4	3	2	MICU	MICU	metavision	67	WHITE	EMERGENCY	F	157.48	157.48	157.48	89.3	89.3	89.3	1	0	1	0	0	0	1	0	0	0	0	1
1045	89109	144591	237304	61	90	50	89	36.72222222	103.3868075	46.19747328	63.20121771	100	45	63	29	345	24	22.78491474	10	12	8	4	3	2	MICU	MICU	metavision	67	WHITE	EMERGENCY	F	157.48	157.48	157.48	89.3	89.3	89.3	1	0	1	0	0	0	1	0	0	0	0	1
1046	89109	144591	237304	97	91	55	83	36.72222222	127.2060927	54.73738666	79.54511264	134	60	85	31	451	26	22.78491474	6.8	12	10	4	3	2	MICU	MICU	metavision	67	WHITE	EMERGENCY	F	157.48	157.48	157.48	89.3	89.3	89.3	1	0	1	0	0	0	1	0	0	0	0	1
1047	89109	144591	237304	50	88	50	96	36.27777778	102.3687085	46.19747328	63.20121771	97	42	58	29	451	26	22.78491474	6.8	12	10	4	4	4	MICU	MICU	metavision	67	WHITE	EMERGENCY	F	157.48	157.48	157.48	89.3	89.3	89.3	1	0	1	0	0	0	1	0	0	0	0	1
1048	89109	144591	237304	117	98	50	58	37.05555556	89	46	56	103	47	66	20	505	27	22.78491474	6.89	12	10	4	4	4	MICU	MICU	metavision	67	WHITE	EMERGENCY	F	157.48	157.48	157.48	89.3	89.3	89.3	1	0	1	0	0	0	1	0	0	0	0	1
1049	89109	144591	237304	143	97	60	61	37	102.3687085	46.19747328	63.20121771	93	45	61	18	473	27	22.78491474	11	14	10	4	4	4	MICU	MICU	metavision	67	WHITE	EMERGENCY	F	157.48	157.48	157.48	89.3	89.3	89.3	1	0	1	0	0	0	1	0	0	0	0	1
1050	89109	144591	237304	60	96	50	68	37.44444444	83	40	50	91	46	61	24	404	27	22.78491474	11.3	14	10	4	4	4	MICU	MICU	metavision	67	WHITE	EMERGENCY	F	157.48	157.48	157.48	89.3	89.3	89.3	1	0	1	0	0	0	1	0	0	0	0	1
1051	89109	144591	237304	60	96	50	69	36.88888889	83	40	50	96	48	63	27	404	27	22.78491474	11.3	14	10	4	4	4	MICU	MICU	metavision	67	WHITE	EMERGENCY	F	157.48	157.48	157.48	89.3	89.3	89.3	1	0	1	0	0	0	1	0	0	0	0	1
1052	89109	144591	237304	58	96	50	62	36.61111111	112.7638184	54.07455965	70.4866151	120	55	78	27	422	28	22.78491474	10.8	14	10	4	4	4	MICU	MICU	metavision	67	WHITE	EMERGENCY	F	157.48	157.48	157.48	89.3	89.3	89.3	1	0	1	0	0	0	1	0	0	0	0	1
1053	89109	144591	237304	106	94	50	62	36.61111111	102.3687085	46.19747328	63.20121771	95	46	63	25	458	27	22.78491474	8.7	12	10	4	4	4	MICU	MICU	metavision	67	WHITE	EMERGENCY	F	157.48	157.48	157.48	89.3	89.3	89.3	1	0	1	0	0	0	1	0	0	0	0	1
1054	89109	144591	237304	149	92	60	53	36.61111111	104.3905238	46.19747328	70.4866151	108	49	70	21	458	27	22.78491474	8.7	12	10	1	1	1	MICU	MICU	metavision	67	WHITE	EMERGENCY	F	157.48	157.48	157.48	89.3	89.3	89.3	1	0	1	0	0	0	1	0	0	0	0	1
1055	89109	144591	237304	138	93	60	55	37.16666667	104.3905238	46.19747328	67.53765944	105	47	68	21	447	29	22.78491474	9.9	15	12	1	1	1	MICU	MICU	metavision	67	WHITE	EMERGENCY	F	157.48	157.48	157.48	89.3	89.3	89.3	1	0	1	0	0	0	1	0	0	0	0	1
1056	89109	144591	237304	84	95	60	63	37.61111111	104.3905238	46.19747328	67.53765944	108	49	68	26	479	29	22.78491474	11.2	15	12	1	1	2	MICU	MICU	metavision	67	WHITE	EMERGENCY	F	157.48	157.48	157.48	89.3	89.3	89.3	1	0	1	0	0	0	1	0	0	0	0	1
1057	89109	144591	237304	142	96	60	78	36.94444444	127.2060927	56.17643057	79.54511264	134	62	86	15	539	31	22.78491474	12	14	10	4	4	4	MICU	MICU	metavision	67	WHITE	EMERGENCY	F	157.48	157.48	157.48	89.3	89.3	89.3	1	0	1	0	0	0	1	0	0	0	0	1
1058	89109	144591	237304	153	97	60	57	36.38888889	112.7638184	52.51178313	70.4866151	113	51	72	14	538.1149203	25.72835835	22.78491474	9.2	13	10	4	1	2	MICU	MICU	metavision	67	WHITE	EMERGENCY	F	157.48	157.48	157.48	89.3	89.3	89.3	1	0	1	0	0	0	1	0	0	0	0	1
1059	89109	144591	237304	73	96	60	65	36.88888889	101	51	62	124	57	79	17	522	29	22.78491474	14	14	10	4	1	2	MICU	MICU	metavision	67	WHITE	EMERGENCY	F	157.48	157.48	157.48	89.3	89.3	89.3	1	0	1	0	0	0	1	0	0	0	0	1
1060	89109	144591	237304	113	95	60	60	36.88888889	102.3687085	46.19747328	63.20121771	98	47	63	16	522	29	22.78491474	7.8	15	12	4	1	2	MICU	MICU	metavision	67	WHITE	EMERGENCY	F	157.48	157.48	157.48	89.3	89.3	89.3	1	0	1	0	0	0	1	0	0	0	0	1
1061	89109	144591	237304	124	97	60	57	36.72222222	101	50	62	101	48	65	10	692	31	20	9.1	17	14	4	2	1	MICU	MICU	metavision	67	WHITE	EMERGENCY	F	157.48	157.48	157.48	89.3	89.3	89.3	1	0	1	0	0	0	1	0	0	0	0	1
1062	89109	144591	237304	137	96	60	69	36.66666667	102.3687085	46.19747328	63.20121771	93	48	63	19	428	32	26	8.5	17	14	4	2	1	MICU	MICU	metavision	67	WHITE	EMERGENCY	F	157.48	157.48	157.48	89.3	89.3	89.3	1	0	1	0	0	0	1	0	0	0	0	1
1063	89109	144591	237304	125	97	60	59	36.38888889	102.3687085	46.19747328	63.20121771	97	48	64	13	410	29	23	8.5	18	14	4	2	1	MICU	MICU	metavision	67	WHITE	EMERGENCY	F	157.48	157.48	157.48	89.3	89.3	89.3	1	0	1	0	0	0	1	0	0	0	0	1
1064	89109	144591	237304	191	99	70	61	36.38888889	103.3868075	54.07455965	67.53765944	101	52	69	13	417	29	20	8.1	17	14	4	2	1	MICU	MICU	metavision	67	WHITE	EMERGENCY	F	157.48	157.48	157.48	89.3	89.3	89.3	1	0	1	0	0	0	1	0	0	0	0	1
1065	89109	144591	237304	151	100	100	70	37.44444444	127.2060927	56.17643057	79.54511264	133	62	87	24	335	25	26.89832426	9	16	14	4	4	4	MICU	MICU	metavision	67	WHITE	EMERGENCY	F	157.48	157.48	157.48	89.3	89.3	89.3	1	0	1	0	0	0	1	0	0	0	0	1
1066	89109	144591	237304	78	95	50	119	38.88888889	112.7638184	60.983398	79.54511264	125	67	86	27	423	21	26.89832426	15.3	16	14	4	4	4	MICU	MICU	metavision	67	WHITE	EMERGENCY	F	157.48	157.48	157.48	89.3	89.3	89.3	1	0	1	0	0	0	1	0	0	0	0	1
1067	89109	144591	237304	59	89	50	96	37.55555556	112.7638184	54.07455965	70.4866151	120	56	78	29	423	21	26.89832426	15.3	16	14	4	4	4	MICU	MICU	metavision	67	WHITE	EMERGENCY	F	157.48	157.48	157.48	89.3	89.3	89.3	1	0	1	0	0	0	1	0	0	0	0	1
1068	89109	144591	237304	155	97	60	78	36.38888889	111.6224273	54.07455965	70.4866151	112	53	72	16	575	19	17	9.6	15	14	5	1	3	MICU	MICU	metavision	67	WHITE	EMERGENCY	F	157.48	157.48	157.48	89.3	89.3	89.3	1	0	1	0	0	0	1	0	0	0	0	1
1069	89109	144591	237304	103	97	60	82	36.77777778	104.3905238	46.19747328	63.94377619	107	49	67	23	405	23	26.89832426	10.1	16	14	5	1	3	MICU	MICU	metavision	67	WHITE	EMERGENCY	F	157.48	157.48	157.48	89.3	89.3	89.3	1	0	1	0	0	0	1	0	0	0	0	1
1070	89109	144591	237304	56	91	60	88	37.83333333	103.3868075	46.19747328	63.20121771	99	44	60	35	404	28	22.78491474	15.9	15	14	5	1	3	MICU	MICU	metavision	67	WHITE	EMERGENCY	F	157.48	157.48	157.48	89.3	89.3	89.3	1	0	1	0	0	0	1	0	0	0	0	1
1071	89109	144591	237304	69	93	50	92	37.22222222	102.3687085	46.19747328	63.20121771	92	45	58	30	404	28	22.78491474	15.9	15	12	5	1	2	MICU	MICU	metavision	67	WHITE	EMERGENCY	F	157.48	157.48	157.48	89.3	89.3	89.3	1	0	1	0	0	0	1	0	0	0	0	1
1072	89109	144591	237304	101	97	50	77	36.38888889	104.3905238	70.73531398	79.54511264	106	80	90	21	488.5515816	31.79003401	22.78491474	14	15	12	5	1	2	MICU	MICU	metavision	67	WHITE	EMERGENCY	F	157.48	157.48	157.48	89.3	89.3	89.3	1	0	1	0	0	0	1	0	0	0	0	1
1073	89109	144591	237304	125	98	50	76	37.05555556	112.7638184	54.07455965	70.4866151	120	55	77	24	483.1663163	31.79003401	22.78491474	10.7	15	12	5	3	1	MICU	MICU	metavision	67	WHITE	EMERGENCY	F	157.48	157.48	157.48	89.3	89.3	89.3	1	0	1	0	0	0	1	0	0	0	0	1
1074	89109	144591	237304	102	96	50	81	37.05555556	112.7638184	54.07455965	70.4866151	120	55	78	23	380	21	22.78491474	9	15	12	5	3	1	MICU	MICU	metavision	67	WHITE	EMERGENCY	F	157.48	157.48	157.48	89.3	89.3	89.3	1	0	1	0	0	0	1	0	0	0	0	1
1075	89109	144591	237304	89	93	50	75	37.5	102.3687085	46.19747328	63.20121771	88	42	58	20	380	21	22.78491474	9	14	12	5	3	1	MICU	MICU	metavision	67	WHITE	EMERGENCY	F	157.48	157.48	157.48	89.3	89.3	89.3	1	0	1	0	0	0	1	0	0	0	0	1
1076	89109	144591	237304	69	93	70	103	38.05555556	104.3905238	52.51178313	67.53765944	104	51	68	20	411	23	20	12	14	14	5	3	1	MICU	MICU	metavision	67	WHITE	EMERGENCY	F	157.48	157.48	157.48	89.3	89.3	89.3	1	0	1	0	0	0	1	0	0	0	0	1
1077	89109	144591	237304	134	99	55	84	37	102.3687085	46.19747328	63.20121771	97	46	62	22	415	23	20	8.8	18	16	5	1	2	MICU	MICU	metavision	67	WHITE	EMERGENCY	F	157.48	157.48	157.48	89.3	89.3	89.3	1	0	1	0	0	0	1	0	0	0	0	1
1078	89109	144591	237304	133	97	55	71	36.11111111	102.3687085	54.07455965	63.94377619	97	54	67	13	461	24	23	8.6	19	18	5	4	3	MICU	MICU	metavision	67	WHITE	EMERGENCY	F	157.48	157.48	157.48	89.3	89.3	89.3	1	0	1	0	0	0	1	0	0	0	0	1
1079	89109	144591	237304	143	99	100	66	36.33333333	112.7638184	69.76624242	79.54511264	125	77	96	13	404	28	24	6.5	20	18	5	4	3	MICU	MICU	metavision	67	WHITE	EMERGENCY	F	157.48	157.48	157.48	89.3	89.3	89.3	1	0	1	0	0	0	1	0	0	0	0	1
1080	89109	144591	237304	160	98	55	80	36.88888889	112.7638184	54.07455965	70.4866151	119	54	75	20	460	36.90114802	27	9.4	21	18	5	4	3	MICU	MICU	metavision	67	WHITE	EMERGENCY	F	157.48	157.48	157.48	89.3	89.3	89.3	1	0	1	0	0	0	1	0	0	0	0	1
1081	89109	144591	237304	99	92	55	97	37.33333333	112.7638184	54.07455965	70.4866151	121	54	74	33	450	28	27	12.3	21	20	4	4	4	MICU	MICU	metavision	67	WHITE	EMERGENCY	F	157.48	157.48	157.48	89.3	89.3	89.3	1	0	1	0	0	0	1	0	0	0	0	1
1082	89109	144591	237304	122	98	55	88	38.22222222	127.2060927	54.07455965	70.4866151	130	57	81	22	363	27	34.03973105	8	22	20	5	4	3	MICU	MICU	metavision	67	WHITE	EMERGENCY	F	157.48	157.48	157.48	89.3	89.3	89.3	1	0	1	0	0	0	1	0	0	0	0	1
1083	89109	144591	237304	109	97	55	88	38.94444444	111.6224273	46.19747328	63.94377619	110	46	66	26	448	26	34.03973105	11.4	22	20	5	4	3	MICU	MICU	metavision	67	WHITE	EMERGENCY	F	157.48	157.48	157.48	89.3	89.3	89.3	1	0	1	0	0	0	1	0	0	0	0	1
1084	89109	144591	237304	101	97	55	91	38	112.7638184	54.07455965	70.4866151	118	54	73	20	447	29	27.42317447	8.2	21	20	1	1	3	MICU	MICU	metavision	67	WHITE	EMERGENCY	F	157.48	157.48	157.48	89.3	89.3	89.3	1	0	1	0	0	0	1	0	0	0	0	1
1085	89109	144591	237304	102	96	55	92	37.77777778	111.6224273	54.07455965	70.4866151	111	56	73	18	420	26	27.42317447	9	21	20	5	4	4	MICU	MICU	metavision	67	WHITE	EMERGENCY	F	157.48	157.48	157.48	89.3	89.3	89.3	1	0	1	0	0	0	1	0	0	0	0	1
1086	89109	144591	237304	101	94	55	90	38.33333333	112.7638184	54.07455965	70.4866151	127	57	79	19	425	26	34.03973105	9.8	22	20	5	3	2	MICU	MICU	metavision	67	WHITE	EMERGENCY	F	157.48	157.48	157.48	89.3	89.3	89.3	1	0	1	0	0	0	1	0	0	0	0	1
1087	89109	144591	237304	112	95	55	96	37.94444444	127.2060927	60.983398	79.54511264	139	65	91	21	509	26	34.03973105	8.2	22	20	5	1	2	MICU	MICU	metavision	67	WHITE	EMERGENCY	F	157.48	157.48	157.48	89.3	89.3	89.3	1	0	1	0	0	0	1	0	0	0	0	1
1088	89109	144591	237304	65	93	55	81	38	112.7638184	54.07455965	70.4866151	118	53	73	20	516	26	27.42317447	8.6	21	20	5	1	2	MICU	MICU	metavision	67	WHITE	EMERGENCY	F	157.48	157.48	157.48	89.3	89.3	89.3	1	0	1	0	0	0	1	0	0	0	0	1
1089	89109	144591	237304	86	94	55	85	37.27777778	112.7638184	46.19747328	70.4866151	115	47	70	19	510	26	34.03973105	8.3	22	20	5	1	2	MICU	MICU	metavision	67	WHITE	EMERGENCY	F	157.48	157.48	157.48	89.3	89.3	89.3	1	0	1	0	0	0	1	0	0	0	0	1
1090	89109	144591	237304	104	94	60	78	37.27777778	104.3905238	54.07455965	70.4866151	108	54	73	18	470	26	27.42317447	7.7	21	20	4	3	2	MICU	MICU	metavision	67	WHITE	EMERGENCY	F	157.48	157.48	157.48	89.3	89.3	89.3	1	0	1	0	0	0	1	0	0	0	0	1
1091	89109	144591	237304	68	97	60	74	36.44444444	104.3905238	52.51178313	67.53765944	104	51	69	18	420	26	27.42317447	8.5	21	20	4	3	2	MICU	MICU	metavision	67	WHITE	EMERGENCY	F	157.48	157.48	157.48	89.3	89.3	89.3	1	0	1	0	0	0	1	0	0	0	0	1
1092	89109	144591	237304	112	96	60	69	37.55555556	112.7638184	56.17643057	76.97446482	120	62	83	16	410	26	27.42317447	7.6	21	20	4	3	2	MICU	MICU	metavision	67	WHITE	EMERGENCY	F	157.48	157.48	157.48	89.3	89.3	89.3	1	0	1	0	0	0	1	0	0	0	0	1
1093	89109	144591	237304	102	96	60	70	37.55555556	112.7638184	60.983398	79.54511264	123	65	88	20	397	29	25	8.9	22	20	4	3	2	MICU	MICU	metavision	67	WHITE	EMERGENCY	F	157.48	157.48	157.48	89.3	89.3	89.3	1	0	1	0	0	0	1	0	0	0	0	1
1094	89109	144591	237304	62	94	50	83	38.5	112.7638184	54.07455965	70.4866151	117	59	80	27	411	27	34.03973105	11.2	22	20	4	3	2	MICU	MICU	metavision	67	WHITE	EMERGENCY	F	157.48	157.48	157.48	89.3	89.3	89.3	1	0	1	0	0	0	1	0	0	0	0	1
1095	89109	144591	237304	103	93	60	80	37.83333333	104.3905238	52.51178313	70.4866151	108	51	70	29	398	27	34.03973105	9.73	22	20	4	3	2	MICU	MICU	metavision	67	WHITE	EMERGENCY	F	157.48	157.48	157.48	89.3	89.3	89.3	1	0	1	0	0	0	1	0	0	0	0	1
1096	89109	144591	237304	103	95	60	76	37.83333333	112.7638184	54.07455965	73.28853962	123	59	82	24	398	27	34.03973105	9.73	22	20	4	3	2	MICU	MICU	metavision	67	WHITE	EMERGENCY	F	157.48	157.48	157.48	89.3	89.3	89.3	1	0	1	0	0	0	1	0	0	0	0	1
1097	89109	144591	237304	83	94	60	65	37.22222222	127.2060927	60.983398	79.54511264	139	67	93	17	540	26	27.42317447	9.2	21	20	1	1	1	MICU	MICU	metavision	67	WHITE	EMERGENCY	F	157.48	157.48	157.48	89.3	89.3	89.3	1	0	1	0	0	0	1	0	0	0	0	1
1098	89109	144591	237304	91	95	70	66	37.16666667	127.2060927	60.983398	79.54511264	152	65	99	15	557	26	27.42317447	8.5	21	20	1	1	1	MICU	MICU	metavision	67	WHITE	EMERGENCY	F	157.48	157.48	157.48	89.3	89.3	89.3	1	0	1	0	0	0	1	0	0	0	0	1
1099	89109	144591	237304	60	93	60	70	37.16666667	134	63	80	147	73	102	18	477	28	34.03973105	8.7	22	20	1	1	1	MICU	MICU	metavision	67	WHITE	EMERGENCY	F	157.48	157.48	157.48	89.3	89.3	89.3	1	0	1	0	0	0	1	0	0	0	0	1
1100	89109	144591	237304	82	93	60	67	37.66666667	127.2060927	54.73738666	79.54511264	134	60	87	18	566	26	34.03973105	9	22	20	1	1	1	MICU	MICU	metavision	67	WHITE	EMERGENCY	F	157.48	157.48	157.48	89.3	89.3	89.3	1	0	1	0	0	0	1	0	0	0	0	1
1101	89109	144591	237304	78	98	60	65	37.55555556	112.7638184	54.73738666	70.4866151	115	60	79	16	485	35	25	8.8	23	20	1	1	1	MICU	MICU	metavision	67	WHITE	EMERGENCY	F	157.48	157.48	157.48	89.3	89.3	89.3	1	0	1	0	0	0	1	0	0	0	0	1
1102	89109	144591	237304	85	94	70	64	37.5	112.7638184	54.07455965	70.4866151	120	59	81	20	461	31	34.7557683	9.6	23	20	5	3	2	MICU	MICU	metavision	67	WHITE	EMERGENCY	F	157.48	157.48	157.48	89.3	89.3	89.3	1	0	1	0	0	0	1	0	0	0	0	1
1103	89109	144591	237304	94	95	95	59	37.16666667	104.3905238	54.07455965	70.4866151	104	57	73	18	472	28	34.7557683	10.9	23	16	5	3	2	MICU	MICU	metavision	67	WHITE	EMERGENCY	F	157.48	157.48	157.48	89.3	89.3	89.3	1	0	1	0	0	0	1	0	0	0	0	1
1104	89109	144591	237304	61	91	95	61	37.16666667	111.6224273	54.07455965	70.4866151	112	58	76	23	473	29	27.42317447	11	20	16	5	3	2	MICU	MICU	metavision	67	WHITE	EMERGENCY	F	157.48	157.48	157.48	89.3	89.3	89.3	1	0	1	0	0	0	1	0	0	0	0	1
1105	89109	144591	237304	71	87	90	77	37.16666667	112.7638184	54.07455965	70.4866151	114	57	78	32	473	29	27.42317447	11	20	16	5	3	2	MICU	MICU	metavision	67	WHITE	EMERGENCY	F	157.48	157.48	157.48	89.3	89.3	89.3	1	0	1	0	0	0	1	0	0	0	0	1
1106	89109	144591	237304	98	92	90	61	37	112.7638184	56.17643057	78.64974697	125	62	84	24	539	27	27.42317447	12.3	19	16	5	3	2	MICU	MICU	metavision	67	WHITE	EMERGENCY	F	157.48	157.48	157.48	89.3	89.3	89.3	1	0	1	0	0	0	1	0	0	0	0	1
1107	15655	133536	262679	74	96	50	75	35.55559921	112.7638184	46.19747328	63.20121771	117	37	60	18	547.7085997	25.72835835	18.60726281	8.579999924	10	5	6	5	4	CSRU	CSRU	carevue	71	WHITE	ELECTIVE	M	170.18	170.18	170.18	85	85	96.2	1	1	0	0	0	1	0	0	0	0	1	0
1108	15655	133536	262679	80	94	50	78	36.05559921	111.6224273	46.19747328	63.94377619	110	47	66	14	547.7085997	25.72835835	18.60726281	8.579999924	10	5	6	5	4	CSRU	CSRU	carevue	71	WHITE	ELECTIVE	M	170.18	170.18	170.18	85	85	96.2	1	1	0	0	0	1	0	0	0	0	1	0
1109	15655	133536	262679	92	97	50	90	36.79999924	112.7638184	52.51178313	70.4866151	113	51	71	20	552.3280727	26.08809647	22.29223842	10.4229542	12.24595476	7.62437979	6	5	4	CSRU	CSRU	carevue	71	WHITE	ELECTIVE	M	170.18	170.18	170.18	85	85	96.2	1	1	0	0	0	1	0	0	0	0	1	0
1110	15655	133536	262679	97	97	50	107	37.40000153	112.7638184	46.19747328	63.20121771	114	44	65	21	552.3280727	26.08809647	22.29223842	10.4229542	12.24595476	7.62437979	6	5	4	CSRU	CSRU	carevue	71	WHITE	ELECTIVE	M	170.18	170.18	170.18	85	85	96.2	1	1	0	0	0	1	0	0	0	0	1	0
1111	15655	133536	262679	88	95	50	110	38.10000102	104.3905238	46.19747328	63.20121771	107	40	62	22	552.3280727	26.08809647	22.29223842	10.4229542	12.24595476	7.62437979	6	5	4	CSRU	CSRU	carevue	71	WHITE	ELECTIVE	M	170.18	170.18	170.18	85	85	96.2	1	1	0	0	0	1	0	0	0	0	1	0
1112	15655	133536	262679	93	97	50	112	37.90000153	127.2060927	46.19747328	63.20121771	134	36	63	26	552.3280727	26.08809647	22.29223842	10.4229542	12.24595476	5	6	5	4	CSRU	CSRU	carevue	71	WHITE	ELECTIVE	M	170.18	170.18	170.18	85	85	96.2	1	1	0	0	0	1	0	0	0	0	1	0
1113	15655	133536	262679	83	95	50	112	37	103.3868075	46.19747328	63.20121771	100	45	62	21	500	25.72835835	22.78491474	12.19999981	12	5	6	5	4	CSRU	CSRU	carevue	71	WHITE	ELECTIVE	M	170.18	170.18	170.18	85	85	96.2	1	1	0	0	0	1	0	0	0	0	1	0
1114	15655	133536	262679	62	97	50	114	38.40000153	109	35	59.66669846	96	52	68	20	500	25.72835835	22.78491474	12.19999981	12	5	6	5	4	CSRU	CSRU	carevue	71	WHITE	ELECTIVE	M	170.18	170.18	170.18	85	85	96.2	1	1	0	0	0	1	0	0	0	0	1	0
1115	15655	133536	262679	72	95	60	106	38.00000085	116	36	62.66669846	124	53	76	32	500	25.72835835	22.78491474	12.19999981	12	5	6	5	4	CSRU	CSRU	carevue	71	WHITE	ELECTIVE	M	170.18	170.18	170.18	85	85	96.2	1	1	0	0	0	1	0	0	0	0	1	0
1116	15655	133536	262679	67	93	60	108	37.90000153	124	52	76	114	51	71	17	500	25.72835835	22.78491474	12.19999981	12	5	6	5	4	CSRU	CSRU	carevue	71	WHITE	ELECTIVE	M	170.18	170.18	170.18	85	85	96.2	1	1	0	0	0	1	0	0	0	0	1	0
1117	15655	133536	262679	130	99	50	106	37.90000153	102.3687085	46.19747328	63.20121771	95	45	60	21	500	25.72835835	22.78491474	12.19999981	12	5	6	5	4	CSRU	CSRU	carevue	71	WHITE	ELECTIVE	M	170.18	170.18	170.18	85	85	96.2	1	1	0	0	0	1	0	0	0	0	1	0
1118	15655	133536	262679	138	97	50	96	38.30000136	112.7638184	54.07455965	70.4866151	115	52	70	24	500	21	22.78491474	12.19999981	12	8	6	4	3	CSRU	CSRU	carevue	71	WHITE	ELECTIVE	M	170.18	170.18	170.18	85	85	96.2	1	1	0	0	0	1	0	0	0	0	1	0
1119	15655	133536	262679	84	93	50	90	38.30000136	102.3687085	46.19747328	63.20121771	97	43	58	17	711	21	22.78491474	10.19999981	11	8	6	4	3	CSRU	CSRU	carevue	71	WHITE	ELECTIVE	M	170.18	170.18	170.18	85	85	96.2	1	1	0	0	0	1	0	0	0	0	1	0
1120	15655	133536	262679	160	99	60.00000238	86	38.30000136	112.7638184	46.19747328	63.20121771	117	43	62	16	711	21	22.78491474	10.19999981	11	8	6	4	3	CSRU	CSRU	carevue	71	WHITE	ELECTIVE	M	170.18	170.18	170.18	85	85	96.2	1	1	0	0	0	1	0	0	0	0	1	0
1121	15655	133536	262679	165	99	60.00000238	87	38.20000119	103.3868075	46.19747328	63.20121771	103	40	56	18	708	21	22.78491474	10	11	8	6	4	3	CSRU	CSRU	carevue	71	WHITE	ELECTIVE	M	170.18	170.18	170.18	85	85	96.2	1	1	0	0	0	1	0	0	0	0	1	0
1122	15655	133536	262679	154	99	80.00000119	94	38.30000136	111.6224273	46.19747328	63.20121771	112	45	63	14	727	25	20	9.699999809	14	8	1	1	3	CSRU	CSRU	carevue	71	WHITE	ELECTIVE	M	170.18	170.18	170.18	85	85	96.2	1	1	0	0	0	1	0	0	0	0	1	0
1123	15655	133536	262679	178	97	100	94	38.10000102	102.3687085	46.19747328	63.20121771	96	41	55	15	727	25	20	9.699999809	14	8	1	1	3	CSRU	CSRU	carevue	71	WHITE	ELECTIVE	M	170.18	170.18	170.18	85	85	96.2	1	1	0	0	0	1	0	0	0	0	1	0
1124	15655	133536	262679	108	97	60.00000238	102	38.00000085	112.7638184	46.19747328	67.53765944	125	48	68	16	718	26	20	8.300000191	12	8	1	1	1	CSRU	CSRU	carevue	71	WHITE	ELECTIVE	M	170.18	170.18	170.18	85	85	96.2	1	1	0	0	0	1	0	0	0	0	1	0
1125	15655	133536	262679	114	95	80.00000119	97	36.79999924	104.3905238	46.19747328	63.20121771	106	41	58	14	733	26	20	7.199999809	11	8	1	1	1	CSRU	CSRU	carevue	71	WHITE	ELECTIVE	M	170.18	170.18	170.18	85	85	96.2	1	1	0	0	0	1	0	0	0	0	1	0
1126	15655	133536	262679	137	98	100	95	36.29999924	111.6224273	46.19747328	63.20121771	112	40	59	10	733	26	20	7.199999809	11	8	1	1	1	CSRU	CSRU	carevue	71	WHITE	ELECTIVE	M	170.18	170.18	170.18	85	85	96.2	1	1	0	0	0	1	0	0	0	0	1	0
1127	15655	133536	262679	94	98	100	95	36.20000203	111.6224273	46.19747328	63.20121771	112	40	59	10	733	26	20	7.199999809	11	8	1	1	1	CSRU	CSRU	carevue	71	WHITE	ELECTIVE	M	170.18	170.18	170.18	85	85	96.2	1	1	0	0	0	1	0	0	0	0	1	0
1128	77686	153777	262077	101	93	50	85	38.05555556	112.7638184	54.73738666	70.4866151	128	60	80	23	562	27	22.78491474	10.4	11	5	6	5	4	TSICU	TSICU	metavision	66	WHITE	EMERGENCY	M	177.8	177.8	177.8	86	86	86	1	0	1	0	0	0	0	0	1	0	0	1
1129	77686	153777	262077	123	97	50	97	37.77777778	127.2060927	60.18284963	79.54511264	132	64	86	20	562	27	22.78491474	10.4	11	5	6	1	4	TSICU	TSICU	metavision	66	WHITE	EMERGENCY	M	177.8	177.8	177.8	86	86	86	1	0	1	0	0	0	0	0	1	0	0	1
1130	77686	153777	262077	112	97	50	104	37.77777778	127.2060927	70.73531398	92.01589008	151	81	105	23	364	11	18.60726281	9.6	7	5	6	4	3	TSICU	TSICU	metavision	66	WHITE	EMERGENCY	M	177.8	177.8	177.8	86	86	86	1	0	1	0	0	0	0	0	1	0	0	1
1131	77686	153777	262077	179	100	50	92	38.38888889	112.7638184	54.73738666	70.4866151	116	61	80	27	364	11	18.60726281	9.6	7	5	6	5	4	TSICU	TSICU	metavision	66	WHITE	EMERGENCY	M	177.8	177.8	177.8	86	86	86	1	0	1	0	0	0	0	0	1	0	0	1
1132	77686	153777	262077	144	98	50	89	38	104.3905238	54.07455965	70.4866151	104	55	71	20	436	10	18.60726281	7.8	6	5	6	4	3	TSICU	TSICU	metavision	66	WHITE	EMERGENCY	M	177.8	177.8	177.8	86	86	86	1	0	1	0	0	0	0	0	1	0	0	1
1133	77686	153777	262077	178	100	50	83	37.83333333	112.7638184	54.07455965	70.4866151	119	59	78	23	408	11	18.60726281	9.1	7	5	6	4	3	TSICU	TSICU	metavision	66	WHITE	EMERGENCY	M	177.8	177.8	177.8	86	86	86	1	0	1	0	0	0	0	0	1	0	0	1
1134	77686	153777	262077	185	100	50	103	37.88888889	112.7638184	54.73738666	70.4866151	121	61	80	23	483.1663163	25.72835835	18.60726281	9.5	9	5	6	4	3	TSICU	TSICU	metavision	66	WHITE	EMERGENCY	M	177.8	177.8	177.8	86	86	86	1	0	1	0	0	0	0	0	1	0	0	1
1135	77686	153777	262077	151	100	50	75	38.44444444	112.7638184	54.07455965	70.4866151	118	55	74	29	400	36	24	9.8	18	10	6	4	3	TSICU	TSICU	metavision	66	WHITE	EMERGENCY	M	177.8	177.8	177.8	86	86	86	1	0	1	0	0	0	0	0	1	0	0	1
1136	77686	153777	262077	78	99	60	80	38.22222222	127.2060927	54.07455965	70.4866151	132	56	78	24	400	36	24	9.8	18	10	5	3	2	TSICU	TSICU	metavision	66	WHITE	EMERGENCY	M	177.8	177.8	177.8	86	86	86	1	0	1	0	0	0	0	0	1	0	0	1
1137	77686	153777	262077	173	100	40	69	37.83333333	127.2060927	54.73738666	79.54511264	139	61	86	16	498	19	18.60726281	8.2	6	5	5	3	2	TSICU	TSICU	metavision	66	WHITE	EMERGENCY	M	177.8	177.8	177.8	86	86	86	1	0	1	0	0	0	0	0	1	0	0	1
1138	77686	153777	262077	187	100	40	62	37	159	62	85	122	60	82	14	565	19	17	8.5	9	5	5	3	1	TSICU	TSICU	metavision	66	WHITE	EMERGENCY	M	177.8	177.8	177.8	86	86	86	1	0	1	0	0	0	0	0	1	0	0	1
1139	6491	140353	277989	139	98	50	96	38.40000153	112.7638184	60.983398	79.54511264	127	70	90	31	512	25	21	11.39999962	14	5	6	4	4	CSRU	CSRU	carevue	49	WHITE	ELECTIVE	M	172.72	172.72	172.72	139.8	139.8	145.8	1	1	0	0	0	1	0	0	0	0	1	0
1140	6491	140353	277989	95	97	40.0000006	97	38.10000102	102.3687085	54.07455965	70.4866151	97	58	71	33	547.7085997	25.72835835	18.60726281	15	8.100000381	5	6	4	3	CSRU	CSRU	carevue	49	WHITE	ELECTIVE	M	172.72	172.72	172.72	139.8	139.8	145.8	1	1	0	0	0	1	0	0	0	0	1	0
1141	6491	140353	277989	105	100	40.0000006	95	37.90000153	103.3868075	54.07455965	70.4866151	100	58	71	30	547.7085997	25.72835835	18.60726281	15	8.100000381	5	6	4	3	CSRU	CSRU	carevue	49	WHITE	ELECTIVE	M	172.72	172.72	172.72	139.8	139.8	145.8	1	1	0	0	0	1	0	0	0	0	1	0
1142	6491	140353	277989	81	100	40.0000006	81	37.60000017	127.2060927	60.983398	79.54511264	135	68	91	23	547.7085997	25.72835835	18.60726281	11.90999985	10	5	5	4	3	CSRU	CSRU	carevue	49	WHITE	ELECTIVE	M	172.72	172.72	172.72	139.8	139.8	145.8	1	1	0	0	0	1	0	0	0	0	1	0
1143	6491	140353	277989	83	98	40.0000006	108	37.70000076	127.2060927	56.17643057	76.97446482	130	62	83	25	547.7085997	25.72835835	22.78491474	14.80000019	10.69999981	5	5	3	2	CSRU	CSRU	carevue	49	WHITE	ELECTIVE	M	172.72	172.72	172.72	139.8	139.8	145.8	1	1	0	0	0	1	0	0	0	0	1	0
1144	6491	140353	277989	130	100	40.0000006	87	37	111.6224273	54.07455965	70.4866151	111	56	72	11	930	32	29	12.30000019	12.80000019	5	1	1	1	CSRU	CSRU	carevue	49	WHITE	ELECTIVE	M	172.72	172.72	172.72	139.8	139.8	145.8	1	1	0	0	0	1	0	0	0	0	1	0
1145	6491	140353	277989	154	100	40.0000006	92	36.79999924	112.7638184	66.88502337	79.54511264	128	74	91	21	1000	38	36	14	15	5	1	1	1	CSRU	CSRU	carevue	49	WHITE	ELECTIVE	M	172.72	172.72	172.72	139.8	139.8	145.8	1	1	0	0	0	1	0	0	0	0	1	0
1146	6491	140353	277989	138	100	40.0000006	90	36.20000203	112.7638184	69.76624242	79.54511264	124	77	93	10	870	40.70000076	34	7.599999905	13.10000038	5	1	1	1	CSRU	CSRU	carevue	49	WHITE	ELECTIVE	M	172.72	172.72	172.72	139.8	139.8	145.8	1	1	0	0	0	1	0	0	0	0	1	0
1147	6491	140353	277989	179	100	40.0000006	90	36.40000153	112.7638184	66.88502337	79.54511264	122	75	91	11	1000	44	36	9	13	5	1	1	1	CSRU	CSRU	carevue	49	WHITE	ELECTIVE	M	172.72	172.72	172.72	139.8	139.8	145.8	1	1	0	0	0	1	0	0	0	0	1	0
1148	6491	140353	277989	207	100	50	84	36.40000153	109.5009503	58.78789661	70.4866151	109	63	78	12	1000	44	36	9	13	5	1	1	1	CSRU	CSRU	carevue	49	WHITE	ELECTIVE	M	172.72	172.72	172.72	139.8	139.8	145.8	1	1	0	0	0	1	0	0	0	0	1	0
1149	86145	124277	250364	127	98	50	112	37.83333333	147.3422024	60.18284963	79.54511264	165	64	94	30	523.41	14	18.60726281	11.15	7	5	6	5	4	TSICU	TSICU	metavision	48	UNABLE TO OBTAIN	EMERGENCY	M	172.72	172.72	172.72	85	85	85	5	0	1	0	0	0	0	0	1	0	0	1
1150	86145	124277	250364	101	97	50	95	37.33333333	127.2060927	56.17643057	79.54511264	139	62	85	23	704.52	19	22.78491474	5.68	12	10	5	4	3	TSICU	TSICU	metavision	48	UNABLE TO OBTAIN	EMERGENCY	M	172.72	172.72	172.72	85	85	85	5	0	1	0	0	0	0	0	1	0	0	1
1151	86145	124277	250364	103	96	50	64	36.94444444	103.3868075	54.07455965	67.53765944	103	55	69	24	611.48	18	22.78491474	10.67	12	10	5	3	2	TSICU	TSICU	metavision	48	UNABLE TO OBTAIN	EMERGENCY	M	172.72	172.72	172.72	85	85	85	5	0	1	0	0	0	0	0	1	0	0	1
1152	86145	124277	250364	91	96	45	92	36.22222222	129.1122265	60.983398	79.54511264	156	70	95	15	610	18.09704672	18.60726281	7.8	7	5	5	4	4	TSICU	TSICU	metavision	48	UNABLE TO OBTAIN	EMERGENCY	M	172.72	172.72	172.72	85	85	85	5	0	1	0	0	0	0	0	1	0	0	1
1153	86145	124277	250364	110	95	40	86	36.88888889	104.3905238	52.51178313	63.94377619	105	51	66	21	506.95	19	18.60726281	11.01	10	5	5	4	4	TSICU	TSICU	metavision	48	UNABLE TO OBTAIN	EMERGENCY	M	172.72	172.72	172.72	85	85	85	5	0	1	0	0	0	0	0	1	0	0	1
1154	86145	124277	250364	132	99	40	80	36	102.3687085	54.07455965	63.20121771	98	52	64	22	490.88	23	20	10.86	11	5	5	4	4	TSICU	TSICU	metavision	48	UNABLE TO OBTAIN	EMERGENCY	M	172.72	172.72	172.72	85	85	85	5	0	1	0	0	0	0	0	1	0	0	1
1155	86145	124277	250364	78	93	40	64	35.61111111	147.3422024	60.983398	92.01589008	161	72	106	23	460.66	26	23	10.13	11	5	1	1	1	TSICU	TSICU	metavision	48	UNABLE TO OBTAIN	EMERGENCY	M	172.72	172.72	172.72	85	85	85	5	0	1	0	0	0	0	0	1	0	0	1
1156	86145	124277	250364	154	98	40	108	36.11111111	102.3687085	54.07455965	67.53765944	97	55	69	22	473.88	24	20	10.46	11	5	1	1	1	TSICU	TSICU	metavision	48	UNABLE TO OBTAIN	EMERGENCY	M	172.72	172.72	172.72	85	85	85	5	0	1	0	0	0	0	0	1	0	0	1
1157	86145	124277	250364	187	98	50	114	35.77777778	102.3687085	54.07455965	70.4866151	90	56	70	22	468.7	23	20	10.39	10	5	1	1	1	TSICU	TSICU	metavision	48	UNABLE TO OBTAIN	EMERGENCY	M	172.72	172.72	172.72	85	85	85	5	0	1	0	0	0	0	0	1	0	0	1
1158	86145	124277	250364	163	98	50	113	36.55555556	102.3687085	54.07455965	63.20121771	82	52	64	22	465.21	23	19	10.3	10	5	1	1	1	TSICU	TSICU	metavision	48	UNABLE TO OBTAIN	EMERGENCY	M	172.72	172.72	172.72	85	85	85	5	0	1	0	0	0	0	0	1	0	0	1
1159	86145	124277	250364	136	97	50	123	35.77777778	102.3687085	52.51178313	63.20121771	87	51	65	16	459.6	23	19	7.36	9	5	4.252022635	3.150182427	2.585736776	TSICU	TSICU	metavision	48	UNABLE TO OBTAIN	EMERGENCY	M	172.72	172.72	172.72	85	85	85	5	0	1	0	0	0	0	0	1	0	0	1
1160	86145	124277	250364	122	100	50	157	36.72222222	127.2060927	54.07455965	76.97446482	139	57	83	27	427.13	20	18	11.54	11	5	6	1	3	TSICU	TSICU	metavision	48	UNABLE TO OBTAIN	EMERGENCY	M	172.72	172.72	172.72	85	85	85	5	0	1	0	0	0	0	0	1	0	0	1
1161	86145	124277	250364	179	99	50	146	36.72222222	127.2060927	54.07455965	76.97446482	139	57	83	24	427.13	20	18	11.54	11	5	6	1	3	TSICU	TSICU	metavision	48	UNABLE TO OBTAIN	EMERGENCY	M	172.72	172.72	172.72	85	85	85	5	0	1	0	0	0	0	0	1	0	0	1
1162	27436	112243	266914	86	96	100	76	37.20000076	104.3905238	54.07455965	70.4866151	104	58	72	20	650	25	18	7	9	7.62437979	6	5	4	CSRU	CSRU	carevue	76	WHITE	ELECTIVE	M	161.29	161.29	161.29	64	64	77.3	1	1	0	0	0	1	0	0	0	0	1	0
1163	27436	112243	266914	86	97	100	79	37.20000076	112.7638184	54.73738666	70.4866151	115	61	78	23	650	25	18	7	9	7.62437979	6	5	4	CSRU	CSRU	carevue	76	WHITE	ELECTIVE	M	161.29	161.29	161.29	64	64	77.3	1	1	0	0	0	1	0	0	0	0	1	0
1164	27436	112243	266914	80	98	100	76	37.09999932	112.7638184	54.07455965	70.4866151	128	59	79	17	552.3280727	26.08809647	22.29223842	10.4229542	12.24595476	7.62437979	6	5	4	CSRU	CSRU	carevue	76	WHITE	ELECTIVE	M	161.29	161.29	161.29	64	64	77.3	1	1	0	0	0	1	0	0	0	0	1	0
1165	27436	112243	266914	80	96	100	74	37.09999932	104.3905238	54.07455965	67.53765944	104	52	68	20	552.3280727	26.08809647	22.29223842	10.4229542	12.24595476	7.62437979	6	5	4	CSRU	CSRU	carevue	76	WHITE	ELECTIVE	M	161.29	161.29	161.29	64	64	77.3	1	1	0	0	0	1	0	0	0	0	1	0
1166	27436	112243	266914	147	95	100	74	37.09999932	103.3868075	52.51178313	63.94377619	101	51	66	24	552.3280727	26.08809647	22.29223842	10.4229542	12.24595476	7.62437979	6	5	4	CSRU	CSRU	carevue	76	WHITE	ELECTIVE	M	161.29	161.29	161.29	64	64	77.3	1	1	0	0	0	1	0	0	0	0	1	0
1167	27436	112243	266914	147	96	100	76	37	103.3868075	54.07455965	63.94377619	100	52	67	17	552.3280727	26.08809647	22.29223842	10.4229542	12.24595476	7.62437979	6	5	4	CSRU	CSRU	carevue	76	WHITE	ELECTIVE	M	161.29	161.29	161.29	64	64	77.3	1	1	0	0	0	1	0	0	0	0	1	0
1168	27436	112243	266914	79	96	100	95	37.70000076	102.3687085	54.07455965	63.94377619	97	54	66	15	552.3280727	26.08809647	22.29223842	10.4229542	12.24595476	7.62437979	6	5	3	CSRU	CSRU	carevue	76	WHITE	ELECTIVE	M	161.29	161.29	161.29	64	64	77.3	1	1	0	0	0	1	0	0	0	0	1	0
1169	27436	112243	266914	79	96	100	95	37.60000017	102.3687085	54.07455965	63.20121771	92	54	65	18	552.3280727	26.08809647	22.29223842	10.4229542	12.24595476	7.62437979	6	5	4	CSRU	CSRU	carevue	76	WHITE	ELECTIVE	M	161.29	161.29	161.29	64	64	77.3	1	1	0	0	0	1	0	0	0	0	1	0
1170	27436	112243	266914	67	95	55.61094303	87	37.70000076	103.3868075	54.07455965	63.94377619	103	53	67	25	552.3280727	26.08809647	22.29223842	10.4229542	12.24595476	7.62437979	6	5	4	CSRU	CSRU	carevue	76	WHITE	ELECTIVE	M	161.29	161.29	161.29	64	64	77.3	1	1	0	0	0	1	0	0	0	0	1	0
1171	27436	112243	266914	67	96	55.61094303	95	37.60000017	111.6224273	54.73738666	70.4866151	112	60	76	25	552.3280727	26.08809647	22.29223842	10.4229542	12.24595476	7.62437979	6	5	4	CSRU	CSRU	carevue	76	WHITE	ELECTIVE	M	161.29	161.29	161.29	64	64	77.3	1	1	0	0	0	1	0	0	0	0	1	0
1172	27436	112243	266914	92	97	55.61094303	71	37.5	109.5009503	46.19747328	63.20121771	109	41	61	24	552.3280727	26.08809647	22.29223842	10.4229542	12.24595476	7.62437979	6	5	4	CSRU	CSRU	carevue	76	WHITE	ELECTIVE	M	161.29	161.29	161.29	64	64	77.3	1	1	0	0	0	1	0	0	0	0	1	0
1173	27436	112243	266914	92	95	55.61094303	83	37.90000153	112.7638184	54.07455965	70.4866151	116	54	73	30	552.3280727	26.08809647	22.29223842	10.4229542	12.24595476	7.62437979	6	5	4	CSRU	CSRU	carevue	76	WHITE	ELECTIVE	M	161.29	161.29	161.29	64	64	77.3	1	1	0	0	0	1	0	0	0	0	1	0
1174	27436	112243	266914	78	97	69.99999881	84	37.60000017	127.2060927	54.73738666	76.97446482	132	61	83	22	552.3280727	26.08809647	22.29223842	10.4229542	12.24595476	5	6	5	4	CSRU	CSRU	carevue	76	WHITE	ELECTIVE	M	161.29	161.29	161.29	64	64	77.3	1	1	0	0	0	1	0	0	0	0	1	0
1175	27436	112243	266914	78	98	69.99999881	84	37.60000017	112.7638184	54.07455965	70.4866151	120	58	77	19	552.3280727	26.08809647	22.29223842	10.4229542	12.24595476	5	6	5	4	CSRU	CSRU	carevue	76	WHITE	ELECTIVE	M	161.29	161.29	161.29	64	64	77.3	1	1	0	0	0	1	0	0	0	0	1	0
1176	27436	112243	266914	86	97	69.99999881	72	37.70000076	103.3868075	46.19747328	63.20121771	100	45	62	18	516	18.09704672	18.60726281	9.800000191	7	5	6	5	4	CSRU	CSRU	carevue	76	WHITE	ELECTIVE	M	161.29	161.29	161.29	64	64	77.3	1	1	0	0	0	1	0	0	0	0	1	0
1177	27436	112243	266914	86	95	69.99999881	80	37.70000076	112.7638184	54.07455965	70.4866151	116	56	75	19	516	18.09704672	18.60726281	9.800000191	7	5	6	5	4	CSRU	CSRU	carevue	76	WHITE	ELECTIVE	M	161.29	161.29	161.29	64	64	77.3	1	1	0	0	0	1	0	0	0	0	1	0
1178	27436	112243	266914	79	96	69.99999881	83	37.90000153	112.7638184	54.07455965	70.4866151	120	55	76	24	516	18.09704672	18.60726281	9.800000191	7	5	6	5	4	CSRU	CSRU	carevue	76	WHITE	ELECTIVE	M	161.29	161.29	161.29	64	64	77.3	1	1	0	0	0	1	0	0	0	0	1	0
1179	27436	112243	266914	79	98	50	84	38.00000085	127.2060927	54.07455965	70.4866151	131	56	79	33	516	18.09704672	18.60726281	9.800000191	7	5	6	5	4	CSRU	CSRU	carevue	76	WHITE	ELECTIVE	M	161.29	161.29	161.29	64	64	77.3	1	1	0	0	0	1	0	0	0	0	1	0
1180	27436	112243	266914	109	98	50	84	38.00000085	103.3868075	46.19747328	63.20121771	100	45	62	33	516	15	13	9.800000191	7	5	6	5	4	CSRU	CSRU	carevue	76	WHITE	ELECTIVE	M	161.29	161.29	161.29	64	64	77.3	1	1	0	0	0	1	0	0	0	0	1	0
1181	27436	112243	266914	109	99	50	71	37.80000051	104.3905238	46.19747328	63.20121771	104	45	63	20	516	15	13	11.80000019	11	8	6	5	4	CSRU	CSRU	carevue	76	WHITE	ELECTIVE	M	161.29	161.29	161.29	64	64	77.3	1	1	0	0	0	1	0	0	0	0	1	0
1182	27436	112243	266914	107	98	60.00000238	84	37.80000051	103.3868075	46.19747328	63.20121771	102	47	65	25	482	15	13	11.19999981	11	8	1	1	1	CSRU	CSRU	carevue	76	WHITE	ELECTIVE	M	161.29	161.29	161.29	64	64	77.3	1	1	0	0	0	1	0	0	0	0	1	0
1183	27436	112243	266914	107	100	60.00000238	86	37.40000153	111.6224273	54.07455965	70.4866151	110	52	71	18	482	15	13	11.19999981	11	8	1	1	1	CSRU	CSRU	carevue	76	WHITE	ELECTIVE	M	161.29	161.29	161.29	64	64	77.3	1	1	0	0	0	1	0	0	0	0	1	0
1184	27436	112243	266914	108	100	60.00000238	87	37	102.3687085	46.19747328	63.20121771	90	46	60	17	543	15	12	8.43999958	9	8	1	1	1	CSRU	CSRU	carevue	76	WHITE	ELECTIVE	M	161.29	161.29	161.29	64	64	77.3	1	1	0	0	0	1	0	0	0	0	1	0
1185	27436	112243	266914	108	100	60.00000238	89	36.79999924	103.3868075	46.19747328	63.94377619	103	49	67	16	543	15	12	8.43999958	9	8	1	1	1	CSRU	CSRU	carevue	76	WHITE	ELECTIVE	M	161.29	161.29	161.29	64	64	77.3	1	1	0	0	0	1	0	0	0	0	1	0
1186	27436	112243	266914	88	100	50	88	37	112.7638184	54.07455965	70.4866151	119	56	76	16	543	15	12	8.43999958	9	5	1	1	1	CSRU	CSRU	carevue	76	WHITE	ELECTIVE	M	161.29	161.29	161.29	64	64	77.3	1	1	0	0	0	1	0	0	0	0	1	0
1187	27436	112243	266914	88	99	50	90	36.70000076	103.3868075	46.19747328	63.20121771	101	48	65	20	543	15	12	8.43999958	9	5	1	1	1	CSRU	CSRU	carevue	76	WHITE	ELECTIVE	M	161.29	161.29	161.29	64	64	77.3	1	1	0	0	0	1	0	0	0	0	1	0
1188	27436	112243	266914	89	98	50	93	36.59999847	127.2060927	54.07455965	70.4866151	131	54	79	16	464	16	14	6.340000153	9	5	1	1	1	CSRU	CSRU	carevue	76	WHITE	ELECTIVE	M	161.29	161.29	161.29	64	64	77.3	1	1	0	0	0	1	0	0	0	0	1	0
1189	27436	112243	266914	85	100	50	98	36.59999847	127.2060927	54.07455965	70.4866151	137	53	80	16	464	16	14	6.340000153	9	5	1	1	1	CSRU	CSRU	carevue	76	WHITE	ELECTIVE	M	161.29	161.29	161.29	64	64	77.3	1	1	0	0	0	1	0	0	0	0	1	0
1190	27436	112243	266914	89	100	50	98	36.59999847	112.7638184	52.51178313	70.4866151	121	51	73	16	464	16	14	6.340000153	9	5	1	1	1	CSRU	CSRU	carevue	76	WHITE	ELECTIVE	M	161.29	161.29	161.29	64	64	77.3	1	1	0	0	0	1	0	0	0	0	1	0
1191	27436	112243	266914	85	100	50	97	36.90000153	104.3905238	46.19747328	63.20121771	107	46	65	16	464	16	14	6.340000153	9	5	1	1	1	CSRU	CSRU	carevue	76	WHITE	ELECTIVE	M	161.29	161.29	161.29	64	64	77.3	1	1	0	0	0	1	0	0	0	0	1	0
1192	27436	112243	266914	210	100	50	97	36.90000153	112.7638184	52.51178313	70.4866151	119	51	73	14	464	16	14	6.340000153	9	5	1	1	1	CSRU	CSRU	carevue	76	WHITE	ELECTIVE	M	161.29	161.29	161.29	64	64	77.3	1	1	0	0	0	1	0	0	0	0	1	0
1193	27436	112243	266914	147	100	50	98	36.90000153	112.7638184	52.51178313	70.4866151	119	51	73	11	464	16	14	6.340000153	9	5	1	1	1	CSRU	CSRU	carevue	76	WHITE	ELECTIVE	M	161.29	161.29	161.29	64	64	77.3	1	1	0	0	0	1	0	0	0	0	1	0
1194	27436	112243	266914	210	100	55.61094303	98	36.90000153	112.7638184	52.51178313	70.4866151	119	51	73	11	464	16	14	6.340000153	9	7.62437979	1	1	1	CSRU	CSRU	carevue	76	WHITE	ELECTIVE	M	161.29	161.29	161.29	64	64	77.3	1	1	0	0	0	1	0	0	0	0	1	0
1195	27436	112243	266914	147	100	55.61094303	98	36.90000153	115.5865703	56.21883285	73.3615245	119.8575054	59.87749001	79.67576385	11	464	16	14	6.340000153	9	7.62437979	1	1	1	CSRU	CSRU	carevue	76	WHITE	ELECTIVE	M	161.29	161.29	161.29	64	64	77.3	1	1	0	0	0	1	0	0	0	0	1	0
1196	27436	112243	266914	421	100	55.61094303	98	36.90000153	115.5865703	56.21883285	73.3615245	119.8575054	59.87749001	79.67576385	11	464	16	14	6.340000153	9	7.62437979	1	1	1	CSRU	CSRU	carevue	76	WHITE	ELECTIVE	M	161.29	161.29	161.29	64	64	77.3	1	1	0	0	0	1	0	0	0	0	1	0
1197	27436	112243	266914	440	100	55.61094303	98	36.90000153	115.5865703	56.21883285	73.3615245	119.8575054	59.87749001	79.67576385	11	464	16	14	6.340000153	9	7.62437979	1	1	1	CSRU	CSRU	carevue	76	WHITE	ELECTIVE	M	161.29	161.29	161.29	64	64	77.3	1	1	0	0	0	1	0	0	0	0	1	0
1198	27436	112243	266914	421	100	55.61094303	98	36.90000153	115.5865703	56.21883285	73.3615245	119.8575054	59.87749001	79.67576385	11	464	16	14	6.340000153	9	7.62437979	1	1	1	CSRU	CSRU	carevue	76	WHITE	ELECTIVE	M	161.29	161.29	161.29	64	64	77.3	1	1	0	0	0	1	0	0	0	0	1	0
1199	27436	112243	266914	440	100	40	129	41.3	102.3687085	54.07455965	67.53765944	94	59	68	23	699	18.09704672	14	13.9	7	5	2	1	1	CSRU	CSRU	carevue	76	WHITE	ELECTIVE	M	161.29	161.29	161.29	64	64	77.3	1	1	0	0	0	1	0	0	0	0	1	0
1200	27436	112243	266914	370	100	40	129	41.3	102.3687085	54.07455965	67.53765944	94	59	68	23	699	18.09704672	14	13.9	7	5	2	1	1	CSRU	CSRU	carevue	76	WHITE	ELECTIVE	M	161.29	161.29	161.29	64	64	77.3	1	1	0	0	0	1	0	0	0	0	1	0
1201	16690	143484	246421	62	96	100	112	36.33333418	132	49	76.66670227	84	63	73	22	610	33	21	9.699999809	16	12	6	4	4	MICU	MICU	carevue	60	UNKNOWN/NOT SPECIFIED	EMERGENCY	M	169.8102016			98.3	95.8	98.3	5	0	1	0	0	0	1	0	0	0	1	0
1202	16690	143484	246421	57	92	100	106	37.27780151	127.2060927	70.73531398	92.01589008	142	82	120	22	610	33	21	9.699999809	16	12	6	4	4	MICU	MICU	carevue	60	UNKNOWN/NOT SPECIFIED	EMERGENCY	M	169.8102016			98.3	95.8	98.3	5	0	1	0	0	0	1	0	0	0	1	0
1203	16690	143484	246421	63	99	55.61094303	116	37.77780151	121	59	79.66670227	69	50	59	28	552.3280727	26.08809647	22.29223842	10.4229542	12.24595476	7.62437979	6	4	4	MICU	MICU	carevue	60	UNKNOWN/NOT SPECIFIED	EMERGENCY	M	169.8102016			98.3	95.8	98.3	5	0	1	0	0	0	1	0	0	0	1	0
1204	16690	143484	246421	79	96	55.61094303	113	37.77780151	125	47	73	102	36	56	28	552.3280727	26.08809647	22.29223842	10.4229542	12.24595476	7.62437979	6	4	4	MICU	MICU	carevue	60	UNKNOWN/NOT SPECIFIED	EMERGENCY	M	169.8102016			98.3	95.8	98.3	5	0	1	0	0	0	1	0	0	0	1	0
1205	16690	143484	246421	53	98	55.61094303	106	37.72222307	115	49	71	83	53	65	21	552.3280727	26.08809647	22.29223842	10.4229542	12.24595476	7.62437979	6	4	4	MICU	MICU	carevue	60	UNKNOWN/NOT SPECIFIED	EMERGENCY	M	169.8102016			98.3	95.8	98.3	5	0	1	0	0	0	1	0	0	0	1	0
1206	16690	143484	246421	56	96	50	112	36.88890076	127.2060927	54.07455965	73.28853962	147	58	82	28	552.3280727	26.08809647	22.29223842	10.4229542	12.24595476	7.62437979	6	4	4	MICU	MICU	carevue	60	UNKNOWN/NOT SPECIFIED	EMERGENCY	M	169.8102016			98.3	95.8	98.3	5	0	1	0	0	0	1	0	0	0	1	0
1207	16690	143484	246421	74	92	50	112	37.22222222	112.7638184	54.73738666	70.4866151	116	60	79	19	552.3280727	26.08809647	22.29223842	10.4229542	12.24595476	5	6	4	4	MICU	MICU	carevue	60	UNKNOWN/NOT SPECIFIED	EMERGENCY	M	169.8102016			98.3	95.8	98.3	5	0	1	0	0	0	1	0	0	0	1	0
1208	16690	143484	246421	111	97	50	107	37.66669846	112.7638184	46.19747328	70.4866151	128	48	71	18	552.3280727	26.08809647	22.29223842	10.4229542	12.24595476	5	6	4	4	MICU	MICU	carevue	60	UNKNOWN/NOT SPECIFIED	EMERGENCY	M	169.8102016			98.3	95.8	98.3	5	0	1	0	0	0	1	0	0	0	1	0
1209	16690	143484	246421	60	94	50	126	37.5	127.2060927	60.983398	79.54511264	146	69	92	33	552.3280727	26.08809647	22.29223842	10.4229542	12.24595476	5	6	5	4	MICU	MICU	carevue	60	UNKNOWN/NOT SPECIFIED	EMERGENCY	M	169.8102016			98.3	95.8	98.3	5	0	1	0	0	0	1	0	0	0	1	0
1210	16690	143484	246421	60	96	50	122	37.5	127.2060927	60.983398	79.54511264	136	66	88	29	547.7085997	26.08809647	22.29223842	16.20000076	12.24595476	5	6	5	4	MICU	MICU	carevue	60	UNKNOWN/NOT SPECIFIED	EMERGENCY	M	169.8102016			98.3	95.8	98.3	5	0	1	0	0	0	1	0	0	0	1	0
1211	16690	143484	246421	89	99	50	122	37.72222307	129.1122265	60.983398	79.54511264	153	68	92	31	547.7085997	18	17	16.20000076	7	5	6	5	4	MICU	MICU	carevue	60	UNKNOWN/NOT SPECIFIED	EMERGENCY	M	169.8102016			98.3	95.8	98.3	5	0	1	0	0	0	1	0	0	0	1	0
1212	16690	143484	246421	98	98	50	110	37.72222307	147.3422024	70.73531398	92.01589008	200	80	104	26	547.7085997	18	17	16.20000076	7	5	6	5	4	MICU	MICU	carevue	60	UNKNOWN/NOT SPECIFIED	EMERGENCY	M	169.8102016			98.3	95.8	98.3	5	0	1	0	0	0	1	0	0	0	1	0
1213	16690	143484	246421	87	97	40	107	37.72222307	147.3422024	66.88502337	92.01589008	177	75	107	24	610	18	17	16.20000076	7	5	6	5	4	MICU	MICU	carevue	60	UNKNOWN/NOT SPECIFIED	EMERGENCY	M	169.8102016			98.3	95.8	98.3	5	0	1	0	0	0	1	0	0	0	1	0
1214	16690	143484	246421	103	96	40.0000006	104	38.00000085	127.2060927	54.73738666	76.97446482	140	60	83	21	610	17	17	11.10000038	7	5	6	5	4	MICU	MICU	carevue	60	UNKNOWN/NOT SPECIFIED	EMERGENCY	M	169.8102016			98.3	95.8	98.3	5	0	1	0	0	0	1	0	0	0	1	0
1215	16690	143484	246421	105	98	40	99	38.05559921	129.1122265	60.983398	79.54511264	155	72	97	21	740	20	18.60726281	15.5	8	5	6	5	4	MICU	MICU	carevue	60	UNKNOWN/NOT SPECIFIED	EMERGENCY	M	169.8102016			98.3	95.8	98.3	5	0	1	0	0	0	1	0	0	0	1	0
1216	16690	143484	246421	77	98	40	99	38.05559921	127.2060927	54.73738666	73.28853962	136	60	82	21	601	24	18.60726281	9.43999958	9	5	6	5	4	MICU	MICU	carevue	60	UNKNOWN/NOT SPECIFIED	EMERGENCY	M	169.8102016			98.3	95.8	98.3	5	0	1	0	0	0	1	0	0	0	1	0
1217	16690	143484	246421	61	93	40	106	38.05559921	147.3422024	60.983398	80.70905888	177	71	101	25	650	24	18.60726281	15.60000038	9	5	5	4	4	MICU	MICU	carevue	60	UNKNOWN/NOT SPECIFIED	EMERGENCY	M	169.8102016			98.3	95.8	98.3	5	0	1	0	0	0	1	0	0	0	1	0
1218	16690	143484	246421	160	100	50	106	38.61111111	112.7638184	58.78789661	70.4866151	120	63	80	22	670	27	20	13.89999962	12	5	4	4	4	MICU	MICU	carevue	60	UNKNOWN/NOT SPECIFIED	EMERGENCY	M	169.8102016			98.3	95.8	98.3	5	0	1	0	0	0	1	0	0	0	1	0
1219	16690	143484	246421	97	100	50	98	37.66669846	111.6224273	60.983398	76.97446482	111	65	83	22	610	40	23	12.19999981	14	5	4	4	4	MICU	MICU	carevue	60	UNKNOWN/NOT SPECIFIED	EMERGENCY	M	169.8102016			98.3	95.8	98.3	5	0	1	0	0	0	1	0	0	0	1	0
1220	16690	143484	246421	130	100	50	99	38.44444275	112.7638184	56.17643057	70.4866151	122	62	79	22	650	33	20	13.60000038	13	5	4	4	4	MICU	MICU	carevue	60	UNKNOWN/NOT SPECIFIED	EMERGENCY	M	169.8102016			98.3	95.8	98.3	5	0	1	0	0	0	1	0	0	0	1	0
1221	16690	143484	246421	128	100	50	113	37.61110942	127.2060927	60.983398	79.54511264	135	69	89	22	634	36	22	13.39999962	13	5	4	3	2	MICU	MICU	carevue	60	UNKNOWN/NOT SPECIFIED	EMERGENCY	M	169.8102016			98.3	95.8	98.3	5	0	1	0	0	0	1	0	0	0	1	0
1222	16690	143484	246421	102	98	50	104	38.16669846	112.7638184	60.18284963	73.28853962	126	64	82	24	620	30	25	15	16	5	5	3	2	MICU	MICU	carevue	60	UNKNOWN/NOT SPECIFIED	EMERGENCY	M	169.8102016			98.3	95.8	98.3	5	0	1	0	0	0	1	0	0	0	1	0
1223	16690	143484	246421	159	100	50	103	37.55559921	109.5009503	54.73738666	70.4866151	109	61	76	24	670	31	27	15.5	15	10	5	3	1	MICU	MICU	carevue	60	UNKNOWN/NOT SPECIFIED	EMERGENCY	M	169.8102016			98.3	95.8	98.3	5	0	1	0	0	0	1	0	0	0	1	0
1224	16690	143484	246421	164	100	50	88	37.72222307	102.3687085	54.07455965	70.4866151	96	59	70	22	640	37	24	13.60000038	17	10	5	3	1	MICU	MICU	carevue	60	UNKNOWN/NOT SPECIFIED	EMERGENCY	M	169.8102016			98.3	95.8	98.3	5	0	1	0	0	0	1	0	0	0	1	0
1225	16690	143484	246421	227	100	60	96	37	102.3687085	54.07455965	63.20121771	94	57	60	22	597	38	24	12.80000019	17	10	5	3	1	MICU	MICU	carevue	60	UNKNOWN/NOT SPECIFIED	EMERGENCY	M	169.8102016			98.3	95.8	98.3	5	0	1	0	0	0	1	0	0	0	1	0
1226	16690	143484	246421	56	88	40	107	37	147.3422024	54.73738666	79.54511264	165	61	90	27	597	38	24	12.80000019	17	5	5	3	1	MICU	MICU	carevue	60	UNKNOWN/NOT SPECIFIED	EMERGENCY	M	169.8102016			98.3	95.8	98.3	5	0	1	0	0	0	1	0	0	0	1	0
1227	16690	143484	246421	139	100	40	95	37.16669846	112.7638184	54.73738666	70.4866151	123	60	79	20	547.7085997	18.09704672	18.60726281	13	8	5	5	4	3	MICU	MICU	carevue	60	UNKNOWN/NOT SPECIFIED	EMERGENCY	M	169.8102016			98.3	95.8	98.3	5	0	1	0	0	0	1	0	0	0	1	0
1228	16690	143484	246421	122	100	40	96	37.38890076	104.3905238	54.07455965	67.53765944	107	53	69	22	627	20	17	12.5	9	5	5	3	2	MICU	MICU	carevue	60	UNKNOWN/NOT SPECIFIED	EMERGENCY	M	169.8102016			98.3	95.8	98.3	5	0	1	0	0	0	1	0	0	0	1	0
1229	16690	143484	246421	175	100	50	104	37	127.2060927	60.983398	79.54511264	133	70	88	24	512	27	21	13.80000019	11	5	5	4	3	MICU	MICU	carevue	60	UNKNOWN/NOT SPECIFIED	EMERGENCY	M	169.8102016			98.3	95.8	98.3	5	0	1	0	0	0	1	0	0	0	1	0
1230	16690	143484	246421	62	94	30	106	37	104.3905238	54.07455965	63.20121771	104	53	64	29	512	27	22.78491474	13.80000019	11	5	5	4	3	MICU	MICU	carevue	60	UNKNOWN/NOT SPECIFIED	EMERGENCY	M	169.8102016			98.3	95.8	98.3	5	0	1	0	0	0	1	0	0	0	1	0
1231	16690	143484	246421	140	100	40.0000006	94	36.72222137	112.7638184	58.78789661	70.4866151	125	63	81	22	611	26	18.60726281	10.69999981	10	5	6	5	4	MICU	MICU	carevue	60	UNKNOWN/NOT SPECIFIED	EMERGENCY	M	169.8102016			98.3	95.8	98.3	5	0	1	0	0	0	1	0	0	0	1	0
1232	16690	143484	246421	98	97	40	112	39.11111196	104.3905238	54.07455965	63.94377619	104	54	67	23	547.7085997	25.72835835	18.60726281	12.69999981	9	5	5	3	2	MICU	MICU	carevue	60	UNKNOWN/NOT SPECIFIED	EMERGENCY	M	169.8102016			98.3	95.8	98.3	5	0	1	0	0	0	1	0	0	0	1	0
1233	16690	143484	246421	69	94	40	117	39.11111196	112.7638184	54.07455965	70.4866151	120	55	74	28	547.7085997	25.72835835	18.60726281	15.30000019	9	5	5	3	2	MICU	MICU	carevue	60	UNKNOWN/NOT SPECIFIED	EMERGENCY	M	149.86			98.3	95.8	98.3	5	0	1	0	0	0	1	0	0	0	1	0
1234	16690	143484	246421	167	98	50	120	39.27780151	112.7638184	60.18284963	70.4866151	128	64	81	21	789	30	23	11.30000019	9	5	5	3	2	MICU	MICU	carevue	60	UNKNOWN/NOT SPECIFIED	EMERGENCY	M	149.86			98.3	95.8	98.3	5	0	1	0	0	0	1	0	0	0	1	0
1235	24298	135639	201960	93	98	100	79	36.72222137	101	45	63.66669846	97	40	54	23	550	35	24	11.30000019	10	5	6	5	4	CSRU	CSRU	carevue	82	WHITE	EMERGENCY	M	167.64	167.64	167.64	77	77	90	1	0	1	0	0	1	0	0	0	0	1	0
1236	24298	135639	201960	64	98	100	80	36.5	103.3868075	46.19747328	63.20121771	102	46	63	22	550	35	24	11.30000019	10	7.62437979	6	5	4	CSRU	CSRU	carevue	82	WHITE	EMERGENCY	M	167.64	167.64	167.64	77	77	90	1	0	1	0	0	1	0	0	0	0	1	0
1237	24298	135639	201960	118	97	50	89	37.80000051	103.3868075	46.19747328	63.20121771	99	39	55	27	552.3280727	26.08809647	22.29223842	10.4229542	12.24595476	7.62437979	6	5	4	CSRU	CSRU	carevue	82	WHITE	EMERGENCY	M	167.64	167.64	167.64	77	77	90	1	0	1	0	0	1	0	0	0	0	1	0
1238	24298	135639	201960	126	97	50	91	38.20000119	127.2060927	54.07455965	70.4866151	135	57	81	22	552.3280727	26.08809647	22.29223842	10.4229542	12.24595476	7.62437979	6	5	4	CSRU	CSRU	carevue	82	WHITE	EMERGENCY	M	167.64	167.64	167.64	77	77	90	1	0	1	0	0	1	0	0	0	0	1	0
1239	24298	135639	201960	97	97	50	107	37.40000153	102.3687085	52.51178313	63.20121771	96	51	64	24	552.3280727	26.08809647	22.29223842	10.4229542	12.24595476	5	6	5	4	CSRU	CSRU	carevue	82	WHITE	EMERGENCY	M	167.64	167.64	167.64	77	77	90	1	0	1	0	0	1	0	0	0	0	1	0
1240	24298	135639	201960	117	96	50	88	37.80000051	102.3687085	46.19747328	63.20121771	93	47	59	22	547.7085997	18.09704672	18.60726281	16.29999924	8	5	6	5	4	CSRU	CSRU	carevue	82	WHITE	EMERGENCY	M	167.64	167.64	167.64	77	77	90	1	0	1	0	0	1	0	0	0	0	1	0
1241	24298	135639	201960	93	96	50	92	38.10000102	112.7638184	54.07455965	63.94377619	113	54	67	21	547.7085997	18.09704672	18.60726281	16.29999924	8	5	6	5	4	CSRU	CSRU	carevue	82	WHITE	EMERGENCY	M	167.64	167.64	167.64	77	77	90	1	0	1	0	0	1	0	0	0	0	1	0
1242	24298	135639	201960	93	98	50	101	38.10000102	127.2060927	58.78789661	76.97446482	134	63	83	24	547.7085997	18.09704672	18.60726281	16.29999924	8	5	6	5	4	CSRU	CSRU	carevue	82	WHITE	EMERGENCY	M	167.64	167.64	167.64	77	77	90	1	0	1	0	0	1	0	0	0	0	1	0
1243	24298	135639	201960	71	98	50	86	37.80000051	112.7638184	54.07455965	70.4866151	120	59	76	23	547.7085997	25.72835835	18.60726281	13.10000038	9	5	1	1	1	CSRU	CSRU	carevue	82	WHITE	EMERGENCY	M	167.64	167.64	167.64	77	77	90	1	0	1	0	0	1	0	0	0	0	1	0
1244	24298	135639	201960	74	96	50	96	37.80000051	112.7638184	60.983398	79.54511264	119	67	87	27	547.7085997	25.72835835	18.60726281	13.19999981	9	8	5	4	3	CSRU	CSRU	carevue	82	WHITE	EMERGENCY	M	167.64	167.64	167.64	77	77	90	1	0	1	0	0	1	0	0	0	0	1	0
1245	24298	135639	201960	88	97	50	107	38.30000136	102.3687085	54.73738666	70.4866151	97	60	76	25	547.7085997	25.72835835	18.60726281	14.39999962	10	8	1	1	1	CSRU	CSRU	carevue	82	WHITE	EMERGENCY	M	167.64	167.64	167.64	77	77	90	1	0	1	0	0	1	0	0	0	0	1	0
1246	24298	135639	201960	104	98	50	105	38.20000119	102.3687085	54.73738666	70.4866151	91	60	71	24	547.7085997	25.72835835	22.78491474	14.80000019	13	8	1	1	1	CSRU	CSRU	carevue	82	WHITE	EMERGENCY	M	167.64	167.64	167.64	77	77	90	1	0	1	0	0	1	0	0	0	0	1	0
1247	24298	135639	201960	68	95	50	99	37.70000076	102.3687085	60.983398	70.4866151	91	69	71	23	547.7085997	25.72835835	22.78491474	13	12	8	1	1	1	CSRU	CSRU	carevue	82	WHITE	EMERGENCY	M	167.64	167.64	167.64	77	77	90	1	0	1	0	0	1	0	0	0	0	1	0
1248	24298	135639	201960	69	94	40.0000006	96	37.90000153	103.3868075	60.983398	70.4866151	99	70	81	30	547.7085997	25.72835835	22.78491474	14.19999981	13	10	1	1	1	CSRU	CSRU	carevue	82	WHITE	EMERGENCY	M	167.64	167.64	167.64	77	77	90	1	0	1	0	0	1	0	0	0	0	1	0
1249	24298	135639	201960	68	95	40.0000006	88	38.00000085	111.6224273	60.983398	79.54511264	111	71	88	25	614	22	19	14.19999981	13	5	5	3	2	CSRU	CSRU	carevue	82	WHITE	EMERGENCY	M	167.64	167.64	167.64	77	77	90	1	0	1	0	0	1	0	0	0	0	1	0
1250	24298	135639	201960	73	96	40.0000006	88	38.20000119	103.3868075	60.983398	70.4866151	99	67	80	20	614	22	19	9.399999619	10	5	1	1	1	CSRU	CSRU	carevue	82	WHITE	EMERGENCY	M	167.64	167.64	167.64	77	77	90	1	0	1	0	0	1	0	0	0	0	1	0
1251	24298	135639	201960	73	96	40.0000006	90	38.20000119	102.3687085	60.983398	70.4866151	97	68	79	34	532	22	20	11.69999981	10	5	1	1	1	CSRU	CSRU	carevue	82	WHITE	EMERGENCY	M	167.64	167.64	167.64	77	77	90	1	0	1	0	0	1	0	0	0	0	1	0
1252	24298	135639	201960	67	93	40	88	38.10000102	103.3868075	60.983398	76.97446482	101	72	83	31	532	22	20	12	7	5	1	1	1	CSRU	CSRU	carevue	82	WHITE	EMERGENCY	M	167.64	167.64	167.64	77	77	90	1	0	1	0	0	1	0	0	0	0	1	0
1253	24298	135639	201960	119	99	50	85	37.60000017	103.3868075	60.983398	70.4866151	100	65	80	23	528	23	20	9.449999809	9	5	1	1	1	CSRU	CSRU	carevue	82	WHITE	EMERGENCY	M	167.64	167.64	167.64	77	77	90	1	0	1	0	0	1	0	0	0	0	1	0
1254	24298	135639	201960	156	100	70	85	36.0000017	112.7638184	60.983398	79.54511264	113	65	85	17	583	24	14	9.5	11	5	1	1	1	CSRU	CSRU	carevue	82	WHITE	EMERGENCY	M	167.64	167.64	167.64	77	77	90	1	0	1	0	0	1	0	0	0	0	1	0
1255	24298	135639	201960	226	100	100	88	35.90000153	112.7638184	47.69969387	79.54511264	113	50	85	14	595	22	17	8.100000381	9	5	1	1	1	CSRU	CSRU	carevue	82	WHITE	EMERGENCY	M	167.64	167.64	167.64	77	77	90	1	0	1	0	0	1	0	0	0	0	1	0
1256	24298	135639	201960	219	100	100	99	35.90000153	112.7638184	47.69969387	79.54511264	113	50	85	15	595	22	17	8.100000381	9	5	1	1	1	CSRU	CSRU	carevue	82	WHITE	EMERGENCY	M	167.64	167.64	167.64	77	77	90	1	0	1	0	0	1	0	0	0	0	1	0
1257	24298	135639	201960	121	100	100	99	35.90000153	112.7638184	47.69969387	79.54511264	123	50	92	15	595	22	17	8.100000381	9	5	1	1	1	CSRU	CSRU	carevue	82	WHITE	EMERGENCY	M	167.64	167.64	167.64	77	77	90	1	0	1	0	0	1	0	0	0	0	1	0
1258	14226	131900	232498	154	97	50	61	37	104.3905238	46.19747328	63.20121771	108	39	60	20	484	34	18.60726281	10.80000019	8.5	5	6	5	4	CSRU	CSRU	carevue	66	UNKNOWN/NOT SPECIFIED	URGENT	F	162.56	162.56	162.56	109	109	126.7	5	0	0	1	0	1	0	0	0	0	1	0
1259	14226	131900	232498	93	99	40.0000006	65	36.83333503	112.7638184	46.19747328	67.53765944	115	48	68	11	484	34	18.60726281	10.80000019	8.5	5	6	5	4	CSRU	CSRU	carevue	66	UNKNOWN/NOT SPECIFIED	URGENT	F	162.56	162.56	162.56	109	109	126.7	5	0	0	1	0	1	0	0	0	0	1	0
1260	14226	131900	232498	114	99	50	103	37	104.3905238	52.51178313	63.94377619	107	51	66	12	552.3280727	26.08809647	22.29223842	10.4229542	12.24595476	7.62437979	6	5	4	CSRU	CSRU	carevue	66	UNKNOWN/NOT SPECIFIED	URGENT	F	162.56	162.56	162.56	109	109	126.7	5	0	0	1	0	1	0	0	0	0	1	0
1261	14226	131900	232498	161	96	50	107	37.55559921	112.7638184	54.07455965	70.4866151	121	52	71	24	552.3280727	26.08809647	22.29223842	10.4229542	12.24595476	7.62437979	6	5	4	CSRU	CSRU	carevue	66	UNKNOWN/NOT SPECIFIED	URGENT	F	162.56	162.56	162.56	109	109	126.7	5	0	0	1	0	1	0	0	0	0	1	0
1262	14226	131900	232498	140	96	50	79	37.66669846	112.7638184	46.19747328	67.53765944	126	45	68	20	552.3280727	26.08809647	22.29223842	10.4229542	12.24595476	7.62437979	6	5	4	CSRU	CSRU	carevue	66	UNKNOWN/NOT SPECIFIED	URGENT	F	162.56	162.56	162.56	109	109	126.7	5	0	0	1	0	1	0	0	0	0	1	0
1263	14226	131900	232498	138	99	50	68	37	112.7638184	46.19747328	63.94377619	114	46	66	21	552.3280727	26.08809647	22.29223842	10.4229542	12.24595476	7.62437979	6	5	4	CSRU	CSRU	carevue	66	UNKNOWN/NOT SPECIFIED	URGENT	F	162.56	162.56	162.56	109	109	126.7	5	0	0	1	0	1	0	0	0	0	1	0
1264	14226	131900	232498	86	99	50	79	37.16669846	127.2060927	46.19747328	67.53765944	142	45	69	24	552.3280727	26.08809647	22.29223842	10.4229542	12.24595476	7.62437979	6	5	4	CSRU	CSRU	carevue	66	UNKNOWN/NOT SPECIFIED	URGENT	F	162.56	162.56	162.56	109	109	126.7	5	0	0	1	0	1	0	0	0	0	1	0
1265	14226	131900	232498	69	96	50	79	37.44444529	112.7638184	46.19747328	63.20121771	121	43	65	20	552.3280727	26.08809647	22.29223842	10.4229542	12.24595476	7.62437979	6	5	4	CSRU	CSRU	carevue	66	UNKNOWN/NOT SPECIFIED	URGENT	F	162.56	162.56	162.56	109	109	126.7	5	0	0	1	0	1	0	0	0	0	1	0
1266	14226	131900	232498	65	93	55.61094303	76	37.55559921	104.3905238	46.19747328	63.20121771	107	40	59	20	552.3280727	26.08809647	22.29223842	10.4229542	12.24595476	7.62437979	6	5	4	CSRU	CSRU	carevue	66	UNKNOWN/NOT SPECIFIED	URGENT	F	162.56	162.56	162.56	109	109	126.7	5	0	0	1	0	1	0	0	0	0	1	0
1267	14226	131900	232498	102	98	40.0000006	73	37.44444529	112.7638184	46.19747328	63.94377619	124	41	66	19	552.3280727	26.08809647	22.29223842	10.4229542	12.24595476	7.62437979	6	5	4	CSRU	CSRU	carevue	66	UNKNOWN/NOT SPECIFIED	URGENT	F	162.56	162.56	162.56	109	109	126.7	5	0	0	1	0	1	0	0	0	0	1	0
1268	14226	131900	232498	110	100	40.0000006	76	36.38890076	112.7638184	46.19747328	67.53765944	126	46	69	23	552.3280727	26.08809647	22.29223842	10.4229542	12.24595476	5	6	5	4	CSRU	CSRU	carevue	66	UNKNOWN/NOT SPECIFIED	URGENT	F	162.56	162.56	162.56	109	109	126.7	5	0	0	1	0	1	0	0	0	0	1	0
1269	14226	131900	232498	128	100	40.0000006	93	37.61110942	112.7638184	54.07455965	70.4866151	125	58	79	23	617.3232409	26.08809647	22.29223842	7.5	12.24595476	5	6	5	4	CSRU	CSRU	carevue	66	UNKNOWN/NOT SPECIFIED	URGENT	F	162.56	162.56	162.56	109	109	126.7	5	0	0	1	0	1	0	0	0	0	1	0
1270	14226	131900	232498	135	100	40.0000006	93	37.66669846	127.2060927	46.19747328	70.4866151	130	49	72	18	617.3232409	32	28	7.5	14.30000019	5	6	5	4	CSRU	CSRU	carevue	66	UNKNOWN/NOT SPECIFIED	URGENT	F	162.56	162.56	162.56	109	109	126.7	5	0	0	1	0	1	0	0	0	0	1	0
1271	14226	131900	232498	160	100	40.0000006	90	37.66669846	112.7638184	46.19747328	70.4866151	119	49	70	19	617.3232409	32	28	7.5	14.30000019	5	6	5	4	CSRU	CSRU	carevue	66	UNKNOWN/NOT SPECIFIED	URGENT	F	162.56	162.56	162.56	109	109	126.7	5	0	0	1	0	1	0	0	0	0	1	0
1272	14226	131900	232498	161	99	40.0000006	90	37.66669846	104.3905238	47.69969387	67.53765944	108	50	68	18	650	32	28	7.5	14.30000019	5	6	5	4	CSRU	CSRU	carevue	66	UNKNOWN/NOT SPECIFIED	URGENT	F	162.56	162.56	162.56	109	109	126.7	5	0	0	1	0	1	0	0	0	0	1	0
1273	14226	131900	232498	172	100	40.0000006	94	36.88890076	104.3905238	46.19747328	63.20121771	108	44	64	12	650	32	26	8	13	5	6	5	4	CSRU	CSRU	carevue	66	UNKNOWN/NOT SPECIFIED	URGENT	F	162.56	162.56	162.56	109	109	126.7	5	0	0	1	0	1	0	0	0	0	1	0
1274	14226	131900	232498	100	98	40.0000006	78	37.05559921	111.6224273	46.19747328	63.94377619	112	48	66	10	650	32	25	6.800000191	11.69999981	5	6	5	4	CSRU	CSRU	carevue	66	UNKNOWN/NOT SPECIFIED	URGENT	F	162.56	162.56	162.56	109	109	126.7	5	0	0	1	0	1	0	0	0	0	1	0
1275	14226	131900	232498	130	99	40	95	36.83333503	127.2060927	54.07455965	70.4866151	138	55	79	22	550	34.40000153	30	10.10000038	7.800000191	5	6	1	4	CSRU	CSRU	carevue	66	UNKNOWN/NOT SPECIFIED	URGENT	F	162.56	162.56	162.56	109	109	126.7	5	0	0	1	0	1	0	0	0	0	1	0
1276	14226	131900	232498	95	100	40	97	36.83333503	112.7638184	46.19747328	63.20121771	122	42	56	20	550	34.40000153	30	10.10000038	7.800000191	5	6	1	4	CSRU	CSRU	carevue	66	UNKNOWN/NOT SPECIFIED	URGENT	F	162.56	162.56	162.56	109	109	126.7	5	0	0	1	0	1	0	0	0	0	1	0
1277	14226	131900	232498	133	100	40.0000006	92	37.66669846	102.3687085	46.19747328	63.20121771	94	44	59	20	650	37	31	6.5	12.69999981	5	6	4	3	CSRU	CSRU	carevue	66	UNKNOWN/NOT SPECIFIED	URGENT	F	162.56	162.56	162.56	109	109	126.7	5	0	0	1	0	1	0	0	0	0	1	0
1278	14226	131900	232498	157	100	40.0000006	91	37.33333164	112.7638184	54.07455965	70.4866151	114	53	72	17	650	36	28	6.599999905	12.30000019	5	6	4	3	CSRU	CSRU	carevue	66	UNKNOWN/NOT SPECIFIED	URGENT	F	162.56	162.56	162.56	109	109	126.7	5	0	0	1	0	1	0	0	0	0	1	0
1279	14226	131900	232498	131	100	40.0000006	92	37.33333164	112.7638184	54.07455965	70.4866151	123	55	74	10	590	33	28	9.5	14	5	6	4	3	CSRU	CSRU	carevue	66	UNKNOWN/NOT SPECIFIED	URGENT	F	162.56	162.56	162.56	109	109	126.7	5	0	0	1	0	1	0	0	0	0	1	0
1280	14226	131900	232498	126	100	40.0000006	85	37.5	111.6224273	46.19747328	63.20121771	111	42	60	13	590	33	29.60000038	6.5	14	5	6	5	4	CSRU	CSRU	carevue	66	UNKNOWN/NOT SPECIFIED	URGENT	F	162.56	162.56	162.56	109	109	126.7	5	0	0	1	0	1	0	0	0	0	1	0
1281	14226	131900	232498	152	100	50	89	37.55559921	104.3905238	54.07455965	67.53765944	108	54	69	19	690	33.70000076	29.60000038	9.600000381	15.5	5	6	5	4	CSRU	CSRU	carevue	66	UNKNOWN/NOT SPECIFIED	URGENT	F	162.56	162.56	162.56	109	109	126.7	5	0	0	1	0	1	0	0	0	0	1	0
1282	14226	131900	232498	106	100	50	79	36.05559921	112.7638184	54.07455965	70.4866151	123	57	78	11	620	42	36	6.199999809	13	5	6	5	4	CSRU	CSRU	carevue	66	UNKNOWN/NOT SPECIFIED	URGENT	F	162.56	162.56	162.56	109	109	126.7	5	0	0	1	0	1	0	0	0	0	1	0
1283	14226	131900	232498	72	97	69.99999881	109	36.05559921	127.2060927	54.73738666	73.28853962	139	60	82	22	620	42	36	6.199999809	13	5	6	5	4	CSRU	CSRU	carevue	66	UNKNOWN/NOT SPECIFIED	URGENT	F	162.56	162.56	162.56	109	109	126.7	5	0	0	1	0	1	0	0	0	0	1	0
1284	14226	131900	232498	61	93	69.99999881	104	36.05559921	127.2060927	54.07455965	73.28853962	134	58	82	27	620	42	36	6.199999809	13	5	6	5	4	CSRU	CSRU	carevue	66	UNKNOWN/NOT SPECIFIED	URGENT	F	162.56	162.56	162.56	109	109	126.7	5	0	0	1	0	1	0	0	0	0	1	0
1285	14226	131900	232498	67	98	69.99999881	102	37.27780151	127.2060927	60.983398	79.54511264	136	66	88	25	620	42	36	6.199999809	13	5	6	5	4	CSRU	CSRU	carevue	66	UNKNOWN/NOT SPECIFIED	URGENT	F	162.56	162.56	162.56	109	109	126.7	5	0	0	1	0	1	0	0	0	0	1	0
1286	14226	131900	232498	95	97	69.99999881	117	37	112.7638184	60.18284963	70.4866151	120	64	81	26	620	42	36	6.199999809	13	5	6	5	4	CSRU	CSRU	carevue	66	UNKNOWN/NOT SPECIFIED	URGENT	F	162.56	162.56	162.56	109	109	126.7	5	0	0	1	0	1	0	0	0	0	1	0
1287	14226	131900	232498	90	96	50	125	36.94444444	112.7638184	54.07455965	70.4866151	121	55	75	28	552.3280727	26.08809647	22.29223842	10.4229542	12.24595476	5	6	5	4	CSRU	CSRU	carevue	66	UNKNOWN/NOT SPECIFIED	URGENT	F	162.56	162.56	162.56	109	109	126.7	5	0	0	1	0	1	0	0	0	0	1	0
1288	14226	131900	232498	68	94	50	125	36.94444444	111.6224273	46.19747328	63.94377619	111	48	67	30	600	36	26	7.599999905	13.5	5	6	5	4	CSRU	CSRU	carevue	66	UNKNOWN/NOT SPECIFIED	URGENT	F	162.56	162.56	162.56	109	109	126.7	5	0	0	1	0	1	0	0	0	0	1	0
1289	14226	131900	232498	92	97	50	90	36.94444444	112.7638184	46.19747328	63.20121771	113	37	58	22	600	36	26	7.599999905	13.5	5	6	5	4	CSRU	CSRU	carevue	66	UNKNOWN/NOT SPECIFIED	URGENT	F	162.56	162.56	162.56	109	109	126.7	5	0	0	1	0	1	0	0	0	0	1	0
1290	14226	131900	232498	270	100	50	89	37.5	112.7638184	56.17643057	70.4866151	122	62	81	14	600	36	26	7.599999905	13.5	5	6	5	4	CSRU	CSRU	carevue	66	UNKNOWN/NOT SPECIFIED	URGENT	F	162.56	162.56	162.56	109	109	126.7	5	0	0	1	0	1	0	0	0	0	1	0
1291	14226	131900	232498	336	100	100	91	37.66669846	102.3687085	46.19747328	63.20121771	97	46	60	14	600	36	26	7.599999905	13.5	5	6	5	4	CSRU	CSRU	carevue	66	UNKNOWN/NOT SPECIFIED	URGENT	F	162.56	162.56	162.56	109	109	126.7	5	0	0	1	0	1	0	0	0	0	1	0
1292	14226	131900	232498	179	98	100	90	37.66669846	145	64	91	96	44	59	29	600	43	39	7.699999809	15.69999981	5	6	5	4	CSRU	CSRU	carevue	66	UNKNOWN/NOT SPECIFIED	URGENT	F	162.56	162.56	162.56	109	109	126.7	5	0	0	1	0	1	0	0	0	0	1	0
1293	14226	131900	232498	214	98	100	91	37.72222307	145	64	91	143	64	91	21	600	43	39	7.699999809	15.69999981	5	6	5	4	CSRU	CSRU	carevue	66	UNKNOWN/NOT SPECIFIED	URGENT	F	162.56	162.56	162.56	109	109	126.7	5	0	0	1	0	1	0	0	0	0	1	0
1294	14226	131900	232498	242	100	100	90	37.72222307	145	64	91	129	58	79	22	530	42	39	8	12	5	6	5	4	CSRU	CSRU	carevue	66	UNKNOWN/NOT SPECIFIED	URGENT	F	162.56	162.56	162.56	109	109	126.7	5	0	0	1	0	1	0	0	0	0	1	0
1295	14226	131900	232498	253	100	100	91	37.72222307	145	64	91	129	58	79	12	600	42	39	8.270000458	12	5	6	5	4	CSRU	CSRU	carevue	66	UNKNOWN/NOT SPECIFIED	URGENT	F	162.56	162.56	162.56	109	109	126.7	5	0	0	1	0	1	0	0	0	0	1	0
1296	14226	131900	232498	125	98	40	88	36.90000153	127.2060927	69.76624242	88.17113086	141	78	103	16	617.3232409	18.09704672	18.60726281	8.399999619	6.800000191	5	6	5	4	CSRU	CSRU	carevue	66	UNKNOWN/NOT SPECIFIED	URGENT	F	162.56	162.56	162.56	109	109	126.7	5	0	0	1	0	1	0	0	0	0	1	0
1297	14226	131900	232498	122	98	40.0000006	80	37	112.7638184	54.07455965	79.54511264	127	56	85	17	617.3232409	18.09704672	18.60726281	7.599999905	7.199999809	5	6	5	4	CSRU	CSRU	carevue	66	UNKNOWN/NOT SPECIFIED	URGENT	F	162.56	162.56	162.56	109	109	126.7	5	0	0	1	0	1	0	0	0	0	1	0
1298	14226	131900	232498	142	99	40.0000006	80	37.70000076	127.2060927	54.73738666	79.54511264	133	61	94	18	617.3232409	25.72835835	22.78491474	8.199999809	10.39999962	5	6	5	4	CSRU	CSRU	carevue	66	UNKNOWN/NOT SPECIFIED	URGENT	F	162.56	162.56	162.56	109	109	126.7	5	0	0	1	0	1	0	0	0	0	1	0
1299	14226	131900	232498	115	97	40.0000006	124	37.90000153	112.7638184	54.07455965	70.4866151	114	53	73	15	560	25.72835835	22.78491474	13.39999962	12.19999981	5	6	5	4	CSRU	CSRU	carevue	66	UNKNOWN/NOT SPECIFIED	URGENT	F	162.56	162.56	162.56	109	109	126.7	5	0	0	1	0	1	0	0	0	0	1	0
1300	14226	131900	232498	82	96	40.0000006	147	38.00000085	112.7638184	46.19747328	70.4866151	114	49	76	28	560	25.72835835	22.78491474	11	12.19999981	5	6	5	4	CSRU	CSRU	carevue	66	UNKNOWN/NOT SPECIFIED	URGENT	F	162.56	162.56	162.56	109	109	126.7	5	0	0	1	0	1	0	0	0	0	1	0
1301	14226	131900	232498	116	99	40.0000006	93	38.20000119	111.6224273	46.19747328	70.4866151	111	48	75	16	740	31.29999924	28.79999924	8.390000343	6.300000191	5	6	5	4	CSRU	CSRU	carevue	66	UNKNOWN/NOT SPECIFIED	URGENT	F	162.56	162.56	162.56	109	109	126.7	5	0	0	1	0	1	0	0	0	0	1	0
1302	14226	131900	232498	128	99	40.0000006	145	38.40000153	103.3868075	46.19747328	67.53765944	102	48	69	18	710	33	22.78491474	7.099999905	12	5	6	4	3	CSRU	CSRU	carevue	66	UNKNOWN/NOT SPECIFIED	URGENT	F	162.56	162.56	162.56	109	109	126.7	5	0	0	1	0	1	0	0	0	0	1	0
1303	14226	131900	232498	104	98	40.0000006	95	38.5000017	103.3868075	46.19747328	70.4866151	103	44	76	12	710	32	30	7.099999905	12	5	6	5	4	CSRU	CSRU	carevue	66	UNKNOWN/NOT SPECIFIED	URGENT	F	162.56	162.56	162.56	109	109	126.7	5	0	0	1	0	1	0	0	0	0	1	0
1304	14226	131900	232498	87	97	40	89	38.60000186	109.5009503	54.07455965	67.53765944	109	52	69	16	730	30	28	7.300000191	13	5	6	4	3	CSRU	CSRU	carevue	66	UNKNOWN/NOT SPECIFIED	URGENT	F	162.56	162.56	162.56	109	109	126.7	5	0	0	1	0	1	0	0	0	0	1	0
1305	14226	131900	232498	89	99	40	96	38.00000085	102.3687085	54.07455965	67.53765944	90	54	69	10	710	28	27	7.099999905	12	5	5	5	4	CSRU	CSRU	carevue	66	UNKNOWN/NOT SPECIFIED	URGENT	F	162.56	162.56	162.56	109	109	126.7	5	0	0	1	0	1	0	0	0	0	1	0
1306	14226	131900	232498	102	100	50	101	37.5	111.6224273	54.07455965	73.28853962	112	59	82	10	800	36	30	7	13.19999981	5	5	5	4	CSRU	CSRU	carevue	66	UNKNOWN/NOT SPECIFIED	URGENT	F	162.56	162.56	162.56	109	109	126.7	5	0	0	1	0	1	0	0	0	0	1	0
1307	14226	131900	232498	148	100	50	96	37.20000076	102.3687085	46.19747328	63.20121771	82	42	56	10	800	33	31	7.199999809	13.10000038	5	5	5	4	CSRU	CSRU	carevue	66	UNKNOWN/NOT SPECIFIED	URGENT	F	162.56	162.56	162.56	109	109	126.7	5	0	0	1	0	1	0	0	0	0	1	0
1308	14226	131900	232498	151	100	50	81	37	102.3687085	46.19747328	70.4866151	95	48	75	11	800	33	31	7.199999809	13.10000038	5	5	3.150182427	2.585736776	CSRU	CSRU	carevue	66	UNKNOWN/NOT SPECIFIED	URGENT	F	162.56	162.56	162.56	109	109	126.7	5	0	0	1	0	1	0	0	0	0	1	0
1309	14226	131900	232498	120	100	50	96	36.90000153	102.3687085	46.19747328	67.53765944	87	46	69	10	800	33	31	7.199999809	13.10000038	5	4	2	3	CSRU	CSRU	carevue	66	UNKNOWN/NOT SPECIFIED	URGENT	F	162.56	162.56	162.56	109	109	126.7	5	0	0	1	0	1	0	0	0	0	1	0
1310	14226	131900	232498	245	98	100	76	37.20000076	104.3905238	54.07455965	70.4866151	106	56	76	10	800	34	31	7.599999905	12.80000019	5	4	2	3	CSRU	CSRU	carevue	66	UNKNOWN/NOT SPECIFIED	URGENT	F	162.56	162.56	162.56	109	109	126.7	5	0	0	1	0	1	0	0	0	0	1	0
1311	30458	124354	289802	179	97	40.0000006	63	37.55559921	102.3687085	46.19747328	63.20121771	91	40	56	15	538.1149203	18.09704672	18.60726281	8	8	5	6	4	3	MICU	MICU	carevue	76	WHITE	ELECTIVE	F	162.56			91.7	91.2	91.7	1	1	0	0	0	0	1	0	0	0	1	0
1312	30458	124354	289802	123	99	40	64	36.66669846	127.2060927	52.51178313	70.4866151	140	51	80	11	538.1149203	18.09704672	18.60726281	5.599999905	8	5	6	4	3	MICU	MICU	carevue	76	WHITE	ELECTIVE	F	162.56			91.7	91.2	91.7	1	1	0	0	0	0	1	0	0	0	1	0
1313	26698	167317	212632	127	97	69.99999881	83	37.44444529	159	55	89.66670227	184	72	114	23	530	18.09704672	18.60726281	11	7	5	6	5	4	SICU	SICU	carevue	77	WHITE	EMERGENCY	M	169.8102016			80.6	80.6	80.6	1	0	1	0	0	0	0	1	0	0	1	0
1314	26698	167317	212632	99	95	40.0000006	85	36.88890076	159	58	91.66670227	140	101	118	22	530	18.09704672	18.60726281	11	7	5	6	5	4	SICU	SICU	carevue	77	WHITE	EMERGENCY	M	169.8102016			80.6	80.6	80.6	1	0	1	0	0	0	0	1	0	0	1	0
1315	26698	167317	212632	98	98	40.0000006	86	36.27780151	124	48	73.33329773	167	73	112	17	646	18.09704672	18.60726281	9.100000381	7	5	5	4	3	SICU	SICU	carevue	77	WHITE	EMERGENCY	M	169.8102016			80.6	80.6	80.6	1	0	1	0	0	0	0	1	0	0	1	0
1316	26698	167317	212632	120	98	50	52	36.33333418	136	50	78.66670227	139	51	81	13	414	23	15	8.100000381	10	5	5	3	2	SICU	SICU	carevue	77	WHITE	EMERGENCY	M	169.8102016			80.6	80.6	80.6	1	0	1	0	0	0	0	1	0	0	1	0
1317	26698	167317	212632	90	96	40.0000006	48	36.27780151	142	59	86.66670227	139	51	81	18	475	24	15	8.229999542	10	5	5	4	3	SICU	SICU	carevue	77	WHITE	EMERGENCY	M	169.8102016			80.6	80.6	80.6	1	0	1	0	0	0	0	1	0	0	1	0
1318	78597	162193	296743	148	98	50	89	38	102.3687085	46.19747328	63.20121771	96	49	63	26	540	29	24	10.8	13	5	4	3	3	CSRU	CSRU	metavision	63	WHITE	EMERGENCY	M	167.64	167.64	167.64	79.5	79.5	79.5	1	0	1	0	0	1	0	0	0	0	0	1
1319	78597	162193	296743	129	100	50	84	37.5	102.3687085	52.51178313	63.94377619	98	51	66	20	532	23	18	10.9	10	5	4	2	1	CSRU	CSRU	metavision	63	WHITE	EMERGENCY	M	167.64	167.64	167.64	79.5	79.5	79.5	1	0	1	0	0	1	0	0	0	0	0	1
1320	78597	162193	296743	149	100	50	89	37.6	104.3905238	54.07455965	70.4866151	106	53	70	20	532	23	18	10.9	10	5	4	2	1	CSRU	CSRU	metavision	63	WHITE	EMERGENCY	M	167.64	167.64	167.64	79.5	79.5	79.5	1	0	1	0	0	1	0	0	0	0	0	1
1321	78597	162193	296743	177	100	50	90	37	102.3687085	46.19747328	63.20121771	98	48	64	20	562	21	18	10.8	10	5	4	2	1	CSRU	CSRU	metavision	63	WHITE	EMERGENCY	M	167.64	167.64	167.64	79.5	79.5	79.5	1	0	1	0	0	1	0	0	0	0	0	1
1322	78597	162193	296743	144	100	50	90	37	104.3905238	54.07455965	70.4866151	107	59	74	12	543	20	17	10.9	9	5	6	4	3	CSRU	CSRU	metavision	63	WHITE	EMERGENCY	M	167.64	167.64	167.64	79.5	79.5	79.5	1	0	1	0	0	1	0	0	0	0	0	1
1323	78597	162193	296743	104	99	50	86	36.9	102.3687085	54.07455965	63.94377619	94	52	66	20	543	20	17	10.9	9	5	6	4	3	CSRU	CSRU	metavision	63	WHITE	EMERGENCY	M	167.64	167.64	167.64	79.5	79.5	79.5	1	0	1	0	0	1	0	0	0	0	0	1
1324	78597	162193	296743	88	94	50	92	36.4	102.3687085	54.07455965	70.4866151	96	55	70	19	571	25	17	8.9	9	5	6	4	3	CSRU	CSRU	metavision	63	WHITE	EMERGENCY	M	167.64	167.64	167.64	79.5	79.5	79.5	1	0	1	0	0	1	0	0	0	0	0	1
1325	78597	162193	296743	322	100	100	90	35.9	111.6224273	60.18284963	76.97446482	111	64	83	16	571	25	17	8.9	9	5	6	4	3	CSRU	CSRU	metavision	63	WHITE	EMERGENCY	M	167.64	167.64	167.64	79.5	79.5	79.5	1	0	1	0	0	1	0	0	0	0	0	1
1326	78597	162193	296743	282	100	100	91	36.4	111.6224273	60.18284963	76.97446482	111	64	83	7	571	25	17	8.9	9	5	6	4	3	CSRU	CSRU	metavision	63	WHITE	EMERGENCY	M	167.64	167.64	167.64	79.5	79.5	79.5	1	0	1	0	0	1	0	0	0	0	0	1
1327	78597	162193	296743	330	100	100	91	36.4	111.6224273	60.18284963	76.97446482	111	64	83	7	571	25	17	8.9	9	5	6	4	3	CSRU	CSRU	metavision	63	WHITE	EMERGENCY	M	167.64	167.64	167.64	79.5	79.5	79.5	1	0	1	0	0	1	0	0	0	0	0	1
1328	78597	162193	296743	322	100	30	91	36.4	118	70	81	159	50	88	7	571	25	17	8.9	9	5	6	4	3	CSRU	CSRU	metavision	63	WHITE	EMERGENCY	M	167.64	167.64	167.64	79.5	79.5	79.5	1	0	1	0	0	1	0	0	0	0	0	1
1329	78597	162193	296743	476	92	30	77	36.4	118	70	81	159	50	88	22	571	25	17	8.9	9	5	6	4	3	CSRU	CSRU	metavision	63	WHITE	EMERGENCY	M	167.64	167.64	167.64	79.5	79.5	79.5	1	0	1	0	0	1	0	0	0	0	0	1
1330	58848	191054	224045	209	98	50	87	36	77	59	57	91	51	65	27	514	15	18.60726281	6.7	7	5	5	2	2	CSRU	CSRU	metavision	72	WHITE	ELECTIVE	M	172.72	172.72	172.72	68	68	68	1	1	0	0	0	1	0	0	0	0	0	1
1331	58848	191054	224045	67	96	50	112	36.55555556	157	110	119	91	51	65	27	514	15	18.60726281	6.7	7	5	5	2	2	CSRU	CSRU	metavision	72	WHITE	ELECTIVE	M	172.72	172.72	172.72	68	68	68	1	1	0	0	0	1	0	0	0	0	0	1
1332	58848	191054	224045	178	100	40	80	38.2	111.6224273	46.19747328	63.20121771	111	41	57	15	523	10	18.60726281	6.6	6	5	6	4	3	CSRU	CSRU	metavision	72	WHITE	ELECTIVE	M	172.72	172.72	172.72	68	68	68	1	1	0	0	0	1	0	0	0	0	0	1
1333	58848	191054	224045	161	100	40	77	37.8	112.7638184	46.19747328	63.20121771	116	35	52	7	564	11	18.60726281	9.15	7	5	6	4	3	CSRU	CSRU	metavision	72	WHITE	ELECTIVE	M	172.72	172.72	172.72	68	68	68	1	1	0	0	0	1	0	0	0	0	0	1
1334	58848	191054	224045	195	100	40	77	37.4	102.3687085	46.19747328	63.20121771	89	37	50	13	473	11	18.60726281	8.8	6	5	6	4	3	CSRU	CSRU	metavision	72	WHITE	ELECTIVE	M	172.72	172.72	172.72	68	68	68	1	1	0	0	0	1	0	0	0	0	0	1
1335	58848	191054	224045	168	100	40	89	37.8	112.7638184	46.19747328	63.20121771	125	38	55	16	473	11	18.60726281	8.8	6	5	6	4	3	CSRU	CSRU	metavision	72	WHITE	ELECTIVE	M	172.72	172.72	172.72	68	68	68	1	1	0	0	0	1	0	0	0	0	0	1
1336	58848	191054	224045	142	100	40	61	36.5	103.3868075	46.19747328	63.20121771	103	42	58	14	583	22	20	8	9	5	6	4	3	CSRU	CSRU	metavision	72	WHITE	ELECTIVE	M	172.72	172.72	172.72	68	68	68	1	1	0	0	0	1	0	0	0	0	0	1
1337	58848	191054	224045	402	100	100	80	36.7	111.6224273	46.19747328	63.20121771	110	44	62	12	548	21	20	6.4	8	5	1	1	1	CSRU	CSRU	metavision	72	WHITE	ELECTIVE	M	172.72	172.72	172.72	68	68	68	1	1	0	0	0	1	0	0	0	0	0	1
1338	58848	191054	224045	375	99	100	80	36.8	111.6224273	46.19747328	63.20121771	110	44	62	11	548	21	20	6.4	8	5	1	1	1	CSRU	CSRU	metavision	72	WHITE	ELECTIVE	M	172.72	172.72	172.72	68	68	68	1	1	0	0	0	1	0	0	0	0	0	1
1339	58848	191054	224045	490	99	100	80	36.8	111.6224273	46.19747328	63.20121771	110	44	62	11	548	21	20	6.4	8	5	1	1	1	CSRU	CSRU	metavision	72	WHITE	ELECTIVE	M	172.72	172.72	172.72	68	68	68	1	1	0	0	0	1	0	0	0	0	0	1
1340	58848	191054	224045	281	99	50	80	36.8	127.2060927	66.88502337	80.70905888	149	74	101	11	548	21	20	6.4	8	8	1	1	1	CSRU	CSRU	metavision	72	WHITE	ELECTIVE	M	172.72	172.72	172.72	68	68	68	1	1	0	0	0	1	0	0	0	0	0	1
1341	10118	146001	219066	155	100	40.0000006	91	39.11111196	112.7638184	54.07455965	70.4866151	117	58	78	12	617.3232409	25.72835835	22.78491474	4.800000191	11.89999962	7.5	6	5	4	SICU	SICU	carevue	40	WHITE	EMERGENCY	F	169.8102016			103	89.1	123.4	1	0	1	0	0	0	0	1	0	0	1	0
1342	10118	146001	219066	177	98	40.0000006	111	38.77780151	127.2060927	70.73531398	83.17641792	139	79	102	15	617.3232409	25.72835835	18.60726281	13.80000019	9.199999809	7.5	6	5	4	SICU	SICU	carevue	40	WHITE	EMERGENCY	F	169.8102016			103	89.1	123.4	1	0	1	0	0	0	0	1	0	0	1	0
1343	10118	146001	219066	179	98	40.0000006	95	38.77780151	112.7638184	60.983398	79.54511264	125	71	92	13	617.3232409	25.72835835	18.60726281	6.199999809	9.199999809	7.5	6	5	4	SICU	SICU	carevue	40	WHITE	EMERGENCY	F	169.8102016			103	89.1	123.4	1	0	1	0	0	0	0	1	0	0	1	0
1344	10118	146001	219066	193	98	40.0000006	95	38.44444275	112.7638184	60.983398	79.54511264	121	67	87	12	617.3232409	25.72835835	22.78491474	10.30000019	10.30000019	7.5	6	5	4	SICU	SICU	carevue	40	WHITE	EMERGENCY	F	169.8102016			103	89.1	123.4	1	0	1	0	0	0	0	1	0	0	1	0
1345	10118	146001	219066	171	100	40.0000006	97	38.11111026	109.5009503	54.07455965	70.4866151	109	59	79	15	617.3232409	25.72835835	22.78491474	10.30000019	10.30000019	7.5	6	5	4	SICU	SICU	carevue	40	WHITE	EMERGENCY	F	169.8102016			103	89.1	123.4	1	0	1	0	0	0	0	1	0	0	1	0
1346	10118	146001	219066	171	99	40.0000006	98	38.11111026	102.3687085	54.07455965	63.94377619	89	52	66	13	617.3232409	31.79003401	27.42317447	5.400000095	17.20000076	7.5	6	5	4	SICU	SICU	carevue	40	WHITE	EMERGENCY	F	169.8102016			103	89.1	123.4	1	0	1	0	0	0	0	1	0	0	1	0
1347	10118	146001	219066	160	100	40.0000006	80	37.66669846	102.3687085	54.07455965	63.94377619	95	52	66	7	617.3232409	25.72835835	18.60726281	3.5	9	7.5	6	5	3	SICU	SICU	carevue	40	WHITE	EMERGENCY	F	169.8102016			103	89.1	123.4	1	0	1	0	0	0	0	1	0	0	1	0
1348	10118	146001	219066	414	100	100	92	37.77780151	103.3868075	54.07455965	67.53765944	99	52	68	13	617.3232409	25.72835835	18.60726281	4.329999924	8.199999809	7.5	6	4	3	SICU	SICU	carevue	40	WHITE	EMERGENCY	F	169.8102016			103	89.1	123.4	1	0	1	0	0	0	0	1	0	0	1	0
1349	10118	146001	219066	140	98	40.0000006	102	38.55559921	103.3868075	54.07455965	70.4866151	103	57	73	13	617.3232409	25.72835835	18.60726281	5.099999905	8.600000381	7.5	6	4	3	SICU	SICU	carevue	40	WHITE	EMERGENCY	F	169.8102016			103	89.1	123.4	1	0	1	0	0	0	0	1	0	0	1	0
1350	10118	146001	219066	121	99	40	115	37.83333249	127.2060927	60.983398	92.01589008	133	72	124	23	547.7085997	25.72835835	22.78491474	5.599999905	11.5	7.5	6	4	3	SICU	SICU	carevue	40	WHITE	EMERGENCY	F	169.8102016			103	89.1	123.4	1	0	1	0	0	0	0	1	0	0	1	0
1351	10118	146001	219066	125	97	40.0000006	108	37.77780151	102.3687085	52.51178313	63.94377619	94	51	66	13	617.3232409	25.72835835	22.78491474	7.5	10.5	7.5	6	4	3	SICU	SICU	carevue	40	WHITE	EMERGENCY	F	169.8102016			103	89.1	123.4	1	0	1	0	0	0	0	1	0	0	1	0
1352	10118	146001	219066	120	99	40.0000006	93	37.44444529	103.3868075	47.69969387	63.94377619	100	50	66	10	617.3232409	25.72835835	22.78491474	4.400000095	10.30000019	7.5	6	4	3	SICU	SICU	carevue	40	WHITE	EMERGENCY	F	169.8102016			103	89.1	123.4	1	0	1	0	0	0	0	1	0	0	1	0
1353	10118	146001	219066	192	98	40.0000006	84	37.72222307	102.3687085	47.69969387	63.94377619	92	50	66	12	590	48	37.70000076	7	15.19999981	7.5	1	1	1	SICU	SICU	carevue	40	WHITE	EMERGENCY	F	169.8102016			103	89.1	123.4	1	0	1	0	0	0	0	1	0	0	1	0
1354	10118	146001	219066	115	98	40.0000006	102	37.66669846	112.7638184	56.17643057	70.4866151	118	62	78	12	600	42.20000076	34.5	7	13	5	4	3	2	SICU	SICU	carevue	40	WHITE	EMERGENCY	F	169.8102016			103	89.1	123.4	1	0	1	0	0	0	0	1	0	0	1	0
1355	10118	146001	219066	114	96	40	112	37.38890076	127.2060927	69.76624242	79.54511264	135	78	97	12	617.3232409	25.72835835	22.78491474	7	13	5	6	4	2	SICU	SICU	carevue	40	WHITE	EMERGENCY	F	169.8102016			103	89.1	123.4	1	0	1	0	0	0	0	1	0	0	1	0
1356	10118	146001	219066	157	99	40	122	37.05559921	125	83	97	180	107	134	12	617.3232409	25.72835835	22.78491474	7	13	5	5	3	2	SICU	SICU	carevue	40	WHITE	EMERGENCY	F	169.8102016			103	89.1	123.4	1	0	1	0	0	0	0	1	0	0	1	0
1357	10118	146001	219066	314	100	98	113	37.05559921	125	83	97	161	79	102	12	617.3232409	25.72835835	22.78491474	7	13	5	5	3	2	SICU	SICU	carevue	40	WHITE	EMERGENCY	F	169.8102016			103	89.1	123.4	1	0	1	0	0	0	0	1	0	0	1	0
1358	10118	146001	219066	306	100	98	113	37.05559921	125	83	97	161	79	102	12	617.3232409	25.72835835	22.78491474	7	13	5	5	3	2	SICU	SICU	carevue	40	WHITE	EMERGENCY	F	169.8102016			103	89.1	123.4	1	0	1	0	0	0	0	1	0	0	1	0
1359	10118	146001	219066	166	100	40	165	37.05559921	125	83	97	161	79	102	37	547.7085997	25.72835835	22.78491474	7	13	5	5	3	2	SICU	SICU	carevue	40	WHITE	EMERGENCY	F	169.8102016			103	89.1	123.4	1	0	1	0	0	0	0	1	0	0	1	0
1360	10118	146001	219066	188	100	40	145	38.61111111	80	46	68	170	90	102	20	547.7085997	25.72835835	18.60726281	12	8.100000381	5	6	5	4	SICU	SICU	carevue	40	WHITE	EMERGENCY	F	169.8102016			103	89.1	123.4	1	0	1	0	0	0	0	1	0	0	1	0
1361	10118	146001	219066	174	100	40.0000006	116	37.61110942	106	60	75.33329773	170	90	102	16	617.3232409	18.09704672	18.60726281	10.39999962	7.5	5	6	5	4	SICU	SICU	carevue	40	WHITE	EMERGENCY	F	169.8102016			103	89.1	123.4	1	0	1	0	0	0	0	1	0	0	1	0
1362	10118	146001	219066	144	99	40.0000006	101	37.38890076	124	68	86.66670227	170	90	67	26	547.7085997	18.09704672	18.60726281	7.900000095	6.599999905	5	6	4	3	SICU	SICU	carevue	40	WHITE	EMERGENCY	F	169.8102016			103	89.1	123.4	1	0	1	0	0	0	0	1	0	0	1	0
1363	10118	146001	219066	122	98	40.0000006	106	37.83333249	102.3687085	54.07455965	63.94377619	97	52	67	16	617.3232409	25.72835835	18.60726281	10.19999981	9.600000381	5	6	5	4	SICU	SICU	carevue	40	WHITE	EMERGENCY	F	169.8102016			103	89.1	123.4	1	0	1	0	0	0	0	1	0	0	1	0
1364	10118	146001	219066	131	97	40.0000006	102	37.66669846	103.3868075	54.07455965	70.4866151	102	57	73	17	617.3232409	25.72835835	18.60726281	10	8.800000191	5	6	5	4	SICU	SICU	carevue	40	WHITE	EMERGENCY	F	169.8102016			103	89.1	123.4	1	0	1	0	0	0	0	1	0	0	1	0
1365	10118	146001	219066	160	98	40.0000006	91	37.33333164	102.3687085	46.19747328	63.20121771	92	49	63	16	617.3232409	25.72835835	18.60726281	8.5	9	5	6	5	4	SICU	SICU	carevue	40	WHITE	EMERGENCY	F	169.8102016			103	89.1	123.4	1	0	1	0	0	0	0	1	0	0	1	0
1366	10118	146001	219066	140	99	40	89	37.44444529	102.3687085	54.07455965	67.53765944	97	53	69	26	547.7085997	25.72835835	18.60726281	9.5	9.100000381	5	6	5	3	SICU	SICU	carevue	40	WHITE	EMERGENCY	F	169.8102016			103	89.1	123.4	1	0	1	0	0	0	0	1	0	0	1	0
1367	10118	146001	219066	134	98	40	103	37.72222307	112.7638184	60.983398	79.54511264	125	71	91	24	547.7085997	25.72835835	18.60726281	7.199999809	9.399999619	5	6	5	4	SICU	SICU	carevue	40	WHITE	EMERGENCY	F	169.8102016			103	89.1	123.4	1	0	1	0	0	0	0	1	0	0	1	0
1368	10118	146001	219066	128	99	40.0000006	111	37.44444529	112.7638184	60.983398	79.54511264	119	70	89	27	547.7085997	25.72835835	18.60726281	12.5	9.399999619	5	6	5	4	SICU	SICU	carevue	40	WHITE	EMERGENCY	F	169.8102016			103	89.1	123.4	1	0	1	0	0	0	0	1	0	0	1	0
1369	10118	146001	219066	141	97	40.0000006	139	38.00000085	129.1122265	70.73531398	92.01589008	153	88	111	35	547.7085997	25.72835835	22.78491474	13.39999962	10.80000019	5	5	4	4	SICU	SICU	carevue	40	WHITE	EMERGENCY	F	169.8102016			103	89.1	123.4	1	0	1	0	0	0	0	1	0	0	1	0
1370	10118	146001	219066	155	99	40.0000006	99	37.44444529	104.3905238	54.07455965	70.4866151	105	57	74	22	547.7085997	25.72835835	22.78491474	8.800000191	10.89999962	5	5	4	4	SICU	SICU	carevue	40	WHITE	EMERGENCY	F	169.8102016			103	89.1	123.4	1	0	1	0	0	0	0	1	0	0	1	0
1371	10118	146001	219066	141	98	40.0000006	118	37.55559921	103.3868075	54.07455965	67.53765944	99	52	68	26	547.7085997	25.72835835	22.78491474	10	11	5	5	4	3	SICU	SICU	carevue	40	WHITE	EMERGENCY	F	169.8102016			103	89.1	123.4	1	0	1	0	0	0	0	1	0	0	1	0
1372	10118	146001	219066	155	99	40.0000006	112	37.66669846	112.7638184	60.983398	79.54511264	113	69	85	27	547.7085997	25.72835835	22.78491474	13.69999981	11	5	5	4	3	SICU	SICU	carevue	40	WHITE	EMERGENCY	F	169.8102016			103	89.1	123.4	1	0	1	0	0	0	0	1	0	0	1	0
1373	10118	146001	219066	152	98	40	105	37.77780151	103.3868075	60.983398	70.4866151	102	67	81	23	547.7085997	25.72835835	22.78491474	9.899999619	11	5	6	4	3	SICU	SICU	carevue	40	WHITE	EMERGENCY	F	169.8102016			103	89.1	123.4	1	0	1	0	0	0	0	1	0	0	1	0
1374	10118	146001	219066	138	100	40.0000006	125	39.33333503	127.2060927	70.73531398	83.17641792	141	81	102	30	400	25.72835835	18.60726281	13.30000019	10	5	6	5	4	SICU	SICU	carevue	40	WHITE	EMERGENCY	F	169.8102016			103	89.1	123.4	1	0	1	0	0	0	0	1	0	0	1	0
1375	10118	146001	219066	141	99	40.0000006	117	38.44444275	111.6224273	60.983398	73.28853962	110	65	82	30	400	25.72835835	18.60726281	13.89999962	9.699999809	5	6	5	4	SICU	SICU	carevue	40	WHITE	EMERGENCY	F	169.8102016			103	89.1	123.4	1	0	1	0	0	0	0	1	0	0	1	0
1376	10118	146001	219066	175	99	40.0000006	125	37.66669846	112.7638184	60.983398	76.97446482	113	66	83	36	500	25.72835835	18.60726281	9.390000343	9.699999809	5	6	5	4	SICU	SICU	carevue	40	WHITE	EMERGENCY	F	169.8102016			103	89.1	123.4	1	0	1	0	0	0	0	1	0	0	1	0
1377	10118	146001	219066	170	99	40.0000006	110	37.94444614	104.3905238	60.18284963	70.4866151	107	64	81	35	410	25.72835835	22.78491474	11.80000019	11	5	6	4	3	SICU	SICU	carevue	40	WHITE	EMERGENCY	F	169.8102016			103	89.1	123.4	1	0	1	0	0	0	0	1	0	0	1	0
1378	10118	146001	219066	189	99	40.0000006	109	38.11111026	112.7638184	60.983398	79.54511264	124	73	93	23	500	25.72835835	22.78491474	14.69999981	13.60000038	5	6	5	4	SICU	SICU	carevue	40	WHITE	EMERGENCY	F	169.8102016			103	89.1	123.4	1	0	1	0	0	0	0	1	0	0	1	0
1379	10118	146001	219066	164	99	40.0000006	114	37.77780151	127.2060927	69.76624242	79.54511264	136	76	98	36	430	25.72835835	22.78491474	15	12.19999981	5	4	4	4	SICU	SICU	carevue	40	WHITE	EMERGENCY	F	169.8102016			103	89.1	123.4	1	0	1	0	0	0	0	1	0	0	1	0
1380	10118	146001	219066	166	98	40.0000006	91	38.11111026	109.5009503	56.17643057	70.4866151	109	62	79	28	480	25.72835835	22.78491474	12	12.19999981	7.5	1	1	3	SICU	SICU	carevue	40	WHITE	EMERGENCY	F	169.8102016			103	89.1	123.4	1	0	1	0	0	0	0	1	0	0	1	0
1381	10118	146001	219066	138	99	40.0000006	120	38.11111026	104.3905238	54.07455965	70.4866151	104	57	74	25	530	31.79003401	26.89832426	10.30000019	15.5	7.5	5	4	3	SICU	SICU	carevue	40	WHITE	EMERGENCY	F	169.8102016			103	89.1	123.4	1	0	1	0	0	0	0	1	0	0	1	0
1382	10118	146001	219066	183	99	50	104	38.61111111	112.7638184	56.17643057	70.4866151	116	62	81	23	530	31.79003401	26.89832426	13.5	15.80000019	7.5	5	4	3	SICU	SICU	carevue	40	WHITE	EMERGENCY	F	169.8102016			103	89.1	123.4	1	0	1	0	0	0	0	1	0	0	1	0
1383	10118	146001	219066	112	97	50	110	38.44444275	112.7638184	69.76624242	79.54511264	128	76	95	17	560	31.79003401	22.78491474	9.199999809	15	7.5	5	4	3	SICU	SICU	carevue	40	WHITE	EMERGENCY	F	169.8102016			103	89.1	123.4	1	0	1	0	0	0	0	1	0	0	1	0
1384	10118	146001	219066	138	97	50	106	39.16669846	111.6224273	60.18284963	73.28853962	112	64	82	16	600	33.70000076	31	12.30000019	15.30000019	7.5	1	1	1	SICU	SICU	carevue	40	WHITE	EMERGENCY	F	169.8102016			103	89.1	123.4	1	0	1	0	0	0	0	1	0	0	1	0
1385	10118	146001	219066	119	97	50	105	38.72222053	112.7638184	66.88502337	79.54511264	125	75	92	22	570	34.5	26.5	11.19999981	15.39999962	7.5	1	1	1	SICU	SICU	carevue	40	WHITE	EMERGENCY	F	169.8102016			103	89.1	123.4	1	0	1	0	0	0	0	1	0	0	1	0
1386	10118	146001	219066	121	99	50	88	38.11111026	112.7638184	60.983398	79.54511264	119	71	89	16	550	35	30	10.5	14.39999962	7.5	1	1	1	SICU	SICU	carevue	40	WHITE	EMERGENCY	F	169.8102016			103	89.1	123.4	1	0	1	0	0	0	0	1	0	0	1	0
1387	10118	146001	219066	109	98	50	88	38.16669846	103.3868075	54.07455965	70.4866151	99	55	71	16	620	38.90000153	32.40000153	9.300000191	15.5	7.5	1	1	1	SICU	SICU	carevue	40	WHITE	EMERGENCY	F	169.8102016			103	89.1	123.4	1	0	1	0	0	0	0	1	0	0	1	0
1388	10118	146001	219066	124	97	50	79	38.55559921	104.3905238	56.17643057	70.4866151	105	62	79	16	570	38	34	9.199999809	15.60000038	7.5	1	1	1	SICU	SICU	carevue	40	WHITE	EMERGENCY	F	169.8102016			103	89.1	123.4	1	0	1	0	0	0	0	1	0	0	1	0
1389	10118	146001	219066	141	98	50	85	38.05559921	109.5009503	58.78789661	70.4866151	109	63	79	16	580	38	33	9.300000191	15.30000019	7.5	1	1	1	SICU	SICU	carevue	40	WHITE	EMERGENCY	F	169.8102016			103	89.1	123.4	1	0	1	0	0	0	0	1	0	0	1	0
1390	10118	146001	219066	138	97	50	79	38.05559921	104.3905238	54.73738666	70.4866151	106	60	77	16	570	42.70000076	33.29999924	9	15.5	7.5	1	1	1	SICU	SICU	carevue	40	WHITE	EMERGENCY	F	169.8102016			103	89.1	123.4	1	0	1	0	0	0	0	1	0	0	1	0
1391	10118	146001	219066	134	98	50	81	38.22222392	111.6224273	60.18284963	79.54511264	111	64	94	16	570	36.40000153	32.59999847	9.199999809	15	7.5	1	1	1	SICU	SICU	carevue	40	WHITE	EMERGENCY	F	169.8102016			103	89.1	123.4	1	0	1	0	0	0	0	1	0	0	1	0
1392	10118	146001	219066	138	98	50	72	37.61110942	89	42	57.66669846	122	66	88	16	570	42	32.29999924	9.100000381	15.19999981	7.5	1	1	1	SICU	SICU	carevue	40	WHITE	EMERGENCY	F	169.8102016			103	89.1	123.4	1	0	1	0	0	0	0	1	0	0	1	0
1393	10118	146001	219066	146	96	50	83	37.77780151	104.3905238	54.73738666	70.4866151	104	60	76	16	550	42	30	9.199999809	15	7.5	1	1	1	SICU	SICU	carevue	40	WHITE	EMERGENCY	F	169.8102016			103	89.1	123.4	1	0	1	0	0	0	0	1	0	0	1	0
1394	10118	146001	219066	146	96	50	86	38.55559921	103.3868075	54.73738666	70.4866151	101	60	75	16	550	37.09999847	31.79999924	9.890000343	14.89999962	7.5	1	1	1	SICU	SICU	carevue	40	WHITE	EMERGENCY	F	169.8102016			103	89.1	123.4	1	0	1	0	0	0	0	1	0	0	1	0
1395	10118	146001	219066	105	93	50	93	38.66669846	104.3905238	54.73738666	70.4866151	107	60	75	16	580	36.5	31.89999962	9.170000076	15.10000038	7.5	1	1	1	SICU	SICU	carevue	40	WHITE	EMERGENCY	F	169.8102016			103	89.1	123.4	1	0	1	0	0	0	0	1	0	0	1	0
1396	10118	146001	219066	69	99	50	92	38.66669846	112.7638184	60.983398	79.54511264	125	70	89	16	580	36.5	31.89999962	9.170000076	15.10000038	5	1	1	1	SICU	SICU	carevue	40	WHITE	EMERGENCY	F	169.8102016			103	89.1	123.4	1	0	1	0	0	0	0	1	0	0	1	0
1397	10118	146001	219066	128	99	50	85	38.55559921	111.6224273	54.07455965	70.4866151	112	56	76	16	560	36	30	9.199999809	13	5	1	1	1	SICU	SICU	carevue	40	WHITE	EMERGENCY	F	169.8102016			103	89.1	123.4	1	0	1	0	0	0	0	1	0	0	1	0
1398	10118	146001	219066	125	99	40.0000006	77	38.00000085	102.3687085	54.07455965	67.53765944	95	53	69	16	570	38	33	9	17.39999962	10	1	1	1	SICU	SICU	carevue	40	WHITE	EMERGENCY	F	169.8102016			103	89.1	123.4	1	0	1	0	0	0	0	1	0	0	1	0
1399	10118	146001	219066	158	100	40.0000006	79	38.27780151	103.3868075	54.07455965	70.4866151	100	54	70	16	570	41	33.79999924	9.100000381	17.70000076	10	1	1	1	SICU	SICU	carevue	40	WHITE	EMERGENCY	F	169.8102016			103	89.1	123.4	1	0	1	0	0	0	0	1	0	0	1	0
1400	10118	146001	219066	100	97	40.0000006	84	38.27780151	111.6224273	60.18284963	73.28853962	110	64	82	16	580	39	33.90000153	9.199999809	17.79999924	10	1	1	1	SICU	SICU	carevue	40	WHITE	EMERGENCY	F	169.8102016			103	89.1	123.4	1	0	1	0	0	0	0	1	0	0	1	0
1401	10118	146001	219066	149	100	50	81	38.00000085	104.3905238	54.07455965	70.4866151	105	58	75	14	580	39	33.90000153	9.199999809	17.79999924	10	1	1	1	SICU	SICU	carevue	40	WHITE	EMERGENCY	F	169.8102016			103	89.1	123.4	1	0	1	0	0	0	0	1	0	0	1	0
1402	10118	146001	219066	162	100	50	87	38.44444275	112.7638184	60.983398	79.54511264	115	70	87	14	550	36.70000076	32.70000076	7.800000191	16	10	1	1	1	SICU	SICU	carevue	40	WHITE	EMERGENCY	F	169.8102016			103	89.1	123.4	1	0	1	0	0	0	0	1	0	0	1	0
1403	10118	146001	219066	138	100	50	113	38.00000085	104.3905238	54.73738666	70.4866151	104	61	76	14	540	38	34	7.699999809	16.5	10	1	1	1	SICU	SICU	carevue	40	WHITE	EMERGENCY	F	169.8102016			103	89.1	123.4	1	0	1	0	0	0	0	1	0	0	1	0
1404	10118	146001	219066	98	99	40.0000006	94	38.00000085	103.3868075	54.73738666	70.4866151	103	61	76	12	540	38	34	7.699999809	16.5	10	1	1	1	SICU	SICU	carevue	40	WHITE	EMERGENCY	F	169.8102016			103	89.1	123.4	1	0	1	0	0	0	0	1	0	0	1	0
1405	10118	146001	219066	129	99	40.0000006	90	37.55559921	104.3905238	54.73738666	70.4866151	107	61	78	12	530	36	32	6.400000095	11.39999962	7.5	1	1	1	SICU	SICU	carevue	40	WHITE	EMERGENCY	F	169.8102016			103	89.1	123.4	1	0	1	0	0	0	0	1	0	0	1	0
1406	10118	146001	219066	154	100	40.0000006	94	37.27780151	104.3905238	56.17643057	70.4866151	106	62	79	15	540	38	30	8.399999619	12	5	1	1	1	SICU	SICU	carevue	40	WHITE	EMERGENCY	F	169.8102016			103	89.1	123.4	1	0	1	0	0	0	0	1	0	0	1	0
1407	10118	146001	219066	159	99	40.0000006	87	37.27780151	102.3687085	54.07455965	67.53765944	92	55	69	12	540	38	30	8.399999619	12	5	1	1	1	SICU	SICU	carevue	40	WHITE	EMERGENCY	F	169.8102016			103	89.1	123.4	1	0	1	0	0	0	0	1	0	0	1	0
1408	10118	146001	219066	126	99	40.0000006	86	37.5	104.3905238	60.18284963	70.4866151	108	64	80	12	530	40	31.20000076	6.25	11.60000038	5	1	1	1	SICU	SICU	carevue	40	WHITE	EMERGENCY	F	169.8102016			103	89.1	123.4	1	0	1	0	0	0	0	1	0	0	1	0
1409	10118	146001	219066	146	100	40.0000006	90	37.5	104.3905238	58.78789661	70.4866151	106	63	79	12	530	34	31	6.300000191	11.10000038	5	1	1	1	SICU	SICU	carevue	40	WHITE	EMERGENCY	F	169.8102016			103	89.1	123.4	1	0	1	0	0	0	0	1	0	0	1	0
1410	10118	146001	219066	138	99	40.0000006	93	37.66669846	112.7638184	60.983398	78.64974697	113	67	84	10	550	42	30	6.800000191	12.19999981	5	1	1	1	SICU	SICU	carevue	40	WHITE	EMERGENCY	F	169.8102016			103	89.1	123.4	1	0	1	0	0	0	0	1	0	0	1	0
1411	10118	146001	219066	128	100	40.0000006	92	38.44444275	112.7638184	60.983398	79.54511264	119	71	89	14	560	55	30	7.900000095	13.10000038	5	1	1	1	SICU	SICU	carevue	40	WHITE	EMERGENCY	F	169.8102016			103	89.1	123.4	1	0	1	0	0	0	0	1	0	0	1	0
1412	10118	146001	219066	149	100	40.0000006	102	38.44444275	104.3905238	54.07455965	70.4866151	107	59	73	14	550	37	30	7.800000191	12.80000019	5	1	1	1	SICU	SICU	carevue	40	WHITE	EMERGENCY	F	169.8102016			103	89.1	123.4	1	0	1	0	0	0	0	1	0	0	1	0
1413	10118	146001	219066	122	100	40.0000006	113	38.27780151	127.2060927	60.983398	79.54511264	133	72	90	14	650	38	34	7.599999905	12	5	1	1	1	SICU	SICU	carevue	40	WHITE	EMERGENCY	F	169.8102016			103	89.1	123.4	1	0	1	0	0	0	0	1	0	0	1	0
1414	10118	146001	219066	156	100	70	112	38.33333333	112.7638184	60.983398	76.97446482	114	70	83	12	650	34	32	7.840000153	11	5	1	1	1	SICU	SICU	carevue	40	WHITE	EMERGENCY	F	169.8102016			103	89.1	123.4	1	0	1	0	0	0	0	1	0	0	1	0
1415	10118	146001	219066	183	99	70	114	38.38890076	104.3905238	54.73738666	70.4866151	105	61	73	12	660	37.20000076	32	9.220000267	13	5	1	1	1	SICU	SICU	carevue	40	WHITE	EMERGENCY	F	169.8102016			103	89.1	123.4	1	0	1	0	0	0	0	1	0	0	1	0
1416	10118	146001	219066	195	100	50	118	38.66669846	104.3905238	60.18284963	70.4866151	106	64	76	12	660	37	31	9.539999962	13	5	1	1	1	SICU	SICU	carevue	40	WHITE	EMERGENCY	F	169.8102016			103	89.1	123.4	1	0	1	0	0	0	0	1	0	0	1	0
1417	10118	146001	219066	171	100	50	127	39.11111196	106	46	66	94	57	66	8	680	34	31	9.5	15.80000019	10	1	1	1	SICU	SICU	carevue	40	WHITE	EMERGENCY	F	169.8102016			103	89.1	123.4	1	0	1	0	0	0	0	1	0	0	1	0
1418	10118	146001	219066	204	100	50	130	38.61111111	103.3868075	60.983398	76.97446482	103	73	83	16	680	39	31	9.399999619	16.5	10	1	1	1	SICU	SICU	carevue	40	WHITE	EMERGENCY	F	169.8102016			103	89.1	123.4	1	0	1	0	0	0	0	1	0	0	1	0
1419	10118	146001	219066	247	100	60.00000238	129	36.0000017	103.3868075	69.76624242	79.54511264	99	78	86	5	660	45	33	13.19999981	21.20000076	10	1	1	1	SICU	SICU	carevue	40	WHITE	EMERGENCY	F	169.8102016			103	89.1	123.4	1	0	1	0	0	0	0	1	0	0	1	0
1420	10118	146001	219066	468	96	60.00000238	137	37.16669846	112.7638184	70.73531398	92.01589008	121	96	105	20	650	45	39	13	22	10	1	1	1	SICU	SICU	carevue	40	WHITE	EMERGENCY	F	169.8102016			103	89.1	123.4	1	0	1	0	0	0	0	1	0	0	1	0
1421	10118	146001	219066	301	96	60.00000238	139	37.16669846	112.7638184	70.73531398	92.01589008	121	96	105	20	650	45	39	13	22	10	1	1	1	SICU	SICU	carevue	40	WHITE	EMERGENCY	F	169.8102016			103	89.1	123.4	1	0	1	0	0	0	0	1	0	0	1	0
1422	10118	146001	219066	139	96	40.0000006	139	37.16669846	112.7638184	70.73531398	92.01589008	121	96	105	20	650	45	39	13	22	5	1	1	1	SICU	SICU	carevue	40	WHITE	EMERGENCY	F	169.8102016			103	89.1	123.4	1	0	1	0	0	0	0	1	0	0	1	0
1423	10118	146001	219066	136	96	40.0000006	139	37.16669846	112.7638184	54.73738666	76.97446482	122	61	83	20	650	45	39	13	22	5	1	1	1	SICU	SICU	carevue	40	WHITE	EMERGENCY	F	169.8102016			103	89.1	123.4	1	0	1	0	0	0	0	1	0	0	1	0
1424	17474	134454	225536	107	99	40	83	38.66669846	142	66	91.33329773	121	76	90	32	547.7085997	18.09704672	18.60726281	12.69999981	7.800000191	5	6	5	4	MICU	MICU	carevue	50	WHITE	EMERGENCY	M	175.26	175.26	175.26	71.7	71.7	92	1	0	1	0	0	0	1	0	0	0	1	0
1425	17474	134454	225536	86	96	40	120	37.55559921	127.2060927	60.983398	79.54511264	148	68	92	19	617.3232409	25.72835835	22.78491474	13.80000019	13.80000019	12.5	6	1	4	MICU	MICU	carevue	50	WHITE	EMERGENCY	M	175.26	175.26	175.26	71.7	71.7	92	1	0	1	0	0	0	1	0	0	0	1	0
1426	17474	134454	225536	118	96	40	103	36.4444436	127.2060927	69.76624242	79.54511264	141	77	99	10	870	31.79003401	27.42317447	7.900000095	16.60000038	15	1	1	1	MICU	MICU	carevue	50	WHITE	EMERGENCY	M	175.26	175.26	175.26	71.7	71.7	92	1	0	1	0	0	0	1	0	0	0	1	0
1427	17474	134454	225536	116	97	50	103	37.22222222	112.7638184	60.983398	73.28853962	117	66	82	22	440	41	28	10	22.89999962	15	1	1	1	MICU	MICU	carevue	50	WHITE	EMERGENCY	M	175.26	175.26	175.26	71.7	71.7	92	1	0	1	0	0	0	1	0	0	0	1	0
1428	17474	134454	225536	130	95	50	105	37.27780151	111.6224273	54.07455965	70.4866151	112	59	75	20	430	37	27	8.5	21	15	1	1	1	MICU	MICU	carevue	50	WHITE	EMERGENCY	M	175.26	175.26	175.26	71.7	71.7	92	1	0	1	0	0	0	1	0	0	0	1	0
1429	17474	134454	225536	86	92	50	90	36.55559921	112.7638184	60.983398	78.64974697	122	67	84	20	450	38	27	8.899999619	22	12.5	1	1	1	MICU	MICU	carevue	50	WHITE	EMERGENCY	M	175.26	175.26	175.26	71.7	71.7	92	1	0	1	0	0	0	1	0	0	0	1	0
1430	17474	134454	225536	76	94	50	83	36.33333418	104.3905238	54.07455965	67.53765944	104	53	69	20	420	32	28	8.800000191	17	12.5	1	1	1	MICU	MICU	carevue	50	WHITE	EMERGENCY	M	175.26	175.26	175.26	71.7	71.7	92	1	0	1	0	0	0	1	0	0	0	1	0
1431	17474	134454	225536	79	97	50	74	37	104.3905238	54.07455965	70.4866151	105	59	75	20	440	33	29	8.890000343	18	12.5	1	1	1	MICU	MICU	carevue	50	WHITE	EMERGENCY	M	175.26	175.26	175.26	71.7	71.7	92	1	0	1	0	0	0	1	0	0	0	1	0
1432	17474	134454	225536	81	94	50	79	37.44444529	103.3868075	54.07455965	70.4866151	103	58	71	20	450	32	26	10.10000038	18	12.5	1	1	1	MICU	MICU	carevue	50	WHITE	EMERGENCY	M	175.26	175.26	175.26	71.7	71.7	92	1	0	1	0	0	0	1	0	0	0	1	0
1433	17474	134454	225536	79	95	40	62	36.61111196	103.3868075	54.07455965	67.53765944	100	52	68	20	460	31	28	9.100000381	15.80000019	10	1	1	1	MICU	MICU	carevue	50	WHITE	EMERGENCY	M	175.26	175.26	175.26	71.7	71.7	92	1	0	1	0	0	0	1	0	0	0	1	0
1434	17474	134454	225536	78	95	40	64	36.77780151	103.3868075	52.51178313	67.53765944	103	51	68	20	440	39	31	8.800000191	20	12.5	1	1	1	MICU	MICU	carevue	50	WHITE	EMERGENCY	M	175.26	175.26	175.26	71.7	71.7	92	1	0	1	0	0	0	1	0	0	0	1	0
1435	17474	134454	225536	82	96	40	60	36.11111111	102.3687085	47.69969387	63.94377619	97	50	66	20	450	33	30	9.100000381	18	12.5	1	1	1	MICU	MICU	carevue	50	WHITE	EMERGENCY	M	175.26	175.26	175.26	71.7	71.7	92	1	0	1	0	0	0	1	0	0	0	1	0
1436	17474	134454	225536	92	97	50	52	35.44444614	102.3687085	46.19747328	63.20121771	91	48	63	20	440	35	32	8.899999619	18.89999962	12.5	1	1	1	MICU	MICU	carevue	50	WHITE	EMERGENCY	M	175.26	175.26	175.26	71.7	71.7	92	1	0	1	0	0	0	1	0	0	0	1	0
1437	17474	134454	225536	74	95	50	56	36.11111111	102.3687085	52.51178313	63.20121771	98	51	65	20	430	38	34	8.600000381	20	12.5	1	1	1	MICU	MICU	carevue	50	WHITE	EMERGENCY	M	175.26	175.26	175.26	71.7	71.7	92	1	0	1	0	0	0	1	0	0	0	1	0
1438	17474	134454	225536	83	96	40	57	35.80000136	102.3687085	46.19747328	63.20121771	95	49	63	20	430	36	31	8.5	19.5	12.5	1	1	1	MICU	MICU	carevue	50	WHITE	EMERGENCY	M	175.26	175.26	175.26	71.7	71.7	92	1	0	1	0	0	0	1	0	0	0	1	0
1439	17474	134454	225536	95	97	50	61	35.80000136	102.3687085	46.19747328	63.20121771	93	49	64	20	400	37	32	8.699999809	19.5	15	1	1	1	MICU	MICU	carevue	50	WHITE	EMERGENCY	M	175.26	175.26	175.26	71.7	71.7	92	1	0	1	0	0	0	1	0	0	0	1	0
1440	17474	134454	225536	199	99	60	65	35.70000119	102.3687085	52.51178313	63.20121771	96	51	65	20	400	35.79999924	32	8.5	23	17.5	1	1	1	MICU	MICU	carevue	50	WHITE	EMERGENCY	M	175.26	175.26	175.26	71.7	71.7	92	1	0	1	0	0	0	1	0	0	0	1	0
1441	17474	134454	225536	97	94	50	77	36.40000153	109.5009503	54.07455965	67.53765944	109	54	69	21	440	30	24	11.10000038	20.29999924	17.5	1	1	1	MICU	MICU	carevue	50	WHITE	EMERGENCY	M	175.26	175.26	175.26	71.7	71.7	92	1	0	1	0	0	0	1	0	0	0	1	0
1442	17474	134454	225536	82	96	50	73	36.29999924	109.5009503	54.07455965	70.4866151	109	56	72	25	440	36.09999847	34.7557683	11.69999981	24.70000076	15	1	1	1	MICU	MICU	carevue	50	WHITE	EMERGENCY	M	175.26	175.26	175.26	71.7	71.7	92	1	0	1	0	0	0	1	0	0	0	1	0
1443	17474	134454	225536	124	100	50	68	36.0000017	102.3687085	54.07455965	63.20121771	92	52	65	20	440	36.70000076	31.10000038	8.840000153	25.60000038	20	1	1	1	MICU	MICU	carevue	50	WHITE	EMERGENCY	M	175.26	175.26	175.26	71.7	71.7	92	1	0	1	0	0	0	1	0	0	0	1	0
1444	17474	134454	225536	102	98	50	74	36.29999924	103.3868075	54.07455965	67.53765944	101	53	68	20	440	41	38	9.199999809	24	17.5	1	1	1	MICU	MICU	carevue	50	WHITE	EMERGENCY	M	175.26	175.26	175.26	71.7	71.7	92	1	0	1	0	0	0	1	0	0	0	1	0
1445	17474	134454	225536	121	100	50	74	36.20000203	103.3868075	54.07455965	67.53765944	100	53	68	20	440	41	38	9.199999809	24	20	1	1	1	MICU	MICU	carevue	50	WHITE	EMERGENCY	M	175.26	175.26	175.26	71.7	71.7	92	1	0	1	0	0	0	1	0	0	0	1	0
1446	17474	134454	225536	119	99	60	78	36.10000186	104.3905238	54.07455965	70.4866151	107	53	71	20	440	38.70000076	37	8.760000229	25.60000038	20	1	1	1	MICU	MICU	carevue	50	WHITE	EMERGENCY	M	175.26	175.26	175.26	71.7	71.7	92	1	0	1	0	0	0	1	0	0	0	1	0
1447	17474	134454	225536	100	97	60	88	37.29999966	104.3905238	54.07455965	70.4866151	108	53	70	20	440	37	35	8.899999619	25.29999924	20	1	1	1	MICU	MICU	carevue	50	WHITE	EMERGENCY	M	175.26	175.26	175.26	71.7	71.7	92	1	0	1	0	0	0	1	0	0	0	1	0
1448	17474	134454	225536	130	99	70	85	36.79999924	109.5009503	54.07455965	70.4866151	109	54	72	20	440	37	35	8.899999619	25.29999924	20	1	1	1	MICU	MICU	carevue	50	WHITE	EMERGENCY	M	175.26	175.26	175.26	71.7	71.7	92	1	0	1	0	0	0	1	0	0	0	1	0
1449	17474	134454	225536	173	99	80	85	36.79999924	104.3905238	54.07455965	70.4866151	108	54	72	20	450	38.09999847	35	8.979999542	25.29999924	20	1	1	1	MICU	MICU	carevue	50	WHITE	EMERGENCY	M	175.26	175.26	175.26	71.7	71.7	92	1	0	1	0	0	0	1	0	0	0	1	0
1450	17474	134454	225536	103	99	80	74	35.60000102	103.3868075	54.07455965	70.4866151	100	54	71	20	440	38.70000076	35.79999924	8.800000191	25.70000076	20	1	1	1	MICU	MICU	carevue	50	WHITE	EMERGENCY	M	175.26	175.26	175.26	71.7	71.7	92	1	0	1	0	0	0	1	0	0	0	1	0
1451	17474	134454	225536	72	91	80	78	35.80000136	111.6224273	60.983398	70.4866151	110	65	81	20	440	38.70000076	35.79999924	8.800000191	25.70000076	12.5	1	1	1	MICU	MICU	carevue	50	WHITE	EMERGENCY	M	175.26	175.26	175.26	71.7	71.7	92	1	0	1	0	0	0	1	0	0	0	1	0
1452	17474	134454	225536	81	94	80	81	37	103.3868075	54.07455965	70.4866151	101	56	71	15	530	36.29999924	30.79999924	8	17.10000038	12.5	1	1	1	MICU	MICU	carevue	50	WHITE	EMERGENCY	M	175.26	175.26	175.26	71.7	71.7	92	1	0	1	0	0	0	1	0	0	0	1	0
1453	17474	134454	225536	74	90	80	79	37	102.3687085	54.07455965	63.20121771	94	53	65	15	530	36.29999924	30.79999924	8	17.10000038	12.5	1	1	1	MICU	MICU	carevue	50	WHITE	EMERGENCY	M	175.26	175.26	175.26	71.7	71.7	92	1	0	1	0	0	0	1	0	0	0	1	0
1454	17474	134454	225536	64	96	80.00000119	80	37.27780151	109.5009503	54.07455965	70.4866151	109	59	75	20	630	40	34	14.30000019	19.5	10	4	2	1	MICU	MICU	carevue	50	WHITE	EMERGENCY	M	175.26	175.26	175.26	71.7	71.7	92	1	0	1	0	0	0	1	0	0	0	1	0
1455	17474	134454	225536	72	97	80	82	37.66669846	104.3905238	54.07455965	70.4866151	107	57	72	22	630	39.90000153	34.5	14.30000019	19.5	5	4	2	1	MICU	MICU	carevue	50	WHITE	EMERGENCY	M	175.26	175.26	175.26	71.7	71.7	92	1	0	1	0	0	0	1	0	0	0	1	0
1456	17474	134454	225536	73	96	80	80	37.66669846	102.3687085	54.07455965	63.20121771	92	52	64	25	610	35	34.5	13.30000019	13.19999981	5	1	1	1	MICU	MICU	carevue	50	WHITE	EMERGENCY	M	175.26	175.26	175.26	71.7	71.7	92	1	0	1	0	0	0	1	0	0	0	1	0
1457	17474	134454	225536	106	99	70	84	38.22222392	104.3905238	54.07455965	67.53765944	107	54	69	18	620	36	26	16.70000076	18	5	1	1	1	MICU	MICU	carevue	50	WHITE	EMERGENCY	M	175.26	175.26	175.26	71.7	71.7	92	1	0	1	0	0	0	1	0	0	0	1	0
1458	17474	134454	225536	85	96	100	95	38.77780151	111.6224273	54.07455965	70.4866151	112	56	72	31	710	46	29	21	24	5	1	1	1	MICU	MICU	carevue	50	WHITE	EMERGENCY	M	175.26	175.26	175.26	71.7	71.7	92	1	0	1	0	0	0	1	0	0	0	1	0
1459	17474	134454	225536	88	97	100	110	37.83333249	112.7638184	54.07455965	70.4866151	121	59	76	16	690	42	30	9.800000191	13.89999962	5	1	1	1	MICU	MICU	carevue	50	WHITE	EMERGENCY	M	175.26	175.26	175.26	71.7	71.7	92	1	0	1	0	0	0	1	0	0	0	1	0
1460	17474	134454	225536	89	99	100	115	39.22222137	128	58	81.33329773	124	67	84	27	700	35	22.78491474	8.199999809	12.30000019	5	4	1	1	MICU	MICU	carevue	50	WHITE	EMERGENCY	M	175.26	175.26	175.26	71.7	71.7	92	1	0	1	0	0	0	1	0	0	0	1	0
1461	17474	134454	225536	61	99	100	130	38.11111026	127.2060927	66.88502337	79.54511264	146	75	97	38	700	35	22.78491474	8.199999809	12.30000019	5	4	1	1	MICU	MICU	carevue	50	WHITE	EMERGENCY	M	175.26	175.26	175.26	71.7	71.7	92	1	0	1	0	0	0	1	0	0	0	1	0
1462	17474	134454	225536	62	92	40.0000006	115	39.33333503	147.3422024	70.73531398	92.01589008	164	83	106	40	700	35	22.78491474	8.199999809	12.30000019	5	4	2	1	MICU	MICU	carevue	50	WHITE	EMERGENCY	M	175.26	175.26	175.26	71.7	71.7	92	1	0	1	0	0	0	1	0	0	0	1	0
1463	17474	134454	225536	96	97	40	107	37.66669846	104.3905238	60.983398	70.4866151	108	65	80	12	720	28.20000076	25.5	8.899999619	11	5	1	1	1	MICU	MICU	carevue	50	WHITE	EMERGENCY	M	175.26	175.26	175.26	71.7	71.7	92	1	0	1	0	0	0	1	0	0	0	1	0
1464	17474	134454	225536	103	100	40.0000006	98	37.27780151	141	79	99.66670227	137	77	99	16	700	27	25	8.399999619	14	5	1	1	1	MICU	MICU	carevue	50	WHITE	EMERGENCY	M	175.26	175.26	175.26	71.7	71.7	92	1	0	1	0	0	0	1	0	0	0	1	0
1465	17474	134454	225536	95	99	40	102	37.66669846	141	79	99.66670227	138	80	100	16	700	27	25	8.399999619	14	5	1	1	1	MICU	MICU	carevue	50	WHITE	EMERGENCY	M	175.26	175.26	175.26	71.7	71.7	92	1	0	1	0	0	0	1	0	0	0	1	0
1466	18721	149001	284324	136	100	100	68	37.16669846	120	62	81.33329773	117	74	96	18	671	23	21	13.19999981	10	5	6	5	4	MICU	MICU	carevue	61	HISPANIC OR LATINO	EMERGENCY	F	177.8			75.7			4	0	1	0	0	0	1	0	0	0	1	0
1467	2710	152429	295781	96	98	34.9999994	96	37	112.7638184	46.19747328	70.4866151	118	48	73	18	550	20	18.60726281	12.69999981	10	5	6	5	4	SICU	SICU	carevue	82	WHITE	EMERGENCY	F	160.02	160.02	160.02	70	70	83.2	1	0	1	0	0	0	0	1	0	0	1	0
1468	2710	152429	295781	94	98	40.0000006	94	37.5	103.3868075	46.19747328	63.20121771	102	41	63	18	550	20	18.60726281	12.69999981	10	5	6	5	4	SICU	SICU	carevue	82	WHITE	EMERGENCY	F	160.02	160.02	160.02	70	70	83.2	1	0	1	0	0	0	0	1	0	0	1	0
1469	2710	152429	295781	102	99	40.0000006	117	37.5	111.6224273	54.07455965	70.4866151	111	52	75	21	456	17	18.60726281	9.800000191	7	5	6	5	4	SICU	SICU	carevue	82	WHITE	EMERGENCY	F	160.02	160.02	160.02	70	70	83.2	1	0	1	0	0	0	0	1	0	0	1	0
1470	2710	152429	295781	106	98	40.0000006	106	37.80000051	103.3868075	46.19747328	70.4866151	103	49	70	19	456	17	18.60726281	8	8	5	6	5	4	SICU	SICU	carevue	82	WHITE	EMERGENCY	F	160.02	160.02	160.02	70	70	83.2	1	0	1	0	0	0	0	1	0	0	1	0
1471	2710	152429	295781	110	99	40.0000006	100	37.90000153	103.3868075	46.19747328	67.53765944	101	47	68	19	474	20	18.60726281	8.300000191	9	5	6	3	1	SICU	SICU	carevue	82	WHITE	EMERGENCY	F	160.02	160.02	160.02	70	70	83.2	1	0	1	0	0	0	0	1	0	0	1	0
1472	6930	192220	208585	81	96	89.99999762	76	36.66669846	127.2060927	60.983398	79.54511264	144	67	88	18	640	21	18.60726281	14.80000019	9	5	6	5	4	CSRU	CSRU	carevue	58	WHITE	EMERGENCY	M	170.18	170.18	170.18	144.3	144.3	157.2	1	0	1	0	0	1	0	0	0	0	1	0
1473	6930	192220	208585	93	97	89.99999762	76	37.38890076	112.7638184	54.73738666	70.4866151	118	60	77	14	640	21	18.60726281	14.80000019	9	5	6	5	4	CSRU	CSRU	carevue	58	WHITE	EMERGENCY	M	170.18	170.18	170.18	144.3	144.3	157.2	1	0	1	0	0	1	0	0	0	0	1	0
1474	6930	192220	208585	92	98	40.0000006	79	36.11111111	127.2060927	60.983398	79.54511264	133	65	86	14	729	23	18.60726281	16.89999962	10	5	6	5	4	CSRU	CSRU	carevue	58	WHITE	EMERGENCY	M	170.18	170.18	170.18	144.3	144.3	157.2	1	0	1	0	0	1	0	0	0	0	1	0
1475	6930	192220	208585	99	97	40.0000006	83	37.70000076	111.6224273	54.73738666	70.4866151	112	61	76	24	729	23	18.60726281	16.89999962	10	5	4	4	4	CSRU	CSRU	carevue	58	WHITE	EMERGENCY	M	170.18	170.18	170.18	144.3	144.3	157.2	1	0	1	0	0	1	0	0	0	0	1	0
1476	6930	192220	208585	103	97	40.0000006	78	37.80000051	104.3905238	54.73738666	70.4866151	104	60	76	23	729	23	21	16.89999962	10	8	4	4	4	CSRU	CSRU	carevue	58	WHITE	EMERGENCY	M	170.18	170.18	170.18	144.3	144.3	157.2	1	0	1	0	0	1	0	0	0	0	1	0
1477	6930	192220	208585	86	97	40.0000006	72	37.90000153	104.3905238	54.07455965	70.4866151	105	56	72	28	720	32	21	13	14	10	1	1	1	CSRU	CSRU	carevue	58	WHITE	EMERGENCY	M	170.18	170.18	170.18	144.3	144.3	157.2	1	0	1	0	0	1	0	0	0	0	1	0
1478	6930	192220	208585	140	100	50	79	37.5	102.3687085	54.07455965	70.4866151	95	58	72	19	730	30	24	14	14	10	6	4	3	CSRU	CSRU	carevue	58	WHITE	EMERGENCY	M	170.18	170.18	170.18	144.3	144.3	157.2	1	0	1	0	0	1	0	0	0	0	1	0
1479	6930	192220	208585	186	100	60.00000238	75	37.20000076	103.3868075	54.07455965	70.4866151	102	55	71	18	733	32	26	13.19999981	15	10	6	4	3	CSRU	CSRU	carevue	58	WHITE	EMERGENCY	M	170.18	170.18	170.18	144.3	144.3	157.2	1	0	1	0	0	1	0	0	0	0	1	0
1480	6930	192220	208585	139	100	60.00000238	80	36.70000076	104.3905238	54.07455965	70.4866151	104	56	72	18	627	33	25	11.10000038	16	10	1	1	1	CSRU	CSRU	carevue	58	WHITE	EMERGENCY	M	170.18	170.18	170.18	144.3	144.3	157.2	1	0	1	0	0	1	0	0	0	0	1	0
1481	6930	192220	208585	165	95	80.00000119	85	36.29999924	102.3687085	46.19747328	63.20121771	87	49	62	51	627	33	25	11.10000038	16	10	1	1	1	CSRU	CSRU	carevue	58	WHITE	EMERGENCY	M	170.18	170.18	170.18	144.3	144.3	157.2	1	0	1	0	0	1	0	0	0	0	1	0
1482	6930	192220	208585	236	100	100	88	36.5	127.2060927	60.983398	79.54511264	142	73	96	31	619	25	19	7.900000095	9	5	1	1	1	CSRU	CSRU	carevue	58	WHITE	EMERGENCY	M	170.18	170.18	170.18	144.3	144.3	157.2	1	0	1	0	0	1	0	0	0	0	1	0
1483	6930	192220	208585	214	100	100	97	36.5	127.2060927	60.983398	79.54511264	142	73	96	24	619	25	19	7.900000095	9	5	1	1	1	CSRU	CSRU	carevue	58	WHITE	EMERGENCY	M	170.18	170.18	170.18	144.3	144.3	157.2	1	0	1	0	0	1	0	0	0	0	1	0
1484	6930	192220	208585	138	100	100	97	36.5	127.2060927	60.983398	79.54511264	142	73	96	24	619	25	19	7.900000095	9	5	1	1	1	CSRU	CSRU	carevue	58	WHITE	EMERGENCY	M	170.18	170.18	170.18	144.3	144.3	157.2	1	0	1	0	0	1	0	0	0	0	1	0
1485	6930	192220	208585	123	100	55.61094303	97	36.5	115.5865703	56.21883285	73.3615245	119.8575054	59.87749001	79.67576385	24	619	25	19	7.900000095	9	7.62437979	1	1	1	CSRU	CSRU	carevue	58	WHITE	EMERGENCY	M	170.18	170.18	170.18	144.3	144.3	157.2	1	0	1	0	0	1	0	0	0	0	1	0
1486	6930	192220	208585	327	100	60.00000238	97	36.5	103.3868075	60.983398	70.4866151	102	67	80	24	619	25	19	7.900000095	9	5	1	1	1	CSRU	CSRU	carevue	58	WHITE	EMERGENCY	M	170.18	170.18	170.18	144.3	144.3	157.2	1	0	1	0	0	1	0	0	0	0	1	0
1487	6930	192220	208585	147	100	60.00000238	97	36.5	103.3868075	60.983398	70.4866151	102	67	80	24	619	25	19	7.900000095	9	5	1	1	1	CSRU	CSRU	carevue	58	WHITE	EMERGENCY	M	170.18	170.18	170.18	144.3	144.3	157.2	1	0	1	0	0	1	0	0	0	0	1	0
1488	6089	142109	275150	97	96	40.0000006	82	36.16669846	112.7638184	54.07455965	67.53765944	120	57	68	18	584	18	16	9.100000381	8	5	6	3	4	CSRU	CSRU	carevue	50	WHITE	ELECTIVE	M	182.88	182.88	182.88	76	68.6	89.1	1	1	0	0	0	1	0	0	0	0	1	0
1489	6089	142109	275150	103	96	40.0000006	84	35.72222392	103.3868075	46.19747328	63.20121771	103	49	64	12	584	18	16	9.100000381	8	5	6	3	4	CSRU	CSRU	carevue	50	WHITE	ELECTIVE	M	182.88	182.88	182.88	76	68.6	89.1	1	1	0	0	0	1	0	0	0	0	1	0
1490	6089	142109	275150	88	97	40.0000006	83	36.88890076	127.2060927	60.983398	79.54511264	134	69	88	17	650	18.09704672	18.60726281	6	6	5	6	5	4	CSRU	CSRU	carevue	50	WHITE	ELECTIVE	M	182.88	182.88	182.88	76	68.6	89.1	1	1	0	0	0	1	0	0	0	0	1	0
1491	6089	142109	275150	105	97	50	77	37.70000076	112.7638184	56.17643057	70.4866151	117	62	77	9	650	18.09704672	18.60726281	6	6	5	6	5	4	CSRU	CSRU	carevue	50	WHITE	ELECTIVE	M	182.88	182.88	182.88	76	68.6	89.1	1	1	0	0	0	1	0	0	0	0	1	0
1492	6089	142109	275150	131	97	50	77	37.70000076	102.3687085	46.19747328	63.20121771	95	45	58	10	500	32	25	8.600000381	6	8	1	1	4	CSRU	CSRU	carevue	50	WHITE	ELECTIVE	M	182.88	182.88	182.88	76	68.6	89.1	1	1	0	0	0	1	0	0	0	0	1	0
1493	6089	142109	275150	134	100	60.00000238	83	37.70000076	111.6224273	54.07455965	70.4866151	111	55	71	10	667	36	31	6.5	14	10	5	3	1	CSRU	CSRU	carevue	50	WHITE	ELECTIVE	M	182.88	182.88	182.88	76	68.6	89.1	1	1	0	0	0	1	0	0	0	0	1	0
1494	6089	142109	275150	93	96	60.00000238	86	38.30000136	104.3905238	54.07455965	70.4866151	107	57	72	10	690	28	26	9.199999809	13	10	5	3	1	CSRU	CSRU	carevue	50	WHITE	ELECTIVE	M	182.88	182.88	182.88	76	68.6	89.1	1	1	0	0	0	1	0	0	0	0	1	0
1495	6089	142109	275150	123	95	69.99999881	85	38.30000136	102.3687085	54.07455965	63.20121771	97	52	63	15	690	28	26	9.199999809	13	10	5	3	1	CSRU	CSRU	carevue	50	WHITE	ELECTIVE	M	182.88	182.88	182.88	76	68.6	89.1	1	1	0	0	0	1	0	0	0	0	1	0
1496	6089	142109	275150	91	89	69.99999881	84	38.20000119	103.3868075	52.51178313	63.20121771	101	51	62	12	625	41	37	11.10000038	16	10	5	3	1	CSRU	CSRU	carevue	50	WHITE	ELECTIVE	M	182.88	182.88	182.88	76	68.6	89.1	1	1	0	0	0	1	0	0	0	0	1	0
1497	6089	142109	275150	112	96	80.00000119	79	37.90000153	104.3905238	54.07455965	67.53765944	104	58	69	15	625	41	37	11.10000038	16	10	5	3	1	CSRU	CSRU	carevue	50	WHITE	ELECTIVE	M	182.88	182.88	182.88	76	68.6	89.1	1	1	0	0	0	1	0	0	0	0	1	0
1498	6089	142109	275150	67	89	60.00000238	79	37.90000153	112.7638184	54.07455965	70.4866151	118	59	73	12	680	31	28	8.699999809	16	10	5	3	1	CSRU	CSRU	carevue	50	WHITE	ELECTIVE	M	182.88	182.88	182.88	76	68.6	89.1	1	1	0	0	0	1	0	0	0	0	1	0
1499	6089	142109	275150	94	97	60.00000238	73	38.40000153	103.3868075	46.19747328	63.20121771	99	47	58	11	697	28	24	6.800000191	11	10	1	1	1	CSRU	CSRU	carevue	50	WHITE	ELECTIVE	M	182.88	182.88	182.88	76	68.6	89.1	1	1	0	0	0	1	0	0	0	0	1	0
1500	6089	142109	275150	96	97	60.00000238	85	38.20000119	112.7638184	54.73738666	70.4866151	115	60	74	11	718	22	20	6.800000191	12	10	1	1	1	CSRU	CSRU	carevue	50	WHITE	ELECTIVE	M	182.88	182.88	182.88	76	68.6	89.1	1	1	0	0	0	1	0	0	0	0	1	0
1501	6089	142109	275150	167	100	69.99999881	89	37	109.5009503	54.73738666	70.4866151	109	60	72	12	696	25	20	6.900000095	12	10	1	1	1	CSRU	CSRU	carevue	50	WHITE	ELECTIVE	M	182.88	182.88	182.88	76	68.6	89.1	1	1	0	0	0	1	0	0	0	0	1	0
1502	6089	142109	275150	223	100	100	119	36.79999924	111.6224273	60.983398	70.4866151	111	65	78	15	720	29	24	7	12	10	4.252022635	3.150182427	2.585736776	CSRU	CSRU	carevue	50	WHITE	ELECTIVE	M	182.88	182.88	182.88	76	68.6	89.1	1	1	0	0	0	1	0	0	0	0	1	0
1503	6089	142109	275150	275	100	100	96	37	111.6224273	60.983398	70.4866151	111	65	78	50	720	29	24	7	9	10	6	4	4	CSRU	CSRU	carevue	50	WHITE	ELECTIVE	M	182.88	182.88	182.88	76	68.6	89.1	1	1	0	0	0	1	0	0	0	0	1	0
1504	6089	142109	275150	340	100	100	96	37	111.6224273	60.983398	70.4866151	111	65	78	50	720	29	24	7	9	10	6	4	4	CSRU	CSRU	carevue	50	WHITE	ELECTIVE	M	182.88	182.88	182.88	76	68.6	89.1	1	1	0	0	0	1	0	0	0	0	1	0
1505	27112	164406	269479	121	97	60.00000238	82	37.5	145	78	89	152	108	127	18	430	29	25	8.300000191	10	5	6	4	3	MICU	MICU	both	52	WHITE	EMERGENCY	M	167.64			75.6	75	75.6	1	0	1	0	0	0	1	0	0	1	0	0
1506	27112	164406	269479	121	99	60.00000238	84	37.5	140	80	93	158	74	103	15	430	29	25	8.300000191	10	5	6	4	3	MICU	MICU	both	52	WHITE	EMERGENCY	M	167.64			75.6	75	75.6	1	0	1	0	0	0	1	0	0	1	0	0
1507	27112	164406	269479	89	94	60.00000238	100	37.66669846	141	67	85	137	78	101	26	552.3280727	26.08809647	22.29223842	10.4229542	12.24595476	5	6	4	4	MICU	MICU	both	52	WHITE	EMERGENCY	M	169.8102016			75.6	75	75.6	1	0	1	0	0	0	1	0	0	1	0	0
1508	27112	164406	269479	89	95	60.00000238	96	38.00000085	143	75	90	159	73	101	25	552.3280727	26.08809647	22.29223842	10.4229542	12.24595476	5	6	4	4	MICU	MICU	both	52	WHITE	EMERGENCY	M	169.8102016			75.6	75	75.6	1	0	1	0	0	0	1	0	0	1	0	0
1509	27112	164406	269479	93	94	60.00000238	94	37.55559921	131	70	84	194	177	186	24	538.1149203	26.08809647	22.29223842	10	12.24595476	5	5	3	3	MICU	MICU	both	52	WHITE	EMERGENCY	M	169.8102016			75.6	75	75.6	1	0	1	0	0	0	1	0	0	1	0	0
1510	27112	164406	269479	93	98	60.00000238	90	37.55559921	135	76	87	139	74	97	21	538.1149203	26.08809647	22.29223842	10	12.24595476	5	5	3	3	MICU	MICU	both	52	WHITE	EMERGENCY	M	169.8102016			75.6	75	75.6	1	0	1	0	0	0	1	0	0	1	0	0
1511	27112	164406	269479	89	100	40.0000006	91	37.55559921	141	74	90	160	75	103	18	538.1149203	26.08809647	22.29223842	10	12.24595476	5	6	4	3	MICU	MICU	both	52	WHITE	EMERGENCY	M	169.8102016			75.6	75	75.6	1	0	1	0	0	0	1	0	0	1	0	0
1512	27112	164406	269479	89	100	40.0000006	90	37.22222222	137	73	87	233	229	231	22	483.1663163	26.08809647	22.29223842	9.5	12.24595476	5	6	4	3	MICU	MICU	both	52	WHITE	EMERGENCY	M	169.8102016			75.6	75	75.6	1	0	1	0	0	0	1	0	0	1	0	0
1513	27112	164406	269479	107	100	40.0000006	95	37.77780151	142	72	88	155	69	94	15	538.1149203	26.08809647	22.29223842	9	12.24595476	5	6	4	3	MICU	MICU	both	52	WHITE	EMERGENCY	M	169.8102016			75.6	75	75.6	1	0	1	0	0	0	1	0	0	1	0	0
1514	27112	164406	269479	107	100	40.0000006	94	37.55559921	141	72	89	150	93	100	18	538.1149203	26.08809647	22.29223842	9	12.24595476	5	6	4	3	MICU	MICU	both	52	WHITE	EMERGENCY	M	169.8102016			75.6	75	75.6	1	0	1	0	0	0	1	0	0	1	0	0
1515	27112	164406	269479	81	95	40	93	38.38890076	140	75	89	142	85	107	22	483.1663163	26.08809647	22.29223842	10.89999962	12.24595476	5	6	4	3	MICU	MICU	both	52	WHITE	EMERGENCY	M	169.8102016			75.6	75	75.6	1	0	1	0	0	0	1	0	0	1	0	0
1516	27112	164406	269479	81	95	40	93	37.83333249	142	77	92	142	85	107	22	483.1663163	26.08809647	22.29223842	12	12.24595476	5	6	4	3	MICU	MICU	both	52	WHITE	EMERGENCY	M	169.8102016			75.6	75	75.6	1	0	1	0	0	0	1	0	0	1	0	0
1517	27112	164406	269479	70	100	40.0000006	94	37.94444614	135	67	83	138	81	103	19	526.8670849	15	11	10	7	5	5	3	2	MICU	MICU	both	52	WHITE	EMERGENCY	M	169.8102016			75.6	75	75.6	1	0	1	0	0	0	1	0	0	1	0	0
1518	27112	164406	269479	70	95	40.0000006	93	37.83333249	154	89	102	163	74	101	17	538.1149203	15	11	10.39999962	7	5	5	4	3	MICU	MICU	both	52	WHITE	EMERGENCY	M	169.8102016			75.6	75	75.6	1	0	1	0	0	0	1	0	0	1	0	0
1519	27112	164406	269479	110	100	40.0000006	91	37.66669846	136	70	82	142	80	93	10	469	15	11	5	7	5	5	4	3	MICU	MICU	both	52	WHITE	EMERGENCY	M	169.8102016			75.6	75	75.6	1	0	1	0	0	0	1	0	0	1	0	0
1520	27112	164406	269479	110	100	40.0000006	90	36.83333503	131	76	88	142	80	93	17	469	15	11	5	7	5	5	4	3	MICU	MICU	both	52	WHITE	EMERGENCY	M	169.8102016			75.6	75	75.6	1	0	1	0	0	0	1	0	0	1	0	0
1521	27112	164406	269479	117	97	40.0000006	115	37.16669846	127.2060927	66.88502337	79.54511264	147	74	97	9	538.1149203	18.09704672	18.60726281	7.5	6	5	5	3	1	MICU	MICU	both	52	WHITE	EMERGENCY	M	169.8102016			75.6	75	75.6	1	0	1	0	0	0	1	0	0	1	0	0
1522	27112	164406	269479	117	98	40.0000006	105	37.16669846	127.2060927	60.983398	79.54511264	141	68	93	10	538.1149203	18.09704672	18.60726281	7.5	6	5	5	3	1	MICU	MICU	both	52	WHITE	EMERGENCY	M	169.8102016			75.6	75	75.6	1	0	1	0	0	0	1	0	0	1	0	0
1523	27112	164406	269479	135	99	40.0000006	92	36.83333503	112.7638184	54.07455965	70.4866151	123	58	78	14	538.1149203	18.09704672	18.60726281	11.39999962	6	5	6	4	3	MICU	MICU	both	52	WHITE	EMERGENCY	M	169.8102016			75.6	75	75.6	1	0	1	0	0	0	1	0	0	1	0	0
1524	27112	164406	269479	135	99	40.0000006	95	36.83333503	112.7638184	54.07455965	70.4866151	121	59	79	11	538.1149203	18.09704672	18.60726281	11.39999962	6	5	6	4	3	MICU	MICU	both	52	WHITE	EMERGENCY	M	169.8102016			75.6	75	75.6	1	0	1	0	0	0	1	0	0	1	0	0
1525	27112	164406	269479	139	99	40.0000006	90	36.72222137	112.7638184	58.78789661	78.64974697	124	63	84	18	538.1149203	18.09704672	18.60726281	6.699999809	6	5	5	4	3	MICU	MICU	both	52	WHITE	EMERGENCY	M	169.8102016			75.6	75	75.6	1	0	1	0	0	0	1	0	0	1	0	0
1526	27112	164406	269479	139	100	40.0000006	93	36.72222137	127.2060927	60.983398	79.54511264	140	71	94	26	830	17	18.60726281	6.699999809	6	5	5	4	3	MICU	MICU	both	52	WHITE	EMERGENCY	M	169.8102016			75.6	75	75.6	1	0	1	0	0	0	1	0	0	1	0	0
1527	27112	164406	269479	131	100	40	90	37.22222222	112.7638184	54.07455965	70.4866151	121	58	77	22	830	17	18.60726281	9.800000191	8	5	5	4	3	MICU	MICU	both	52	WHITE	EMERGENCY	M	169.8102016			75.6	75	75.6	1	0	1	0	0	0	1	0	0	1	0	0
1528	27112	164406	269479	131	100	40	92	37.22222222	104.3905238	54.07455965	67.53765944	107	52	68	13	830	17	18.60726281	9.800000191	8	5	5	4	3	MICU	MICU	both	52	WHITE	EMERGENCY	M	169.8102016			75.6	75	75.6	1	0	1	0	0	0	1	0	0	1	0	0
1529	27112	164406	269479	107	98	40.0000006	101	37.55559921	112.7638184	60.983398	79.54511264	127	69	86	19	690	12	18.60726281	12	6	5	5	4	3	MICU	MICU	both	52	WHITE	EMERGENCY	M	169.8102016			75.6	75	75.6	1	0	1	0	0	0	1	0	0	1	0	0
1530	27112	164406	269479	107	99	40.0000006	110	38.66669846	112.7638184	60.983398	79.54511264	125	69	87	28	536	16	18.60726281	12	10	5	5	1	2	MICU	MICU	both	52	WHITE	EMERGENCY	M	169.8102016			75.6	75	75.6	1	0	1	0	0	0	1	0	0	1	0	0
1531	27112	164406	269479	148	100	40	97	37.38890076	127.2060927	60.983398	79.54511264	132	66	87	24	485	10	18.60726281	12.30000019	7	5	6	4	2	MICU	MICU	both	52	WHITE	EMERGENCY	M	169.8102016			75.6	75	75.6	1	0	1	0	0	0	1	0	0	1	0	0
1532	27112	164406	269479	148	99	40	100	37.38890076	127.2060927	60.983398	79.54511264	138	69	91	22	485	10	18.60726281	12.30000019	7	5	6	4	2	MICU	MICU	both	52	WHITE	EMERGENCY	M	169.8102016			75.6	75	75.6	1	0	1	0	0	0	1	0	0	1	0	0
1533	27112	164406	269479	97	100	40	90	37.27780151	124	65	80	148	72	96	25	513	11	18.60726281	11.80000019	7	5	5	3	2	MICU	MICU	both	52	WHITE	EMERGENCY	M	169.8102016			75.6	75	75.6	1	0	1	0	0	0	1	0	0	1	0	0
1534	27112	164406	269479	97	99	40	93	36.88890076	124	65	80	142	68	91	27	513	18.09704672	13	11.80000019	7	5	5	4	2	MICU	MICU	both	52	WHITE	EMERGENCY	M	169.8102016			75.6	75	75.6	1	0	1	0	0	0	1	0	0	1	0	0
1535	27112	164406	269479	350	98	100	87	36.88890076	124	65	80	152	79	103	25	513	18.09704672	13	11.80000019	7	5	5	4	2	MICU	MICU	both	52	WHITE	EMERGENCY	M	165.1			75.6	75	75.6	1	0	1	0	0	0	1	0	0	1	0	0
1536	27112	164406	269479	350	100	100	86	36.88890076	125	67	80	155	81	103	24	513	18.09704672	13	11.80000019	7	5	5	4	2	MICU	MICU	both	52	WHITE	EMERGENCY	M	165.1			75.6	75	75.6	1	0	1	0	0	0	1	0	0	1	0	0
1537	929	180435	232176	111	98	50	94	38.05559921	104.3905238	60.983398	76.97446482	105	72	83	19	617.3232409	19.5	15.5	12.89999962	9.399999619	5	6	5	4	TSICU	TSICU	carevue	55	WHITE	ELECTIVE	M	162.56			143	143	143	1	1	0	0	0	0	0	0	1	0	1	0
1538	929	180435	232176	107	97	50	87	38.33333333	90	42	58	108	64	78	12	910	29.79999924	22.78491474	11	12.80000019	5	6	5	4	TSICU	TSICU	carevue	55	WHITE	ELECTIVE	M	162.56			143	143	143	1	1	0	0	0	0	0	0	1	0	1	0
1539	929	180435	232176	149	99	60	103	38.33333333	103	48	66.33329773	96	57	68	14	840	27.29999924	22.78491474	10.60000038	12.5	5	6	5	4	TSICU	TSICU	carevue	55	WHITE	ELECTIVE	M	169.8102016			143	143	143	1	1	0	0	0	0	0	0	1	0	1	0
1540	929	180435	232176	67	100	60	100	38.33333333	100	48	65.33329773	74	49	57	13	840	27.29999924	27	10.60000038	12.5	5	6	5	4	TSICU	TSICU	carevue	55	WHITE	ELECTIVE	M	169.8102016			143	143	143	1	1	0	0	0	0	0	0	1	0	1	0
1541	929	180435	232176	282	100	100	113	37.94444614	112.7638184	60.983398	79.54511264	124	71	87	12	840	30	27	8.600000381	10.89999962	5	5	5	2	TSICU	TSICU	carevue	55	WHITE	ELECTIVE	M	169.8102016			143	143	143	1	1	0	0	0	0	0	0	1	0	1	0
1542	929	180435	232176	198	100	100	113	37.94444614	112.7638184	60.18284963	70.4866151	113	64	77	10	840	30	27	8.600000381	10.89999962	5	5	5	2	TSICU	TSICU	carevue	55	WHITE	ELECTIVE	M	195.58			143	143	143	1	1	0	0	0	0	0	0	1	0	1	0
1543	929	180435	232176	175	97	100	110	37.94444614	112.7638184	60.18284963	70.4866151	113	64	77	24	840	30	27	8.600000381	10.89999962	5	6	5	4	TSICU	TSICU	carevue	55	WHITE	ELECTIVE	M	195.58			143	143	143	1	1	0	0	0	0	0	0	1	0	1	0
1544	15541	115662	270022	157	100	50	92	37.44444529	96	61	72.66670227	104	69	83	16	550	21	16	8.5	9	5	6	4	3	MICU	MICU	carevue	76	WHITE	EMERGENCY	F	177.8			71	71	71	1	0	1	0	0	0	1	0	0	0	1	0
1545	15541	115662	270022	137	100	50	91	37.27780151	96	60	72	107	76	88	18	422	23	18	7.599999905	12	8	5	4	3	MICU	MICU	carevue	76	WHITE	EMERGENCY	F	177.8			71	71	71	1	0	1	0	0	0	1	0	0	0	1	0
1546	4688	150090	288973	140	99	50	78	37.11111281	130	66	87.33329773	156	79	106	18	650	41	26	9.100000381	16	5	6	4	3	MICU	MICU	carevue	57	WHITE	ELECTIVE	M	175.26	175.26	175.26	63	59.9	65.1	1	1	0	0	0	0	1	0	0	0	1	0
1547	4688	150090	288973	146	97	50	74	37.05559921	132	72	92	132	71	93	20	650	41	26	9.100000381	16	5	6	4	4	MICU	MICU	carevue	57	WHITE	ELECTIVE	M	175.26	175.26	175.26	63	59.9	65.1	1	1	0	0	0	0	1	0	0	0	1	0
1548	4688	150090	288973	146	100	50	85	37.05559921	114	59	77.33329773	146	80	104	9	617.3232409	20	18.60726281	9	10	5	6	4	4	MICU	MICU	carevue	57	WHITE	ELECTIVE	M	175.26	175.26	175.26	63	59.9	65.1	1	1	0	0	0	0	1	0	0	0	1	0
1549	4688	150090	288973	178	99	50	87	37.66669846	113	47	69	146	80	104	17	624	20	18.60726281	9.5	10	5	6	5	4	MICU	MICU	carevue	57	WHITE	ELECTIVE	M	175.26	175.26	175.26	63	59.9	65.1	1	1	0	0	0	0	1	0	0	0	1	0
1550	4688	150090	288973	116	100	50	86	38.16669846	117	63	81	146	80	104	17	585	26	17	11	11	5	6	4	3	MICU	MICU	carevue	57	WHITE	ELECTIVE	M	175.26	175.26	175.26	63	59.9	65.1	1	1	0	0	0	0	1	0	0	0	1	0
1551	4688	150090	288973	355	93	100	84	37.66669846	89	59	69	119.8575054	59.87749001	79.67576385	26	510	22	14	15.19999981	12	5	6	4	3	MICU	MICU	carevue	57	WHITE	ELECTIVE	M	175.26	175.26	175.26	63	59.9	65.1	1	1	0	0	0	0	1	0	0	0	1	0
1552	4688	150090	288973	56	62	100	103	36.11111111	168	86	113.3330002	119.8575054	59.87749001	79.67576385	35	510	22	14	11.39999962	12	5	6	3	3	MICU	MICU	carevue	57	WHITE	ELECTIVE	M	175.26	175.26	175.26	63	59.9	65.1	1	1	0	0	0	0	1	0	0	0	1	0
1553	4688	150090	288973	115	100	40	85	37.38890076	137	91	106.3330002	119.8575054	59.87749001	79.67576385	28	547.7085997	18.09704672	18.60726281	9	8	5	6	5	4	MICU	MICU	carevue	57	WHITE	ELECTIVE	M	175.26	175.26	175.26	63	59.9	65.1	1	1	0	0	0	0	1	0	0	0	1	0
1554	4688	150090	288973	80	94	40.0000006	98	38.16669846	162	85	110.6669998	119.8575054	59.87749001	79.67576385	24	640	22	20	10	6	5	6	5	4	MICU	MICU	carevue	57	WHITE	ELECTIVE	M	175.26	175.26	175.26	63	59.9	65.1	1	1	0	0	0	0	1	0	0	0	1	0
1555	4688	150090	288973	204	99	50	100	38.00000085	141	78	99	119.8575054	59.87749001	79.67576385	28	547.7085997	25.72835835	18.60726281	13.10000038	9	5	5	5	4	MICU	MICU	carevue	57	WHITE	ELECTIVE	M	175.26	175.26	175.26	63	59.9	65.1	1	1	0	0	0	0	1	0	0	0	1	0
1556	4688	150090	288973	71	97	50	100	37.83333249	137	80	99	119.8575054	103	79.67576385	27	547.7085997	25.72835835	18.60726281	13.30000019	9	5	6	5	4	MICU	MICU	carevue	57	WHITE	ELECTIVE	M	175.26	175.26	175.26	63	59.9	65.1	1	1	0	0	0	0	1	0	0	0	1	0
1557	4688	150090	288973	109	100	50	88	36.27780151	79	39	52.33330154	190	103	187	18	644	16	11	8.600000381	9	5	4	5	1	MICU	MICU	carevue	57	WHITE	ELECTIVE	M	175.26	175.26	175.26	63	59.9	65.1	1	1	0	0	0	0	1	0	0	0	1	0
1558	4688	150090	288973	167	100	60	100	38.44444275	127	61	83	190	103	187	28	661	28	21	9.5	13	5	5	4	3	MICU	MICU	carevue	57	WHITE	ELECTIVE	M	175.26	175.26	175.26	63	59.9	65.1	1	1	0	0	0	0	1	0	0	0	1	0
1559	4688	150090	288973	115	98	40	94	37.83333249	121	60	80.33329773	190	182	187	26	674	20	17	14.19999981	10	5	5	4	3	MICU	MICU	carevue	57	WHITE	ELECTIVE	M	175.26	175.26	175.26	63	59.9	65.1	1	1	0	0	0	0	1	0	0	0	1	0
1560	4688	150090	288973	143	100	50	97	38.00000085	102	47	65.33329773	114	101	107	20	596	20	16	10.30000019	9	5	6	4	3	MICU	MICU	carevue	57	WHITE	ELECTIVE	M	175.26	175.26	175.26	63	59.9	65.1	1	1	0	0	0	0	1	0	0	0	1	0
1561	4688	150090	288973	339	95	100	94	38.00000085	85	43	57	80	53	63	27	655	22	19	15.5	11	5	6	4	4	MICU	MICU	carevue	57	WHITE	ELECTIVE	M	175.26	175.26	175.26	63	59.9	65.1	1	1	0	0	0	0	1	0	0	0	1	0
1562	4688	150090	288973	251	93	100	109	39.44444444	112	47	68.66670227	124	114	119	31	655	22	19	15.5	11	5	6	3	4	MICU	MICU	carevue	57	WHITE	ELECTIVE	M	175.26	175.26	175.26	63	59.9	65.1	1	1	0	0	0	0	1	0	0	0	1	0
1563	4688	150090	288973	74	93	40	130	39.44444444	127	67	87	119	96	105	27	655	22	19	15.5	11	5	6	3	4	MICU	MICU	carevue	57	WHITE	ELECTIVE	M	175.26	175.26	175.26	63	59.9	65.1	1	1	0	0	0	0	1	0	0	0	1	0
1564	4688	150090	288973	73	97	40	122	37.83333249	126	70	88.66670227	127	109	117	27	655	22	19	15.5	11	7.62437979	6	3	4	MICU	MICU	carevue	57	WHITE	ELECTIVE	M	175.26	175.26	175.26	63	59.9	65.1	1	1	0	0	0	0	1	0	0	0	1	0
1565	4688	150090	288973	78	96	40	116	37.83333249	137	68	91	151	86	108	24	552.3280727	26.08809647	22.29223842	10.4229542	12.24595476	7.62437979	6	4	4	MICU	MICU	carevue	57	WHITE	ELECTIVE	M	175.26	175.26	175.26	63	59.9	65.1	1	1	0	0	0	0	1	0	0	0	1	0
1566	4688	150090	288973	67	99	55.61094303	105	37.94444614	164	88	113.3330002	187	100	132	18	552.3280727	26.08809647	22.29223842	10.4229542	12.24595476	7.62437979	6	4	4	MICU	MICU	carevue	57	WHITE	ELECTIVE	M	175.26	175.26	175.26	63	59.9	65.1	1	1	0	0	0	0	1	0	0	0	1	0
1567	4688	150090	288973	95	99	100	91	37.88890076	162	124	136.6670074	115	91	106	16	552.3280727	26.08809647	22.29223842	10.4229542	12.24595476	5	6	5	4	MICU	MICU	carevue	57	WHITE	ELECTIVE	M	175.26	175.26	175.26	63	59.9	65.1	1	1	0	0	0	0	1	0	0	0	1	0
1568	4688	150090	288973	81	96	100	104	39	159	83	108.3330002	157	105	129	23	617.3232409	18.09704672	18.60726281	7.300000191	6	5	6	4	4	MICU	MICU	carevue	57	WHITE	ELECTIVE	M	175.26	175.26	175.26	63	59.9	65.1	1	1	0	0	0	0	1	0	0	0	1	0
1569	4688	150090	288973	136	99	100	97	37.72222307	127.2060927	60.983398	79.54511264	138	70	94	15	617.3232409	18.09704672	18.60726281	7.300000191	6	5	6	4	4	MICU	MICU	carevue	57	WHITE	ELECTIVE	M	175.26	175.26	175.26	63	59.9	65.1	1	1	0	0	0	0	1	0	0	0	1	0
1570	4688	150090	288973	99	99	40	91	37.20000076	127.2060927	60.983398	79.54511264	140	72	98	9	617.3232409	18.09704672	18.60726281	7.300000191	6	5	5	4	3	MICU	MICU	carevue	57	WHITE	ELECTIVE	M	175.26	175.26	175.26	63	59.9	65.1	1	1	0	0	0	0	1	0	0	0	1	0
1571	4688	150090	288973	106	99	40	83	37.09999932	127.2060927	60.983398	79.54511264	136	73	97	12	617.3232409	18.09704672	18.60726281	8.100000381	6	5	4	3	2	MICU	MICU	carevue	57	WHITE	ELECTIVE	M	175.26	175.26	175.26	63	59.9	65.1	1	1	0	0	0	0	1	0	0	0	1	0
1572	4688	150090	288973	147	100	40.0000006	84	36.90000153	127.2060927	69.76624242	80.70905888	135	77	100	16	617.3232409	18.09704672	18.60726281	7.5	6	5	5	3	2	MICU	MICU	carevue	57	WHITE	ELECTIVE	M	175.26	175.26	175.26	63	59.9	65.1	1	1	0	0	0	0	1	0	0	0	1	0
1573	4688	150090	288973	93	98	40.0000006	102	37.83333249	127.2060927	70.73531398	80.70905888	139	79	101	28	547.7085997	18.09704672	18.60726281	12	6	5	5	3	2	MICU	MICU	carevue	57	WHITE	ELECTIVE	M	175.26	175.26	175.26	63	59.9	65.1	1	1	0	0	0	0	1	0	0	0	1	0
1574	4688	150090	288973	121	98	40	109	38.10000102	112.7638184	60.983398	79.54511264	124	71	88	17	617.3232409	18.09704672	18.60726281	9.5	6	5	4	2	1	MICU	MICU	carevue	57	WHITE	ELECTIVE	M	175.26	175.26	175.26	63	59.9	65.1	1	1	0	0	0	0	1	0	0	0	1	0
1575	4688	150090	288973	113	98	40	95	37.55559921	129.1122265	70.73531398	92.01589008	155	90	114	19	617.3232409	18.09704672	18.60726281	8.800000191	8	5	5	3	1	MICU	MICU	carevue	57	WHITE	ELECTIVE	M	175.26	175.26	175.26	63	59.9	65.1	1	1	0	0	0	0	1	0	0	0	1	0
1576	4688	150090	288973	165	99	40	103	37.66669846	112.7638184	60.983398	79.54511264	128	73	94	16	617.3232409	18.09704672	18.60726281	8.399999619	8	5	1	1	1	MICU	MICU	carevue	57	WHITE	ELECTIVE	M	175.26	175.26	175.26	63	59.9	65.1	1	1	0	0	0	0	1	0	0	0	1	0
1577	4688	150090	288973	163	99	50	107	37.77780151	127.2060927	70.73531398	80.70905888	137	80	100	25	528	18	16	13.19999981	10	5	4	2	1	MICU	MICU	carevue	57	WHITE	ELECTIVE	M	175.26	175.26	175.26	63	59.9	65.1	1	1	0	0	0	0	1	0	0	0	1	0
1578	4688	150090	288973	40	100	50	95	37.44444529	133	70	91	155	93	116	21	517	26	17	13.60000038	10	5	1	1	2	MICU	MICU	carevue	57	WHITE	ELECTIVE	M	175.26	175.26	175.26	63	59.9	65.1	1	1	0	0	0	0	1	0	0	0	1	0
1579	4688	150090	288973	185	100	50	95	37.44444529	133	70	91	133	79	99	21	517	26	17	13.60000038	10	5	1	1	2	MICU	MICU	carevue	57	WHITE	ELECTIVE	M	175.26	175.26	175.26	63	59.9	65.1	1	1	0	0	0	0	1	0	0	0	1	0
1580	4688	150090	288973	187	99	100	103	37.44444529	135	79	97.66670227	133	79	99	25	492	19	15	13	10	5	1	1	2	MICU	MICU	carevue	57	WHITE	ELECTIVE	M	175.26	175.26	175.26	63	59.9	65.1	1	1	0	0	0	0	1	0	0	0	1	0
1581	25133	109435	276464	95	100	40	111	37.5	104.3905238	54.07455965	70.4866151	105	54	73	11	617.3232409	25.72835835	18.60726281	6	10	5	4	4	4	MICU	MICU	carevue	67	UNKNOWN/NOT SPECIFIED	URGENT	F	165.1			62.3	62.3	66.2	5	0	0	1	0	0	1	0	0	0	1	0
1582	25133	109435	276464	89	98	40	111	38.11111026	104.3905238	54.07455965	70.4866151	105	53	70	20	547.7085997	25.72835835	18.60726281	6.699999809	10	5	5	3	1	MICU	MICU	carevue	67	UNKNOWN/NOT SPECIFIED	URGENT	F	165.1			62.3	62.3	66.2	5	0	0	1	0	0	1	0	0	0	1	0
1583	25133	109435	276464	91	96	40.0000006	122	36.16669846	127.2060927	66.88502337	83.17641792	143	74	102	42	547.7085997	18.09704672	18.60726281	15.39999962	6.800000191	5	4	2	1	MICU	MICU	carevue	67	UNKNOWN/NOT SPECIFIED	URGENT	F	169.8102016			62.3	62.3	66.2	5	0	0	1	0	0	1	0	0	0	1	0
1584	25133	109435	276464	123	99	60.00000238	116	36.27780151	127.2060927	60.983398	79.54511264	132	71	95	29	547.7085997	18.09704672	18.60726281	8.399999619	6.800000191	5	5	4	4	MICU	MICU	carevue	67	UNKNOWN/NOT SPECIFIED	URGENT	F	180.34			62.3	62.3	66.2	5	0	0	1	0	0	1	0	0	0	1	0
1585	25133	109435	276464	118	100	100	114	36.38890076	147.3422024	70.73531398	92.01589008	164	92	123	23	500	27.5	23.39999962	9.399999619	8.399999619	5	1	2	4	MICU	MICU	carevue	67	UNKNOWN/NOT SPECIFIED	URGENT	F	180.34			62.3	62.3	66.2	5	0	0	1	0	0	1	0	0	0	1	0
1586	44052	162646	292683	62	92	50	88	36.11111111	115	64	77	112	47	67	22	384	26	21	9	10	5	6	5	4	CSRU	CSRU	metavision	74	WHITE	ELECTIVE	M	170.18	170.18	170.18	81.2	81.2	81.2	1	1	0	0	0	1	0	0	0	0	0	1
1587	44052	162646	292683	109	97	50	94	36.9	116	61	74	134	63	83	23	509	23	18.60726281	8.8	10	5	6	5	4	CSRU	CSRU	metavision	74	WHITE	ELECTIVE	M	170.18	170.18	170.18	81.2	81.2	81.2	1	1	0	0	0	1	0	0	0	0	0	1
1588	44052	162646	292683	116	99	50	85	36.5	109	59	71	119	52	71	16	509	23	18.60726281	8.8	10	5	6	5	4	CSRU	CSRU	metavision	74	WHITE	ELECTIVE	M	170.18	170.18	170.18	81.2	81.2	81.2	1	1	0	0	0	1	0	0	0	0	0	1
1589	44052	162646	292683	102	100	50	84	36.7	115	58	71	132	55	76	16	509	23	18.60726281	8.8	10	5	6	5	4	CSRU	CSRU	metavision	74	WHITE	ELECTIVE	M	170.18	170.18	170.18	81.2	81.2	81.2	1	1	0	0	0	1	0	0	0	0	0	1
1590	44052	162646	292683	123	100	50	85	36.3	108	49	63	107	49	65	21	550	11	18.60726281	12.1	7	5	6	5	4	CSRU	CSRU	metavision	74	WHITE	ELECTIVE	M	170.18	170.18	170.18	81.2	81.2	81.2	1	1	0	0	0	1	0	0	0	0	0	1
1591	44052	162646	292683	104	100	50	88	36.3	110	51	65	112	50	66	23	550	18.09704672	15	12.1	7	5	4.252022635	3.150182427	2.585736776	CSRU	CSRU	metavision	74	WHITE	ELECTIVE	M	170.18	170.18	170.18	81.2	81.2	81.2	1	1	0	0	0	1	0	0	0	0	0	1
1592	44052	162646	292683	110	100	50	83	36.3	110	51	65	112	50	66	19	482	18.09704672	15	8.8	7	5	1	1	1	CSRU	CSRU	metavision	74	WHITE	ELECTIVE	M	170.18	170.18	170.18	81.2	81.2	81.2	1	1	0	0	0	1	0	0	0	0	0	1
1593	44052	162646	292683	103	100	50	84	36.2	103	58	68	124	57	76	15	534	17	15	7.6	8	5	1	1	1	CSRU	CSRU	metavision	74	WHITE	ELECTIVE	M	170.18	170.18	170.18	81.2	81.2	81.2	1	1	0	0	0	1	0	0	0	0	0	1
1594	44052	162646	292683	137	96	50	83	36.2	127.2060927	60.983398	79.54511264	138	67	88	14	496	21	15	6.9	8	5	1	1	1	CSRU	CSRU	metavision	74	WHITE	ELECTIVE	M	170.18	170.18	170.18	81.2	81.2	81.2	1	1	0	0	0	1	0	0	0	0	0	1
1595	44052	162646	292683	34	97	40	80	36.2	112.7638184	60.983398	79.54511264	122	71	85	14	495	19	18.60726281	6.9	8	5	1	1	1	CSRU	CSRU	metavision	74	WHITE	ELECTIVE	M	170.18	170.18	170.18	81.2	81.2	81.2	1	1	0	0	0	1	0	0	0	0	0	1
1596	44052	162646	292683	235	100	100	85	34.6	111.6224273	60.983398	79.54511264	112	71	85	14	520	18	18.60726281	7	8	5	1	1	1	CSRU	CSRU	metavision	74	WHITE	ELECTIVE	M	170.18	170.18	170.18	81.2	81.2	81.2	1	1	0	0	0	1	0	0	0	0	0	1
1597	44052	162646	292683	343	100	100	79	34.6	111.6224273	60.983398	79.54511264	112	71	85	14	520	18	18.60726281	7	8	5	1	1	1	CSRU	CSRU	metavision	74	WHITE	ELECTIVE	M	170.18	170.18	170.18	81.2	81.2	81.2	1	1	0	0	0	1	0	0	0	0	0	1
1598	14176	130792	263891	77	96	50	105	36.94444444	116	58	77.33329773	120	59	79	29	547.7085997	25.72835835	24	9.800000191	12	5	6	5	4	SICU	SICU	carevue	53	WHITE	EMERGENCY	M	147.32	147.32	147.32	68	68	84.1	1	0	1	0	0	0	0	1	0	0	1	0
1599	14176	130792	263891	136	99	50	84	37.16669846	113	53	73	130	58	85	24	547.7085997	25.72835835	24	9.800000191	12	5	6	5	4	SICU	SICU	carevue	53	WHITE	EMERGENCY	M	147.32	147.32	147.32	68	68	84.1	1	0	1	0	0	0	0	1	0	0	1	0
1600	14176	130792	263891	116	97	50	105	37.83333249	133	72	92.33329773	97	54	68	48	547.7085997	18.09704672	18.60726281	9.399999619	7	5	6	5	4	SICU	SICU	carevue	53	WHITE	EMERGENCY	M	147.32	147.32	147.32	68	68	84.1	1	0	1	0	0	0	0	1	0	0	1	0
1601	14176	130792	263891	63	94	50	112	37.72222307	116	58	77.33329773	97	59	72	40	547.7085997	18.09704672	18.60726281	12	8	5	6	5	4	SICU	SICU	carevue	53	WHITE	EMERGENCY	M	147.32	147.32	147.32	68	68	84.1	1	0	1	0	0	0	0	1	0	0	1	0
1602	14176	130792	263891	117	100	50	108	38.27780151	146	69	94.66670227	120	67	88	30	547.7085997	18.09704672	18.60726281	9.300000191	7	5	6	5	4	SICU	SICU	carevue	53	WHITE	EMERGENCY	M	147.32	147.32	147.32	68	68	84.1	1	0	1	0	0	0	0	1	0	0	1	0
1603	14176	130792	263891	127	100	50	108	37.88890076	128	69	88.66670227	126	70	91	22	547.7085997	25.72835835	18.60726281	18.10000038	10	5	6	4	3	SICU	SICU	carevue	53	WHITE	EMERGENCY	M	147.32	147.32	147.32	68	68	84.1	1	0	1	0	0	0	0	1	0	0	1	0
1604	14176	130792	263891	112	99	50	104	37.77780151	124	65	84.66670227	114	66	84	40	547.7085997	18.09704672	18.60726281	8.5	8	5	6	4	3	SICU	SICU	carevue	53	WHITE	EMERGENCY	M	147.32	147.32	147.32	68	68	84.1	1	0	1	0	0	0	0	1	0	0	1	0
1605	14176	130792	263891	122	96	50	109	39.22222137	141	64	89.66670227	101	58	75	29	547.7085997	18.09704672	18.60726281	8.600000381	8	5	6	4	3	SICU	SICU	carevue	53	WHITE	EMERGENCY	M	147.32	147.32	147.32	68	68	84.1	1	0	1	0	0	0	0	1	0	0	1	0
1606	14176	130792	263891	92	96	50	103	38.22222392	110	51	70.66670227	96	57	71	22	547.7085997	18.09704672	18.60726281	10	8	5	6	5	4	SICU	SICU	carevue	53	WHITE	EMERGENCY	M	147.32	147.32	147.32	68	68	84.1	1	0	1	0	0	0	0	1	0	0	1	0
1607	14176	130792	263891	102	99	50	106	38.00000085	112	63	79.33329773	102	56	71	20	547.7085997	18.09704672	18.60726281	8.25	8	5	6	4	3	SICU	SICU	carevue	53	WHITE	EMERGENCY	M	147.32	147.32	147.32	68	68	84.1	1	0	1	0	0	0	0	1	0	0	1	0
1608	14176	130792	263891	106	99	50	104	38.88890076	114	58	76.66670227	97	58	72	22	492	30	20	8.800000191	8	5	6	4	3	SICU	SICU	carevue	53	WHITE	EMERGENCY	M	147.32	147.32	147.32	68	68	84.1	1	0	1	0	0	0	0	1	0	0	1	0
1609	14176	130792	263891	83	94	40.0000006	109	38.72222053	103	54	70.33329773	78	53	63	44	508	27	20	7.800000191	10	5	6	4	3	SICU	SICU	carevue	53	WHITE	EMERGENCY	M	147.32	147.32	147.32	68	68	84.1	1	0	1	0	0	0	0	1	0	0	1	0
1610	14176	130792	263891	120	97	50	103	36.61111196	112.7638184	60.983398	79.54511264	115	70	88	17	555	27	18	8.600000381	9	5	1	1	1	SICU	SICU	carevue	53	WHITE	EMERGENCY	M	147.32	147.32	147.32	68	68	84.1	1	0	1	0	0	0	0	1	0	0	1	0
1611	14176	130792	263891	277	100	50	89	36.61111196	113	59	77	92	59	72	16	555	27	18	8.600000381	9	5	1	1	1	SICU	SICU	carevue	53	WHITE	EMERGENCY	M	147.32	147.32	147.32	68	68	84.1	1	0	1	0	0	0	0	1	0	0	1	0
1612	14176	130792	263891	242	97	50	99	37.90000153	113	59	77	92	59	72	16	525	25	20	8.5	10	5	6	5	4	SICU	SICU	carevue	53	WHITE	EMERGENCY	M	147.32	147.32	147.32	68	68	84.1	1	0	1	0	0	0	0	1	0	0	1	0
1613	14176	130792	263891	98	97	50	100	38.10000102	103	53	69.66670227	83	57	67	26	500	25	22	7.800000191	10	5	6	5	4	SICU	SICU	carevue	53	WHITE	EMERGENCY	M	147.32	147.32	147.32	68	68	84.1	1	0	1	0	0	0	0	1	0	0	1	0
1614	14176	130792	263891	73	97	50	116	38.90000153	108	58	74.66670227	107	63	78	14	510	25	23	9.100000381	12	5	6	5	4	SICU	SICU	carevue	53	WHITE	EMERGENCY	M	147.32	147.32	147.32	68	68	84.1	1	0	1	0	0	0	0	1	0	0	1	0
1615	14176	130792	263891	112	100	50	97	37.90000153	100	53	68.66670227	95	60	73	18	500	30	22	8.199999809	12	5	6	5	4	SICU	SICU	carevue	53	WHITE	EMERGENCY	M	147.32	147.32	147.32	68	68	84.1	1	0	1	0	0	0	0	1	0	0	1	0
1616	14176	130792	263891	114	98	50	107	37.70000076	107	62	77	111	64	81	18	440	25	21	7.699999809	11	5	6	5	4	SICU	SICU	carevue	53	WHITE	EMERGENCY	M	147.32	147.32	147.32	68	68	84.1	1	0	1	0	0	0	0	1	0	0	1	0
1617	14176	130792	263891	153	97	50	98	37.60000017	102	51	68	92	58	71	20	440	25	21	7.699999809	11	5	6	5	4	SICU	SICU	carevue	53	WHITE	EMERGENCY	M	147.32	147.32	147.32	68	68	84.1	1	0	1	0	0	0	0	1	0	0	1	0
1618	14176	130792	263891	139	96	50	100	37.70000076	115	57	76.33329773	103	63	78	20	430	24	20	8.5	11	20	6	4	3	SICU	SICU	carevue	53	WHITE	EMERGENCY	M	147.32	147.32	147.32	68	68	84.1	1	0	1	0	0	0	0	1	0	0	1	0
1619	14176	130792	263891	97	96	50	113	37.60000017	111	57	75	103	67	80	20	491	24	22	9.300000191	10	5	6	4	3	SICU	SICU	carevue	53	WHITE	EMERGENCY	M	147.32	147.32	147.32	68	68	84.1	1	0	1	0	0	0	0	1	0	0	1	0
1620	14176	130792	263891	138	99	50	105	38.00000085	111	57	75	91	61	72	57	536	32	26	10.39999962	14	5	6	4	3	SICU	SICU	carevue	53	WHITE	EMERGENCY	M	147.32	147.32	147.32	68	68	84.1	1	0	1	0	0	0	0	1	0	0	1	0
1621	14176	130792	263891	120	97	50	114	38.20000119	107	59	75	87	60	70	20	536	32	26	10.39999962	14	8	6	4	3	SICU	SICU	carevue	53	WHITE	EMERGENCY	M	147.32	147.32	147.32	68	68	84.1	1	0	1	0	0	0	0	1	0	0	1	0
1622	14176	130792	263891	119	98	50	115	38.40000153	107	59	75	91	60	72	16	536	32	26	10.39999962	14	8	6	4	3	SICU	SICU	carevue	53	WHITE	EMERGENCY	M	147.32	147.32	147.32	68	68	84.1	1	0	1	0	0	0	0	1	0	0	1	0
1623	14176	130792	263891	91	99	50	115	38.20000119	112	62	78.66670227	89	62	72	21	538	28	25	11.19999981	14	8	6	5	4	SICU	SICU	carevue	53	WHITE	EMERGENCY	M	147.32	147.32	147.32	68	68	84.1	1	0	1	0	0	0	0	1	0	0	1	0
1624	14176	130792	263891	104	100	50	117	38.44444275	93	58	69.66670227	91	60	72	12	538	28	25	11.19999981	14	8	6	5	4	SICU	SICU	carevue	53	WHITE	EMERGENCY	M	147.32	147.32	147.32	68	68	84.1	1	0	1	0	0	0	0	1	0	0	1	0
1625	14176	130792	263891	158	100	60.00000238	122	38.11111026	102.3687085	60.18284963	70.4866151	89	64	74	26	565	24	22	11	13	8	1	1	1	SICU	SICU	carevue	53	WHITE	EMERGENCY	M	147.32	147.32	147.32	68	68	84.1	1	0	1	0	0	0	0	1	0	0	1	0
1626	14176	130792	263891	122	100	60.00000238	109	38.05559921	109	60	76.33329773	93	60	73	10	565	24	22	11	13	8	1	1	1	SICU	SICU	carevue	53	WHITE	EMERGENCY	M	147.32	147.32	147.32	68	68	84.1	1	0	1	0	0	0	0	1	0	0	1	0
1627	14176	130792	263891	177	100	100	108	37	109	60	76.33329773	89	61	72	20	555	26	23	11.5	13	8	1	1	1	SICU	SICU	carevue	53	WHITE	EMERGENCY	M	147.32	147.32	147.32	68	68	84.1	1	0	1	0	0	0	0	1	0	0	1	0
1628	14176	130792	263891	76	94	100	116	36.33333418	103.3868075	56.17643057	70.4866151	100	62	76	16	555	25	21	9	10	5	1	1	1	SICU	SICU	carevue	53	WHITE	EMERGENCY	M	147.32	147.32	147.32	68	68	84.1	1	0	1	0	0	0	0	1	0	0	1	0
1629	63669	177708	219963	80	97	60	106	36.55555556	111.6224273	54.07455965	70.4866151	110	54	71	25	416	15	13	6.4	7	7.62437979	6	3	4	CSRU	CSRU	metavision	88	WHITE	EMERGENCY	M	169.93	169.93	169.93	75.6	75.6	75.6	1	0	1	0	0	1	0	0	0	0	0	1
1630	63669	177708	219963	68	90	60	107	37	112.7638184	54.07455965	70.4866151	114	56	75	27	416	15	13	6.4	7	7.62437979	6	3	4	CSRU	CSRU	metavision	88	WHITE	EMERGENCY	M	169.93	169.93	169.93	75.6	75.6	75.6	1	0	1	0	0	1	0	0	0	0	0	1
1631	63669	177708	219963	65	92	60	87	37.11111111	127.2060927	60.983398	79.54511264	136	67	93	22	552.3280727	26.08809647	22.29223842	10.4229542	12.24595476	7.62437979	6	3	4	CSRU	CSRU	metavision	88	WHITE	EMERGENCY	M	169.93	169.93	169.93	75.6	75.6	75.6	1	0	1	0	0	1	0	0	0	0	0	1
1632	63669	177708	219963	117	96	60	100	37.22222222	103.3868075	54.07455965	70.4866151	103	57	72	21	552.3280727	26.08809647	22.29223842	10.4229542	12.24595476	7.62437979	6	3	4	CSRU	CSRU	metavision	88	WHITE	EMERGENCY	M	169.93	169.93	169.93	75.6	75.6	75.6	1	0	1	0	0	1	0	0	0	0	0	1
1633	63669	177708	219963	66	94	60	109	36.77777778	127.2060927	60.983398	79.54511264	144	70	95	25	552.3280727	26.08809647	22.29223842	10.4229542	12.24595476	5	6	1	4	CSRU	CSRU	metavision	88	WHITE	EMERGENCY	M	169.93	169.93	169.93	75.6	75.6	75.6	1	0	1	0	0	1	0	0	0	0	0	1
1634	63669	177708	219963	72	93	60	93	36.55555556	127.2060927	60.983398	79.54511264	143	70	95	22	552.3280727	26.08809647	22.29223842	10.4229542	12.24595476	5	6	1	4	CSRU	CSRU	metavision	88	WHITE	EMERGENCY	M	169.93	169.93	169.93	75.6	75.6	75.6	1	0	1	0	0	1	0	0	0	0	0	1
1635	63669	177708	219963	103	99	80	93	36.72222222	109.5009503	54.07455965	70.4866151	109	52	71	20	552.3280727	26.08809647	22.29223842	10.4229542	12.24595476	5	6	1	4	CSRU	CSRU	metavision	88	WHITE	EMERGENCY	M	169.93	169.93	169.93	75.6	75.6	75.6	1	0	1	0	0	1	0	0	0	0	0	1
1636	63669	177708	219963	97	99	80	110	37.05555556	127.2060927	58.78789661	79.54511264	139	63	91	29	517	11	18.60726281	14.3	7	5	4	1	4	CSRU	CSRU	metavision	88	WHITE	EMERGENCY	M	169.93	169.93	169.93	75.6	75.6	75.6	1	0	1	0	0	1	0	0	0	0	0	1
1637	63669	177708	219963	89	93	80	110	37.05555556	127.2060927	58.78789661	79.54511264	139	63	91	25	517	11	18.60726281	14.3	7	5	4	1	4	CSRU	CSRU	metavision	88	WHITE	EMERGENCY	M	169.93	169.93	169.93	75.6	75.6	75.6	1	0	1	0	0	1	0	0	0	0	0	1
1638	63669	177708	219963	97	97	80	110	37.16666667	127.2060927	66.88502337	79.54511264	141	74	98	27	517	11	18.60726281	14.3	7	5	4	1	1	CSRU	CSRU	metavision	88	WHITE	EMERGENCY	M	169.93	169.93	169.93	75.6	75.6	75.6	1	0	1	0	0	1	0	0	0	0	0	1
1639	63669	177708	219963	134	98	50	107	38.05555556	104.3905238	54.07455965	70.4866151	106	59	74	29	517	11	18.60726281	14.3	7	5	4	2	1	CSRU	CSRU	metavision	88	WHITE	EMERGENCY	M	169.93	169.93	169.93	75.6	75.6	75.6	1	0	1	0	0	1	0	0	0	0	0	1
1640	63669	177708	219963	68	95	50	122	36.77777778	127.2060927	60.983398	79.54511264	137	65	91	34	388	6	18.60726281	17.1	7	5	1	1	1	CSRU	CSRU	metavision	88	WHITE	EMERGENCY	M	169.93	169.93	169.93	75.6	75.6	75.6	1	0	1	0	0	1	0	0	0	0	0	1
1641	63669	177708	219963	87	95	50	100	38	127.2060927	60.983398	79.54511264	131	65	88	21	619	21	18.60726281	13.3	9	5	4	3	2	CSRU	CSRU	metavision	88	WHITE	EMERGENCY	M	169.93	169.93	169.93	75.6	75.6	75.6	1	0	1	0	0	1	0	0	0	0	0	1
1642	63669	177708	219963	84	96	50	94	37.88888889	112.7638184	54.73738666	70.4866151	113	61	79	28	619	21	18.60726281	13.3	9	5	4	3	2	CSRU	CSRU	metavision	88	WHITE	EMERGENCY	M	169.93	169.93	169.93	75.6	75.6	75.6	1	0	1	0	0	1	0	0	0	0	0	1
1643	63669	177708	219963	91	95	50	99	37.55555556	127.2060927	60.983398	79.54511264	138	70	91	29	533	11	18.60726281	17.3	9	10	4	3	2	CSRU	CSRU	metavision	88	WHITE	EMERGENCY	M	169.93	169.93	169.93	75.6	75.6	75.6	1	0	1	0	0	1	0	0	0	0	0	1
1644	63669	177708	219963	80	96	50	95	37.72222222	112.7638184	54.73738666	76.97446482	123	61	83	27	469	16	22.78491474	13.3	12	10	4	3	2	CSRU	CSRU	metavision	88	WHITE	EMERGENCY	M	169.93	169.93	169.93	75.6	75.6	75.6	1	0	1	0	0	1	0	0	0	0	0	1
1645	63669	177708	219963	99	94	50	104	37.72222222	112.7638184	54.07455965	70.4866151	124	54	78	31	565	25.72835835	18	15.2	12	10	4	3	2	CSRU	CSRU	metavision	88	WHITE	EMERGENCY	M	169.93	169.93	169.93	75.6	75.6	75.6	1	0	1	0	0	1	0	0	0	0	0	1
1646	63669	177708	219963	102	96	50	102	37.11111111	104.3905238	47.69969387	67.53765944	104	50	68	25	454	21	15	12.7	12	10	4	3	3	CSRU	CSRU	metavision	88	WHITE	EMERGENCY	M	169.93	169.93	169.93	75.6	75.6	75.6	1	0	1	0	0	1	0	0	0	0	0	1
1647	63669	177708	219963	90	96	50	96	38.22222222	112.7638184	58.78789661	79.54511264	128	63	85	32	582	18	16	17.2	13	10	3	2	1	CSRU	CSRU	metavision	88	WHITE	EMERGENCY	M	169.93	169.93	169.93	75.6	75.6	75.6	1	0	1	0	0	1	0	0	0	0	0	1
1648	63669	177708	219963	92	96	50	88	37.77777778	112.7638184	54.07455965	70.4866151	118	55	76	28	499	16	22.78491474	13.9	12	10	3	2	1	CSRU	CSRU	metavision	88	WHITE	EMERGENCY	M	169.93	169.93	169.93	75.6	75.6	75.6	1	0	1	0	0	1	0	0	0	0	0	1
1649	63669	177708	219963	83	95	50	103	37.66666667	111.6224273	54.07455965	70.4866151	112	53	73	23	464	25.72835835	18	13.4	13	10	3	2	1	CSRU	CSRU	metavision	88	WHITE	EMERGENCY	M	169.93	169.93	169.93	75.6	75.6	75.6	1	0	1	0	0	1	0	0	0	0	0	1
1650	63669	177708	219963	87	96	50	95	37.33333333	104.3905238	46.19747328	63.20121771	108	42	62	22	685	25.72835835	18	11.2	12	10	4	2	1	CSRU	CSRU	metavision	88	WHITE	EMERGENCY	M	169.93	169.93	169.93	75.6	75.6	75.6	1	0	1	0	0	1	0	0	0	0	0	1
1651	63669	177708	219963	83	94	50	104	37.5	112.7638184	54.73738666	70.4866151	121	60	81	20	489	22	17	9.8	13	10	6	5	4	CSRU	CSRU	metavision	88	WHITE	EMERGENCY	M	169.93	169.93	169.93	75.6	75.6	75.6	1	0	1	0	0	1	0	0	0	0	0	1
1652	63669	177708	219963	63	89	95	140	37.5	147.3422024	60.983398	79.54511264	159	68	98	27	489	22	17	9.8	13	5	6	5	4	CSRU	CSRU	metavision	88	WHITE	EMERGENCY	M	169.93	169.93	169.93	75.6	75.6	75.6	1	0	1	0	0	1	0	0	0	0	0	1
1653	63669	177708	219963	77	95	95	105	37.61111111	129.1122265	60.983398	80.70905888	155	70	101	23	489	22	17	9.8	13	5	3	2	1	CSRU	CSRU	metavision	88	WHITE	EMERGENCY	M	169.93	169.93	169.93	75.6	75.6	75.6	1	0	1	0	0	1	0	0	0	0	0	1
1654	63669	177708	219963	60	93	60	109	37.61111111	127.2060927	60.18284963	79.54511264	137	64	90	26	435	11	18.60726281	14.5	7	5	3	2	1	CSRU	CSRU	metavision	88	WHITE	EMERGENCY	M	169.93	169.93	169.93	75.6	75.6	75.6	1	0	1	0	0	1	0	0	0	0	0	1
1655	63669	177708	219963	69	100	50	74	37.61111111	109.5009503	54.07455965	70.4866151	109	54	72	25	435	11	18.60726281	14.5	7	5	3	2	1	CSRU	CSRU	metavision	88	WHITE	EMERGENCY	M	169.93	169.93	169.93	75.6	75.6	75.6	1	0	1	0	0	1	0	0	0	0	0	1
1656	63669	177708	219963	104	100	50	83	36.72222222	104.3905238	46.19747328	63.20121771	107	47	64	23	496	11	18.60726281	12.3	7	5	1	1	1	CSRU	CSRU	metavision	88	WHITE	EMERGENCY	M	169.93	169.93	169.93	75.6	75.6	75.6	1	0	1	0	0	1	0	0	0	0	0	1
1657	63669	177708	219963	67	100	40	79	37.11111111	102.3687085	46.19747328	63.20121771	86	48	60	17	625	11	18.60726281	15.2	7	5	3	1	1	CSRU	CSRU	metavision	88	WHITE	EMERGENCY	M	169.93	169.93	169.93	75.6	75.6	75.6	1	0	1	0	0	1	0	0	0	0	0	1
1658	63669	177708	219963	76	100	40	80	37.88888889	104.3905238	54.07455965	70.4866151	105	59	73	21	623	11	18.60726281	12	7	5	3	3	3	CSRU	CSRU	metavision	88	WHITE	EMERGENCY	M	169.93	169.93	169.93	75.6	75.6	75.6	1	0	1	0	0	1	0	0	0	0	0	1
1659	63669	177708	219963	73	92	50	97	37.44444444	104.3905238	54.07455965	70.4866151	108	55	72	20	704	16	22.78491474	10.5	11	5	3	2	1	CSRU	CSRU	metavision	88	WHITE	EMERGENCY	M	169.93	169.93	169.93	75.6	75.6	75.6	1	0	1	0	0	1	0	0	0	0	0	1
1660	63669	177708	219963	93	92	50	97	37.44444444	103.3868075	54.07455965	70.4866151	102	57	72	20	704	16	22.78491474	10.5	11	5	3	2	1	CSRU	CSRU	metavision	88	WHITE	EMERGENCY	M	169.93	169.93	169.93	75.6	75.6	75.6	1	0	1	0	0	1	0	0	0	0	0	1
1661	63669	177708	219963	100	100	50	109	37	102.3687085	54.07455965	63.20121771	88	52	64	14	862	16	22.78491474	10.8	11	10	3	2	1	CSRU	CSRU	metavision	88	WHITE	EMERGENCY	M	169.93	169.93	169.93	75.6	75.6	75.6	1	0	1	0	0	1	0	0	0	0	0	1
1662	63669	177708	219963	110	100	50	80	36.94444444	114	73	83	118	65	82	14	813	18	22.78491474	11	13	12	3	2	1	CSRU	CSRU	metavision	88	WHITE	EMERGENCY	M	169.93	169.93	169.93	75.6	75.6	75.6	1	0	1	0	0	1	0	0	0	0	0	1
1663	63669	177708	219963	90	93	50	110	37.33333333	102.3687085	54.07455965	67.53765944	97	56	68	22	560	21	27.42317447	11.9	17	15	4	2	1	CSRU	CSRU	metavision	88	WHITE	EMERGENCY	M	169.93	169.93	169.93	75.6	75.6	75.6	1	0	1	0	0	1	0	0	0	0	0	1
1664	63669	177708	219963	73	90	50	105	37.55555556	104.3905238	54.73738666	70.4866151	105	60	73	24	549	21	27.42317447	13.2	17	15	4	2	1	CSRU	CSRU	metavision	88	WHITE	EMERGENCY	M	169.93	169.93	169.93	75.6	75.6	75.6	1	0	1	0	0	1	0	0	0	0	0	1
1665	63669	177708	219963	87	97	40	111	37.66666667	104.3905238	54.73738666	70.4866151	108	60	73	24	464	16	22.78491474	11.7	12	10	4	2	1	CSRU	CSRU	metavision	88	WHITE	EMERGENCY	M	169.93	169.93	169.93	75.6	75.6	75.6	1	0	1	0	0	1	0	0	0	0	0	1
1666	63669	177708	219963	86	96	40	98	37.44444444	114	66	78	91	52	64	22	507	14	18.60726281	14.4	10	8	4	2	1	CSRU	CSRU	metavision	88	WHITE	EMERGENCY	M	169.93	169.93	169.93	75.6	75.6	75.6	1	0	1	0	0	1	0	0	0	0	0	1
1667	63669	177708	219963	135	99	50	102	38	111	67	77	114	61	77	18	646	19	22.78491474	14.2	14	13	5	3	1	CSRU	CSRU	metavision	88	WHITE	EMERGENCY	M	169.93	169.93	169.93	75.6	75.6	75.6	1	0	1	0	0	1	0	0	0	0	0	1
1668	63669	177708	219963	132	99	50	109	37.83333333	109	62	73	111	61	76	26	646	19	22.78491474	14.2	14	13	5	3	1	CSRU	CSRU	metavision	88	WHITE	EMERGENCY	M	169.93	169.93	169.93	75.6	75.6	75.6	1	0	1	0	0	1	0	0	0	0	0	1
1669	63669	177708	219963	110	99	50	104	37.44444444	104	59	70	106	60	74	22	634	24	21	12.5	16	15	5	3	1	CSRU	CSRU	metavision	88	WHITE	EMERGENCY	M	169.93	169.93	169.93	75.6	75.6	75.6	1	0	1	0	0	1	0	0	0	0	0	1
1670	63669	177708	219963	172	100	60	95	38	113	79	88	127	67	85	25	634	24	21	12.5	16	15	5	3	1	CSRU	CSRU	metavision	88	WHITE	EMERGENCY	M	169.93	169.93	169.93	75.6	75.6	75.6	1	0	1	0	0	1	0	0	0	0	0	1
1671	63669	177708	219963	172	100	60	90	38	85	52	60	79	50	59	27	673	27	23	13.9	18	15	5	3	1	CSRU	CSRU	metavision	88	WHITE	EMERGENCY	M	169.93	169.93	169.93	75.6	75.6	75.6	1	0	1	0	0	1	0	0	0	0	0	1
1672	63669	177708	219963	245	100	100	93	37.55555556	109.5009503	60.18284963	70.4866151	109	64	79	23	735	31.79003401	23	14.3	16	15	1	5	1	CSRU	CSRU	metavision	88	WHITE	EMERGENCY	M	169.93	169.93	169.93	75.6	75.6	75.6	1	0	1	0	0	1	0	0	0	0	0	1
1673	63669	177708	219963	50	91	70	109	37.55555556	112.7638184	60.983398	79.54511264	127	67	86	30	735	21	26.89832426	14.3	16	5	1	5	1	CSRU	CSRU	metavision	88	WHITE	EMERGENCY	M	169.93	169.93	169.93	75.6	75.6	75.6	1	0	1	0	0	1	0	0	0	0	0	1
1674	63669	177708	219963	51	86	100	111	36.5	112.7638184	60.983398	70.4866151	116	66	81	26	961	12	18.60726281	25	7	5	6	5	4	CSRU	CSRU	metavision	88	WHITE	EMERGENCY	M	169.93	169.93	169.93	75.6	75.6	75.6	1	0	1	0	0	1	0	0	0	0	0	1
1675	63669	177708	219963	54	94	70	102	36.44444444	102.3687085	54.07455965	70.4866151	95	57	71	26	961	12	18.60726281	25	7	5	6	5	4	CSRU	CSRU	metavision	88	WHITE	EMERGENCY	M	169.93	169.93	169.93	75.6	75.6	75.6	1	0	1	0	0	1	0	0	0	0	0	1
1676	63669	177708	219963	52	96	50	109	36.44444444	131	72	85	117	57	76	28	961	12	18.60726281	25	7	5	6	5	4	CSRU	CSRU	metavision	88	WHITE	EMERGENCY	M	169.93	169.93	169.93	75.6	75.6	75.6	1	0	1	0	0	1	0	0	0	0	0	1
1677	63669	177708	219963	107	97	50	87	37.44444444	112.7638184	56.17643057	70.4866151	123	62	81	16	489	11	18.60726281	11.1	7	5	6	5	4	CSRU	CSRU	metavision	88	WHITE	EMERGENCY	M	169.93	169.93	169.93	75.6	75.6	75.6	1	0	1	0	0	1	0	0	0	0	0	1
1678	63669	177708	219963	60	97	40	102	38.2	112.7638184	60.18284963	76.97446482	127	64	83	23	501	14	18.60726281	10.9	10	8	5	4	3	CSRU	CSRU	metavision	88	WHITE	EMERGENCY	M	169.93	169.93	169.93	75.6	75.6	75.6	1	0	1	0	0	1	0	0	0	0	0	1
1679	63669	177708	219963	91	96	40	98	38	112.7638184	60.983398	79.54511264	127	70	87	22	417	14	18.60726281	9.9	10	8	5	4	3	CSRU	CSRU	metavision	88	WHITE	EMERGENCY	M	169.93	169.93	169.93	75.6	75.6	75.6	1	0	1	0	0	1	0	0	0	0	0	1
1680	63669	177708	219963	60	96	40	98	38	112.7638184	60.983398	79.54511264	127	70	87	22	417	14	18.60726281	9.9	10	8	5	4	3	CSRU	CSRU	metavision	88	WHITE	EMERGENCY	M	169.93	169.93	169.93	75.6	75.6	75.6	1	0	1	0	0	1	0	0	0	0	0	1
1681	63669	177708	219963	81	97	50	98	37.1	111.6224273	54.07455965	70.4866151	112	58	73	19	463	16	22.78491474	8.7	12	10	5	4	3	CSRU	CSRU	metavision	88	WHITE	EMERGENCY	M	169.93	169.93	169.93	75.6	75.6	75.6	1	0	1	0	0	1	0	0	0	0	0	1
1682	63669	177708	219963	69	93	50	106	36.8	112.7638184	56.17643057	70.4866151	125	62	81	20	595	21	22.78491474	9.4	13	5	5	4	3	CSRU	CSRU	metavision	88	WHITE	EMERGENCY	M	169.93	169.93	169.93	75.6	75.6	75.6	1	0	1	0	0	1	0	0	0	0	0	1
1683	63669	177708	219963	93	99	50	89	36.7	127.2060927	70.73531398	88.17113086	147	79	103	17	595	21	22.78491474	9.4	13	8	1	1	1	CSRU	CSRU	metavision	88	WHITE	EMERGENCY	M	169.93	169.93	169.93	75.6	75.6	75.6	1	0	1	0	0	1	0	0	0	0	0	1
1684	63669	177708	219963	93	96	50	91	36.6	104.3905238	56.17643057	70.4866151	106	62	75	16	595	21	22.78491474	9.4	13	10	1	1	1	CSRU	CSRU	metavision	88	WHITE	EMERGENCY	M	169.93	169.93	169.93	75.6	75.6	75.6	1	0	1	0	0	1	0	0	0	0	0	1
1685	63669	177708	219963	88	98	50	93	37	111.6224273	54.07455965	70.4866151	110	58	74	14	595	21	16	9.4	13	10	1	1	1	CSRU	CSRU	metavision	88	WHITE	EMERGENCY	M	169.93	169.93	169.93	75.6	75.6	75.6	1	0	1	0	0	1	0	0	0	0	0	1
1686	63669	177708	219963	193	97	100	93	36.5	112.7638184	54.73738666	70.4866151	116	60	77	13	644	21	16	8.2	13	10	1	1	1	CSRU	CSRU	metavision	88	WHITE	EMERGENCY	M	169.93	169.93	169.93	75.6	75.6	75.6	1	0	1	0	0	1	0	0	0	0	0	1
[truncated: 146,727 more rows]
[truncated: 42 more columns]
