# Supplementary material for: A new method for identifying the acute respiratory distress syndrome disease based on noninvasive physiological parameters
Source: PLoS One. 2020 Feb 5;15(2):e0226962. doi: 10.1371/journal.pone.0226962 (PMC7001976; doi:10.1371/journal.pone.0226962)
Supplement: S2 Dataset — The test dataset including 2101 patients (47,352 points). (CSV) [file pone.0226962.s003.csv]

	subject_id	hadm_id	icustay_id	pao2	spo2	fio2	hr	temp	nbps	nbpd	nbpm	abps	abpd	abpm	rr	tv	pip	plap	mv	map	peep	gcsmotor	gcsverbal	gcseyes	first_careunit	last_careunit	dbsource	age	ethnicity	admission_type	gender	height_first	height_min	height_max	weight_first	weight_min	weight_max	ethnicity_class	admission_type_ELECTIVE	admission_type_EMERGENCY	admission_type_URGENT	first_careunit_CCU	first_careunit_CSRU	first_careunit_MICU	first_careunit_SICU	first_careunit_TSICU	dbsource_both	dbsource_carevue	dbsource_metavision
0	18366	195028	201511	127	100	69.99999881	83	36.79999924	104.3905238	54.07455965	70.4866151	108	53	71	20	661	31	22	10.69999981	12	5	6	4	3	CSRU	CSRU	carevue	74	UNKNOWN/NOT SPECIFIED	EMERGENCY	M	172.72	172.72	172.72	65.2	65.1	72.1	5	0	1	0	0	1	0	0	0	0	1	0
1	18366	195028	201511	101	100	50	88	36.40000153	103.3868075	54.07455965	70.4866151	100	57	72	19	411	30.39999962	18.60726281	11	8.699999809	5	6	4	3	CSRU	CSRU	carevue	74	UNKNOWN/NOT SPECIFIED	EMERGENCY	M	172.72	172.72	172.72	65.2	65.1	72.1	5	0	1	0	0	1	0	0	0	0	1	0
2	18366	195028	201511	280	98	100	88	35.70000119	102.3687085	46.19747328	63.20121771	89	47	61	10	724	30.39999962	23	7	8.899999619	5	1	1	1	CSRU	CSRU	carevue	74	UNKNOWN/NOT SPECIFIED	EMERGENCY	M	172.72	172.72	172.72	65.2	65.1	72.1	5	0	1	0	0	1	0	0	0	0	1	0
3	18366	195028	201511	119	97	100	88	35.60000102	104.3905238	54.07455965	67.53765944	105	54	68	10	710	28	23	7.099999905	8.5	5	1	1	1	CSRU	CSRU	carevue	74	UNKNOWN/NOT SPECIFIED	EMERGENCY	M	172.72	172.72	172.72	65.2	65.1	72.1	5	0	1	0	0	1	0	0	0	0	1	0
4	18366	195028	201511	173	98	100	88	35.60000102	104.3905238	54.07455965	67.53765944	105	54	68	10	710	28	23	7.099999905	8.5	5	1	1	1	CSRU	CSRU	carevue	74	UNKNOWN/NOT SPECIFIED	EMERGENCY	M	172.72	172.72	172.72	65.2	65.1	72.1	5	0	1	0	0	1	0	0	0	0	1	0
5	18366	195028	201511	300	98	100	88	35.60000102	104.3905238	54.07455965	67.53765944	105	54	68	10	710	28	23	7.099999905	8.5	5	1	1	1	CSRU	CSRU	carevue	74	UNKNOWN/NOT SPECIFIED	EMERGENCY	M	172.72	172.72	172.72	65.2	65.1	72.1	5	0	1	0	0	1	0	0	0	0	1	0
6	28653	115329	203320	67	93	60	60	36.11111111	109.5009503	46.19747328	63.20121771	109	42	62	23	483.1663163	31.79003401	27.42317447	15.69999981	19	16	6	5	4	CSRU	CSRU	carevue	82	WHITE	EMERGENCY	F	157.48	157.48	157.48	58.7	58.7	71	1	0	1	0	0	1	0	0	0	0	1	0
7	28653	115329	203320	85	95	60.00000238	60	35.77780151	85	39	51	128	54	80	18	538.1149203	31.79003401	27.42317447	12.60000038	17	14	6	5	4	CSRU	CSRU	carevue	82	WHITE	EMERGENCY	F	157.48	157.48	157.48	58.7	58.7	71	1	0	1	0	0	1	0	0	0	0	1	0
8	28653	115329	203320	88	99	60	60	35.77780151	112.7638184	46.19747328	67.53765944	117	45	69	25	483.1663163	31.79003401	27.42317447	19	18	14	6	4	3	CSRU	CSRU	carevue	82	WHITE	EMERGENCY	F	157.48	157.48	157.48	58.7	58.7	71	1	0	1	0	0	1	0	0	0	0	1	0
9	28653	115329	203320	84	97	60.00000238	60	36.11111111	90	57	64	116	47	70	23	483.1663163	31.79003401	27.42317447	13.10000038	17	14	6	4	3	CSRU	CSRU	carevue	82	WHITE	EMERGENCY	F	157.48	157.48	157.48	58.7	58.7	71	1	0	1	0	0	1	0	0	0	0	1	0
10	28653	115329	203320	72	95	60.00000238	62	36.11111111	90	57	64	99	41	61	30	483.1663163	31.79003401	27.42317447	13.10000038	17	14	6	4	3	CSRU	CSRU	carevue	82	WHITE	EMERGENCY	F	157.48	157.48	157.48	58.7	58.7	71	1	0	1	0	0	1	0	0	0	0	1	0
11	28653	115329	203320	63	96	50	66	35.83333333	103.3868075	46.19747328	63.20121771	100	40	60	28	483.1663163	31.79003401	27.42317447	13.5	17	14	6	5	4	CSRU	CSRU	carevue	82	WHITE	EMERGENCY	F	157.48	157.48	157.48	58.7	58.7	71	1	0	1	0	0	1	0	0	0	0	1	0
12	28653	115329	203320	133	100	60.00000238	68	35.16669846	112.7638184	46.19747328	70.4866151	114	47	70	24	483.1663163	31.79003401	27.42317447	13.89999962	17	14	5	4	3	CSRU	CSRU	carevue	82	WHITE	EMERGENCY	F	157.48	157.48	157.48	58.7	58.7	71	1	0	1	0	0	1	0	0	0	0	1	0
13	28653	115329	203320	56	90	55.00000119	65	35.88890076	103.3868075	46.19747328	63.20121771	100	44	63	25	483.1663163	31.79003401	22.78491474	16	15	12	5	4	3	CSRU	CSRU	carevue	82	WHITE	EMERGENCY	F	157.48	157.48	157.48	58.7	58.7	71	1	0	1	0	0	1	0	0	0	0	1	0
14	28653	115329	203320	55	96	60.00000238	66	35.55559921	102.3687085	46.19747328	63.20121771	95	43	61	16	538.1149203	31.79003401	22.78491474	12.60000038	15	12	5	4	3	CSRU	CSRU	carevue	82	WHITE	EMERGENCY	F	157.48	157.48	157.48	58.7	58.7	71	1	0	1	0	0	1	0	0	0	0	1	0
15	28653	115329	203320	66	91	50	64	36.22222053	112.7638184	46.19747328	63.94377619	116	46	66	21	488.5515816	31.79003401	26.89832426	13.30000019	16	13	5	4	3	CSRU	CSRU	carevue	82	WHITE	EMERGENCY	F	157.48	157.48	157.48	58.7	58.7	71	1	0	1	0	0	1	0	0	0	0	1	0
16	28653	115329	203320	68	92	50	77	36.5	127.2060927	54.07455965	70.4866151	131	53	77	22	483.1663163	25.72835835	22.78491474	13.60000038	14	11	6	5	4	CSRU	CSRU	carevue	82	WHITE	EMERGENCY	F	157.48	157.48	157.48	58.7	58.7	71	1	0	1	0	0	1	0	0	0	0	1	0
17	28653	115329	203320	88	97	60.00000238	81	36.11111111	89	38	50	79	34	49	27	483.1663163	31.79003401	22.78491474	12.89999962	15	12	6	5	4	CSRU	CSRU	carevue	82	WHITE	EMERGENCY	F	157.48	157.48	157.48	58.7	58.7	71	1	0	1	0	0	1	0	0	0	0	1	0
18	28653	115329	203320	74	100	50	67	36.88890076	104.3905238	46.19747328	63.94377619	105	46	67	25	483.1663163	24	26.89832426	11.5	16	13	6	4	3	CSRU	CSRU	carevue	82	WHITE	EMERGENCY	F	157.48	157.48	157.48	58.7	58.7	71	1	0	1	0	0	1	0	0	0	0	1	0
19	28653	115329	203320	86	100	50	78	36.27780151	127.2060927	54.07455965	70.4866151	138	55	80	21	488.5515816	31.79003401	26.89832426	11.60000038	16	13	6	4	3	CSRU	CSRU	carevue	82	WHITE	EMERGENCY	F	157.48	157.48	157.48	58.7	58.7	71	1	0	1	0	0	1	0	0	0	0	1	0
20	28653	115329	203320	77	99	50	77	36.27780151	112.7638184	47.69969387	70.4866151	122	50	76	21	488.5515816	31.79003401	26.89832426	11.60000038	16	14	6	5	4	CSRU	CSRU	carevue	82	WHITE	EMERGENCY	F	157.48	157.48	157.48	58.7	58.7	71	1	0	1	0	0	1	0	0	0	0	1	0
21	28653	115329	203320	70	95	50	71	36.5	104.3905238	46.19747328	63.20121771	106	42	63	22	483.1663163	31.79003401	27.42317447	10.30000019	17	14	6	5	4	CSRU	CSRU	carevue	82	WHITE	EMERGENCY	F	157.48	157.48	157.48	58.7	58.7	71	1	0	1	0	0	1	0	0	0	0	1	0
22	28653	115329	203320	107	98	50	62	36.88890076	112.7638184	46.19747328	70.4866151	113	48	70	29	483.1663163	31.79003401	27.42317447	14.89999962	20	15	6	4	3	CSRU	CSRU	carevue	82	WHITE	EMERGENCY	F	157.48	157.48	157.48	58.7	58.7	71	1	0	1	0	0	1	0	0	0	0	1	0
23	28653	115329	203320	69	96	50	77	37.38890076	112.7638184	54.07455965	70.4866151	119	52	75	23	483.1663163	31.79003401	27.42317447	13.10000038	18	15	5	4	3	CSRU	CSRU	carevue	82	WHITE	EMERGENCY	F	157.48	157.48	157.48	58.7	58.7	71	1	0	1	0	0	1	0	0	0	0	1	0
24	28653	115329	203320	59	90	50	84	37.38890076	111.6224273	46.19747328	67.53765944	110	45	69	16	538.1149203	31.79003401	27.42317447	13.10000038	18	15	5	4	3	CSRU	CSRU	carevue	82	WHITE	EMERGENCY	F	157.48	157.48	157.48	58.7	58.7	71	1	0	1	0	0	1	0	0	0	0	1	0
25	28653	115329	203320	57	91	50	65	36.88890076	112.7638184	47.69969387	70.4866151	118	50	73	20	526.8670849	31.79003401	27.42317447	12.5	19	13	6	5	4	CSRU	CSRU	carevue	82	WHITE	EMERGENCY	F	157.48	157.48	157.48	58.7	58.7	71	1	0	1	0	0	1	0	0	0	0	1	0
26	28653	115329	203320	54	90	50	63	36.83333503	112.7638184	54.07455965	70.4866151	123	56	79	23	483.1663163	31.79003401	22.78491474	12	15	12	5	4	4	CSRU	CSRU	carevue	82	WHITE	EMERGENCY	F	157.48	157.48	157.48	58.7	58.7	71	1	0	1	0	0	1	0	0	0	0	1	0
27	28653	115329	203320	79	96	50	74	37.44444529	109.5009503	54.07455965	70.4866151	109	56	75	20	526.8670849	31.79003401	26.89832426	12.60000038	16	12	6	5	4	CSRU	CSRU	carevue	82	WHITE	EMERGENCY	F	157.48	157.48	157.48	58.7	58.7	71	1	0	1	0	0	1	0	0	0	0	1	0
28	28653	115329	203320	53	83	50	91	35.55559921	104	39	56	111	47	69	30	483.1663163	25.72835835	22.78491474	15.60000038	14	11	6	5	4	CSRU	CSRU	carevue	82	WHITE	EMERGENCY	F	157.48	157.48	157.48	58.7	58.7	71	1	0	1	0	0	1	0	0	0	0	1	0
29	28653	115329	203320	85	97	50	60	35.27780151	103.3868075	46.19747328	63.20121771	103	42	63	17	538.1149203	31.79003401	22.78491474	9.350000381	15	12	6	4	3	CSRU	CSRU	carevue	82	WHITE	EMERGENCY	F	157.48	157.48	157.48	58.7	58.7	71	1	0	1	0	0	1	0	0	0	0	1	0
30	28653	115329	203320	64	81	50	63	36.11111111	112.7638184	52.51178313	70.4866151	128	51	78	16	538.1149203	25.72835835	22.78491474	7.840000153	14	12	6	1	3	CSRU	CSRU	carevue	82	WHITE	EMERGENCY	F	157.48	157.48	157.48	58.7	58.7	71	1	0	1	0	0	1	0	0	0	0	1	0
31	28653	115329	203320	64	93	50	64	36.66669846	127.2060927	54.07455965	79.54511264	144	59	90	15	538.1149203	31.79003401	22.78491474	10.5	15	12	6	4	3	CSRU	CSRU	carevue	82	WHITE	EMERGENCY	F	157.48	157.48	157.48	58.7	58.7	71	1	0	1	0	0	1	0	0	0	0	1	0
32	28653	115329	203320	48	100	50	65	36.66669846	112.7638184	46.19747328	70.4866151	127	49	76	14	538.1149203	31.79003401	22.78491474	10.5	15	11	6	4	3	CSRU	CSRU	carevue	82	WHITE	EMERGENCY	F	157.48	157.48	157.48	58.7	58.7	71	1	0	1	0	0	1	0	0	0	0	1	0
33	28653	115329	203320	48	95	50	69	36.66669846	127.2060927	54.07455965	70.4866151	130	52	79	15	538.1149203	25.72835835	22.78491474	10.89999962	13	11	6	4	3	CSRU	CSRU	carevue	82	WHITE	EMERGENCY	F	157.48	157.48	157.48	58.7	58.7	71	1	0	1	0	0	1	0	0	0	0	1	0
34	28653	115329	203320	65	95	50	63	36.66669846	127.2060927	54.07455965	70.4866151	130	56	79	21	488.5515816	31.79003401	22.78491474	9.069999695	15	12	6	1	3	CSRU	CSRU	carevue	82	WHITE	EMERGENCY	F	157.48	157.48	157.48	58.7	58.7	71	1	0	1	0	0	1	0	0	0	0	1	0
35	28653	115329	203320	70	94	50	62	36.66669846	102.3687085	47.69969387	67.53765944	98	50	68	18	538.1149203	31.79003401	22.78491474	9.069999695	15	12	6	4	3	CSRU	CSRU	carevue	82	WHITE	EMERGENCY	F	157.48	157.48	157.48	58.7	58.7	71	1	0	1	0	0	1	0	0	0	0	1	0
36	28653	115329	203320	57	88	50	67	36.66669846	103.3868075	46.19747328	63.94377619	103	49	67	24	483.1663163	31.79003401	22.78491474	10	15	10	6	4	3	CSRU	CSRU	carevue	82	WHITE	EMERGENCY	F	157.48	157.48	157.48	58.7	58.7	71	1	0	1	0	0	1	0	0	0	0	1	0
37	28653	115329	203320	68	95	50	61	36.5	102.3687085	46.19747328	63.20121771	95	37	56	16	538.1149203	25.72835835	22.78491474	10	12	10	6	4	3	CSRU	CSRU	carevue	82	WHITE	EMERGENCY	F	157.48	157.48	157.48	58.7	58.7	71	1	0	1	0	0	1	0	0	0	0	1	0
38	28653	115329	203320	78	100	50	65	36.61111196	112.7638184	46.19747328	67.53765944	113	44	68	19	526.8670849	31.79003401	26.89832426	11.10000038	16	12	6	4	2	CSRU	CSRU	carevue	82	WHITE	EMERGENCY	F	157.48	157.48	157.48	58.7	58.7	71	1	0	1	0	0	1	0	0	0	0	1	0
39	28653	115329	203320	63	100	50	63	36.05559921	112.7638184	47.69969387	70.4866151	117	50	71	23	483.1663163	31.79003401	26.89832426	13.19999981	16	12	6	4	3	CSRU	CSRU	carevue	82	WHITE	EMERGENCY	F	157.48	157.48	157.48	58.7	58.7	71	1	0	1	0	0	1	0	0	0	0	1	0
40	28653	115329	203320	69	94	50	60	36.27780151	111.6224273	46.19747328	67.53765944	110	46	69	20	526.8670849	31.79003401	26.89832426	10.10000038	16	12	6	4	3	CSRU	CSRU	carevue	82	WHITE	EMERGENCY	F	157.48	157.48	157.48	58.7	58.7	71	1	0	1	0	0	1	0	0	0	0	1	0
41	28653	115329	203320	94	98	60.00000238	60	36.11111111	112.7638184	46.19747328	70.4866151	123	49	73	24	483.1663163	31.79003401	27.42317447	15	17	12	6	4	3	CSRU	CSRU	carevue	82	WHITE	EMERGENCY	F	157.48	157.48	157.48	58.7	58.7	71	1	0	1	0	0	1	0	0	0	0	1	0
42	28653	115329	203320	59	94	60.00000238	60	36.11111111	112.7638184	47.69969387	70.4866151	124	50	73	28	483.1663163	31.79003401	27.42317447	15	17	12	6	4	3	CSRU	CSRU	carevue	82	WHITE	EMERGENCY	F	157.48	157.48	157.48	58.7	58.7	71	1	0	1	0	0	1	0	0	0	0	1	0
43	28653	115329	203320	82	98	50	60	35.72222392	104.3905238	46.19747328	67.53765944	104	48	68	23	550	31.79003401	24	13.39999962	15	12	6	5	4	CSRU	CSRU	carevue	82	WHITE	EMERGENCY	F	157.48	157.48	157.48	58.7	58.7	71	1	0	1	0	0	1	0	0	0	0	1	0
44	28653	115329	203320	91	92	50	60	36.22222053	112.7638184	52.51178313	70.4866151	122	51	76	22	545	29	27	12	18	14	6	4	3	CSRU	CSRU	carevue	82	WHITE	EMERGENCY	F	157.48	157.48	157.48	58.7	58.7	71	1	0	1	0	0	1	0	0	0	0	1	0
45	28653	115329	203320	115	100	50	66	35.11110942	104.3905238	46.19747328	67.53765944	105	48	68	20	563	31	28	12.80000019	19	14	6	5	4	CSRU	CSRU	carevue	82	WHITE	EMERGENCY	F	157.48	157.48	157.48	58.7	58.7	71	1	0	1	0	0	1	0	0	0	0	1	0
46	28653	115329	203320	112	99	50	64	35.44444614	112.7638184	60.983398	79.54511264	115	70	90	22	534	31	29	11.69999981	20	16	6	5	4	CSRU	CSRU	carevue	82	WHITE	EMERGENCY	F	157.48	157.48	157.48	58.7	58.7	71	1	0	1	0	0	1	0	0	0	0	1	0
47	28653	115329	203320	215	100	69.99999881	60	36.66669846	104.3905238	46.19747328	63.94377619	107	48	67	22	530	31	29	11.39999962	20	16	6	4	4	CSRU	CSRU	carevue	82	WHITE	EMERGENCY	F	157.48	157.48	157.48	58.7	58.7	71	1	0	1	0	0	1	0	0	0	0	1	0
48	28653	115329	203320	88	100	80	60	36.22222053	111.6224273	70.73531398	83.17641792	110	92	102	25	540	31.79003401	29	13	18	16	6	4	4	CSRU	CSRU	carevue	82	WHITE	EMERGENCY	F	157.48	157.48	157.48	58.7	58.7	71	1	0	1	0	0	1	0	0	0	0	1	0
49	28653	115329	203320	48	90	60.00000238	64	35.88890076	127.2060927	54.73738666	79.54511264	142	61	89	29	638	23	27.42317447	14.69999981	18	14	6	5	4	CSRU	CSRU	carevue	82	WHITE	EMERGENCY	F	157.48	157.48	157.48	58.7	58.7	71	1	0	1	0	0	1	0	0	0	0	1	0
50	28653	115329	203320	44	90	50	60	35.88890076	125.8991479	54.73738666	79.54511264	129	60	85	22	760	22	22.78491474	17.5	15	10	6	5	4	CSRU	CSRU	carevue	82	WHITE	EMERGENCY	F	157.48	157.48	157.48	58.7	58.7	71	1	0	1	0	0	1	0	0	0	0	1	0
51	28653	115329	203320	72	99	50	60	36.55559921	103.3868075	46.19747328	63.20121771	103	47	65	23	510	26	23	12	16	12	6	5	4	CSRU	CSRU	carevue	82	WHITE	EMERGENCY	F	157.48	157.48	157.48	58.7	58.7	71	1	0	1	0	0	1	0	0	0	0	1	0
52	28653	115329	203320	68	91	50	60	35.72222392	145	131	135	116	45	68	25	569	21	26.89832426	15.19999981	16	14	6	5	4	CSRU	CSRU	carevue	82	WHITE	EMERGENCY	F	157.48	157.48	157.48	58.7	58.7	71	1	0	1	0	0	1	0	0	0	0	1	0
53	28653	115329	203320	111	98	50	60	36.72222137	103.3868075	60.983398	76.97446482	103	67	83	22	530	34	29	11.5	22	16	6	4	3	CSRU	CSRU	carevue	82	WHITE	EMERGENCY	F	157.48	157.48	157.48	58.7	58.7	71	1	0	1	0	0	1	0	0	0	0	1	0
54	28653	115329	203320	105	96	50	60	35.94444275	111.6224273	46.19747328	63.94377619	111	46	66	27	525	29	34.03973105	14	22	16	6	4	3	CSRU	CSRU	carevue	82	WHITE	EMERGENCY	F	157.48	157.48	157.48	58.7	58.7	71	1	0	1	0	0	1	0	0	0	0	1	0
55	28653	115329	203320	104	100	50	60	35.94444275	103.3868075	46.19747328	63.20121771	102	44	62	25	504	30	34.03973105	13.5	22	16	6	4	3	CSRU	CSRU	carevue	82	WHITE	EMERGENCY	F	157.48	157.48	157.48	58.7	58.7	71	1	0	1	0	0	1	0	0	0	0	1	0
56	28653	115329	203320	128	99	60.00000238	62	36.55559921	103.3868075	46.19747328	63.20121771	101	42	60	23	538	33	32	12.5	21	16	6	4	3	CSRU	CSRU	carevue	82	WHITE	EMERGENCY	F	157.48	157.48	157.48	58.7	58.7	71	1	0	1	0	0	1	0	0	0	0	1	0
57	28653	115329	203320	166	100	60.00000238	60	36.11111111	104.3905238	46.19747328	63.94377619	108	47	66	22	530	26	21	13.69999981	20	18	6	5	4	CSRU	CSRU	carevue	82	WHITE	EMERGENCY	F	157.48	157.48	157.48	58.7	58.7	71	1	0	1	0	0	1	0	0	0	0	1	0
58	28653	115329	203320	67	94	60.00000238	60	36.66669846	127.2060927	54.73738666	79.54511264	144	61	88	26	525	30	28	14.19999981	21	18	5	4	4	CSRU	CSRU	carevue	82	WHITE	EMERGENCY	F	157.48	157.48	157.48	58.7	58.7	71	1	0	1	0	0	1	0	0	0	0	1	0
59	28653	115329	203320	70	99	60.00000238	60	36.66669846	129.1122265	60.983398	79.54511264	154	66	96	27	533	36.90114802	28	13.60000038	21	18	6	4	3	CSRU	CSRU	carevue	82	WHITE	EMERGENCY	F	157.48	157.48	157.48	58.7	58.7	71	1	0	1	0	0	1	0	0	0	0	1	0
60	28653	115329	203320	58	97	60.00000238	60	36.38890076	127.2060927	54.07455965	79.54511264	143	58	87	24	533	26	27.42317447	13.60000038	21	18	6	4	3	CSRU	CSRU	carevue	82	WHITE	EMERGENCY	F	157.48	157.48	157.48	58.7	58.7	71	1	0	1	0	0	1	0	0	0	0	1	0
61	28653	115329	203320	159	99	100	60	36.55559921	104.3905238	46.19747328	67.53765944	105	46	68	27	427	27	27.42317447	10.89999962	21	18	6	5	4	CSRU	CSRU	carevue	82	WHITE	EMERGENCY	F	157.48	157.48	157.48	58.7	58.7	71	1	0	1	0	0	1	0	0	0	0	1	0
62	28653	115329	203320	80	95	60.00000238	60	36.4444436	103.3868075	70.73531398	79.54511264	102	89	97	26	483.1663163	31.79003401	27.42317447	15.5	19	15	6	5	4	CSRU	CSRU	carevue	82	WHITE	EMERGENCY	F	157.48	157.48	157.48	58.7	58.7	71	1	0	1	0	0	1	0	0	0	0	1	0
63	28653	115329	203320	71	95	60.00000238	60	36.11111111	127.2060927	54.07455965	79.54511264	140	56	86	22	627	31.79003401	27.42317447	17.39999962	19	15	6	5	4	CSRU	CSRU	carevue	82	WHITE	EMERGENCY	F	157.48	157.48	157.48	58.7	58.7	71	1	0	1	0	0	1	0	0	0	0	1	0
64	28653	115329	203320	71	93	60	60	35.55559921	112.7638184	46.19747328	70.4866151	122	47	72	24	627	31.79003401	27.42317447	16.39999962	19	15	6	5	4	CSRU	CSRU	carevue	82	WHITE	EMERGENCY	F	157.48	157.48	157.48	58.7	58.7	71	1	0	1	0	0	1	0	0	0	0	1	0
65	28653	115329	203320	52	93	60	60	35.55559921	112.7638184	46.19747328	70.4866151	119	45	70	24	632	31.79003401	26.89832426	15	16	12	6	5	4	CSRU	CSRU	carevue	82	WHITE	EMERGENCY	F	157.48	157.48	157.48	58.7	58.7	71	1	0	1	0	0	1	0	0	0	0	1	0
66	28653	115329	203320	60	94	60.00000238	80	36.11111111	127.2060927	58.78789661	79.54511264	146	63	93	25	770	31.79003401	26.89832426	16.89999962	16	12	6	5	4	CSRU	CSRU	carevue	82	WHITE	EMERGENCY	F	157.48	157.48	157.48	58.7	58.7	71	1	0	1	0	0	1	0	0	0	0	1	0
67	28653	115329	203320	98	100	60.00000238	80	36.55559921	125.8991479	54.07455965	73.28853962	129	56	82	17	780	22	22.78491474	12.5	14	10	6	5	4	CSRU	CSRU	carevue	82	WHITE	EMERGENCY	F	157.48	157.48	157.48	58.7	58.7	71	1	0	1	0	0	1	0	0	0	0	1	0
68	28653	115329	203320	93	97	60.00000238	80	36.61111196	111.6224273	54.07455965	70.4866151	112	54	75	17	560	25	22	12.39999962	16	12	6	5	4	CSRU	CSRU	carevue	82	WHITE	EMERGENCY	F	157.48	157.48	157.48	58.7	58.7	71	1	0	1	0	0	1	0	0	0	0	1	0
69	28653	115329	203320	86	96	60.00000238	80	35.66669846	102.3687085	46.19747328	63.20121771	98	47	64	16	550	30	27	13	17	12	6	4	3	CSRU	CSRU	carevue	82	WHITE	EMERGENCY	F	157.48	157.48	157.48	58.7	58.7	71	1	0	1	0	0	1	0	0	0	0	1	0
70	28653	115329	203320	112	98	69.99999881	80	35.27780151	112.7638184	54.07455965	70.4866151	114	53	74	21	758	28	26	11.39999962	16	12	2	1	1	CSRU	CSRU	carevue	82	WHITE	EMERGENCY	F	157.48	157.48	157.48	58.7	58.7	71	1	0	1	0	0	1	0	0	0	0	1	0
71	28653	115329	203320	82	96	50	80	35.27780151	102.3687085	46.19747328	63.20121771	95	43	60	17	538.1149203	31.79003401	26.89832426	9.699999809	16	12	5	4	3	CSRU	CSRU	carevue	82	WHITE	EMERGENCY	F	157.48	157.48	157.48	58.7	58.7	71	1	0	1	0	0	1	0	0	0	0	1	0
72	28653	115329	203320	176	95	50	80	35.22222307	112.7638184	52.51178313	70.4866151	121	51	76	29	469	23	27.42317447	12.30000019	17	12	6	4	3	CSRU	CSRU	carevue	82	WHITE	EMERGENCY	F	157.48	157.48	157.48	58.7	58.7	71	1	0	1	0	0	1	0	0	0	0	1	0
73	28653	115329	203320	161	98	69.99999881	80	36.5	112	38	55	117	55	77	25	469	23	26.89832426	12.19999981	16	12	6	5	4	CSRU	CSRU	carevue	82	WHITE	EMERGENCY	F	157.48	157.48	157.48	58.7	58.7	71	1	0	1	0	0	1	0	0	0	0	1	0
74	28653	115329	203320	117	99	60.00000238	80	36.77780151	112.7638184	46.19747328	63.94377619	113	46	67	22	483.1663163	25	22.78491474	13.19999981	14	12	6	5	4	CSRU	CSRU	carevue	82	WHITE	EMERGENCY	F	157.48	157.48	157.48	58.7	58.7	71	1	0	1	0	0	1	0	0	0	0	1	0
75	28653	115329	203320	60	93	50	80	36.88890076	112.7638184	47.69969387	70.4866151	123	50	75	19	526.8670849	25	22.78491474	12.89999962	15	12	6	5	4	CSRU	CSRU	carevue	82	WHITE	EMERGENCY	F	157.48	157.48	157.48	58.7	58.7	71	1	0	1	0	0	1	0	0	0	0	1	0
76	28653	115329	203320	71	95	50	80	36.88890076	112.7638184	46.19747328	67.53765944	114	49	69	30	483.1663163	25	22.78491474	12.89999962	15	10	6	5	4	CSRU	CSRU	carevue	82	WHITE	EMERGENCY	F	157.48	157.48	157.48	58.7	58.7	71	1	0	1	0	0	1	0	0	0	0	1	0
77	28653	115329	203320	153	100	60.00000238	80	36.72222137	104.3905238	46.19747328	63.94377619	106	48	67	32	479	23	26.89832426	12	16	12	6	4	3	CSRU	CSRU	carevue	82	WHITE	EMERGENCY	F	157.48	157.48	157.48	58.7	58.7	71	1	0	1	0	0	1	0	0	0	0	1	0
78	28653	115329	203320	120	100	60.00000238	80	36.83333503	112.7638184	54.07455965	70.4866151	114	54	73	22	511	20	22.78491474	11.80000019	15	12	6	4	3	CSRU	CSRU	carevue	82	WHITE	EMERGENCY	F	157.48	157.48	157.48	58.7	58.7	71	1	0	1	0	0	1	0	0	0	0	1	0
79	28653	115329	203320	109	99	60.00000238	80	36.22222053	103.3868075	46.19747328	63.20121771	103	44	62	16	538.1149203	25.72835835	22.78491474	14	14	10	6	5	4	CSRU	CSRU	carevue	82	WHITE	EMERGENCY	F	157.48	157.48	157.48	58.7	58.7	71	1	0	1	0	0	1	0	0	0	0	1	0
80	28653	115329	203320	80	95	60.00000238	80	36.05559921	112.7638184	54.07455965	70.4866151	114	54	74	29	483.1663163	31.79003401	22.78491474	19	15	10	6	5	4	CSRU	CSRU	carevue	82	WHITE	EMERGENCY	F	157.48	157.48	157.48	58.7	58.7	71	1	0	1	0	0	1	0	0	0	0	1	0
81	28653	115329	203320	64	95	50	80	35.83333333	127.2060927	54.07455965	79.54511264	141	58	86	29	483.1663163	25.72835835	22.78491474	14	12	10	6	5	4	CSRU	CSRU	carevue	82	WHITE	EMERGENCY	F	157.48	157.48	157.48	58.7	58.7	71	1	0	1	0	0	1	0	0	0	0	1	0
82	28653	115329	203320	127	100	60.00000238	80	35.72222392	111.6224273	46.19747328	63.94377619	110	46	66	20	526.8670849	25.72835835	22.78491474	14.5	14	10	6	5	4	CSRU	CSRU	carevue	82	WHITE	EMERGENCY	F	157.48	157.48	157.48	58.7	58.7	71	1	0	1	0	0	1	0	0	0	0	1	0
83	28653	115329	203320	124	99	60.00000238	80	36.0000017	104.3905238	46.19747328	63.20121771	104	45	65	25	483.1663163	31.79003401	22.78491474	14.60000038	15	12	6	5	3	CSRU	CSRU	carevue	82	WHITE	EMERGENCY	F	157.48	157.48	157.48	58.7	58.7	71	1	0	1	0	0	1	0	0	0	0	1	0
84	28653	115329	203320	123	100	60.00000238	80	35.72222392	107	37	55	110	43	62	22	483.1663163	31.79003401	22.78491474	14	15	12	6	4	3	CSRU	CSRU	carevue	82	WHITE	EMERGENCY	F	157.48	157.48	157.48	58.7	58.7	71	1	0	1	0	0	1	0	0	0	0	1	0
85	28653	115329	203320	63	92	50	80	36.4444436	90	37	49	118	50	72	21	488.5515816	25.72835835	22.78491474	10.10000038	13	10	6	4	3	CSRU	CSRU	carevue	82	WHITE	EMERGENCY	F	157.48	157.48	157.48	58.7	58.7	71	1	0	1	0	0	1	0	0	0	0	1	0
86	28653	115329	203320	135	98	60.00000238	80	36.4444436	95	39	53	90	42	57	17	490	19	22.78491474	10.10000038	13	12	6	4	3	CSRU	CSRU	carevue	82	WHITE	EMERGENCY	F	157.48	157.48	157.48	58.7	58.7	71	1	0	1	0	0	1	0	0	0	0	1	0
87	28653	115329	203320	87	100	60.00000238	80	36.61111196	96	40	54	119	49	74	27	490	19	22.78491474	15.19999981	15	12	6	4	3	CSRU	CSRU	carevue	82	WHITE	EMERGENCY	F	157.48	157.48	157.48	58.7	58.7	71	1	0	1	0	0	1	0	0	0	0	1	0
88	28653	115329	203320	97	95	60.00000238	80	36.05559921	91	34	47	81	39	53	22	536	18	22.78491474	13.69999981	15	12	6	5	4	CSRU	CSRU	carevue	82	WHITE	EMERGENCY	F	157.48	157.48	157.48	58.7	58.7	71	1	0	1	0	0	1	0	0	0	0	1	0
89	28653	115329	203320	74	93	60.00000238	80	36.05559921	101	33	47	119	53	77	29	536	18	22.78491474	13.69999981	15	12	6	5	4	CSRU	CSRU	carevue	82	WHITE	EMERGENCY	F	157.48	157.48	157.48	58.7	58.7	71	1	0	1	0	0	1	0	0	0	0	1	0
90	28653	115329	203320	260	100	60.00000238	84	35.22222307	112.7638184	46.19747328	70.4866151	115	49	73	27	741	18	22.78491474	13	14	12	6	5	4	CSRU	CSRU	carevue	82	WHITE	EMERGENCY	F	157.48	157.48	157.48	58.7	58.7	71	1	0	1	0	0	1	0	0	0	0	1	0
91	28653	115329	203320	50	96	100	81	36.16669846	104.3905238	54.07455965	70.4866151	105	53	70	25	493	20	22.78491474	15.30000019	15	10	6	5	4	CSRU	CSRU	carevue	82	WHITE	EMERGENCY	F	157.48	157.48	157.48	58.7	58.7	71	1	0	1	0	0	1	0	0	0	0	1	0
92	28653	115329	203320	79	96	50	83	35.61111026	103.3868075	46.19747328	63.20121771	103	42	60	25	586	25.72835835	22.78491474	14.60000038	14	8	6	5	4	CSRU	CSRU	carevue	82	WHITE	EMERGENCY	F	157.48	157.48	157.48	58.7	58.7	71	1	0	1	0	0	1	0	0	0	0	1	0
93	28653	115329	203320	92	100	50	80	35.61111026	111.6224273	46.19747328	63.20121771	111	43	63	25	586	23	22.78491474	14.60000038	14	10	6	5	4	CSRU	CSRU	carevue	82	WHITE	EMERGENCY	F	157.48	157.48	157.48	58.7	58.7	71	1	0	1	0	0	1	0	0	0	0	1	0
94	28653	115329	203320	104	99	50	80	36.16669846	102.3687085	46.19747328	63.20121771	97	38	56	23	583	23	22.78491474	13.39999962	14	10	4	2	1	CSRU	CSRU	carevue	82	WHITE	EMERGENCY	F	157.48	157.48	157.48	58.7	58.7	71	1	0	1	0	0	1	0	0	0	0	1	0
95	28653	115329	203320	125	100	60.00000238	80	36.16669846	104.3905238	46.19747328	63.20121771	106	45	65	22	594	24	22.78491474	13.5	14	10	5	3	1	CSRU	CSRU	carevue	82	WHITE	EMERGENCY	F	157.48	157.48	157.48	58.7	58.7	71	1	0	1	0	0	1	0	0	0	0	1	0
96	28653	115329	203320	109	100	60.00000238	80	36.16669846	112.7638184	54.07455965	70.4866151	127	57	79	24	493	19	22.78491474	12.19999981	13	10	5	3	1	CSRU	CSRU	carevue	82	WHITE	EMERGENCY	F	157.48	157.48	157.48	58.7	58.7	71	1	0	1	0	0	1	0	0	0	0	1	0
97	28653	115329	203320	104	99	60.00000238	80	36.16669846	102.3687085	46.19747328	63.20121771	98	48	61	38	516	26	19	14	12	10	5	3	2	CSRU	CSRU	carevue	82	WHITE	EMERGENCY	F	157.48	157.48	157.48	58.7	58.7	71	1	0	1	0	0	1	0	0	0	0	1	0
98	28653	115329	203320	62	95	50	80	36.16669846	98	40	53	95	41	54	33	516	26	19	14	12	8	6	5	4	CSRU	CSRU	carevue	82	WHITE	EMERGENCY	F	157.48	157.48	157.48	58.7	58.7	71	1	0	1	0	0	1	0	0	0	0	1	0
99	28653	115329	203320	68	96	50	80	35.50000085	98	40	53	95	41	54	39	484	25	19	6.699999809	10	5	6	5	4	CSRU	CSRU	carevue	82	WHITE	EMERGENCY	F	157.48	157.48	157.48	58.7	58.7	71	1	0	1	0	0	1	0	0	0	0	1	0
100	28653	115329	203320	78	91	60.00000238	81	35.83333333	99	54	67	95	41	54	23	484	25	19	6.699999809	10	6	6	5	4	CSRU	CSRU	carevue	82	WHITE	EMERGENCY	F	157.48	157.48	157.48	58.7	58.7	71	1	0	1	0	0	1	0	0	0	0	1	0
101	28653	115329	203320	101	88	80.00000119	80	35.44444614	112	47	64	96	33	54	23	483.1663163	18.09704672	18.60726281	19.70000076	7	6	6	5	4	CSRU	CSRU	carevue	82	WHITE	EMERGENCY	F	157.48	157.48	157.48	58.7	58.7	71	1	0	1	0	0	1	0	0	0	0	1	0
102	28653	115329	203320	73	95	100	80	36.5	102.3687085	46.19747328	63.20121771	96	33	54	34	483.1663163	18.09704672	18.60726281	19.70000076	7	5	6	5	4	CSRU	CSRU	carevue	82	WHITE	EMERGENCY	F	157.48	157.48	157.48	58.7	58.7	71	1	0	1	0	0	1	0	0	0	0	1	0
103	28653	115329	203320	115	97	60	80	36.05559921	102.3687085	46.19747328	63.20121771	92	39	57	22	483.1663163	25.72835835	18.60726281	17	9	5	6	5	4	CSRU	CSRU	carevue	82	WHITE	EMERGENCY	F	157.48	157.48	157.48	58.7	58.7	71	1	0	1	0	0	1	0	0	0	0	1	0
104	28653	115329	203320	97	96	69.99999881	80	37.20000076	103.3868075	46.19747328	63.20121771	103	39	60	25	483.1663163	25.72835835	18.60726281	17	9	5	6	5	4	CSRU	CSRU	carevue	82	WHITE	EMERGENCY	F	157.48	157.48	157.48	58.7	58.7	71	1	0	1	0	0	1	0	0	0	0	1	0
105	28653	115329	203320	112	96	50	80	37.40000153	103.3868075	46.19747328	63.20121771	101	43	64	22	483.1663163	25.72835835	18.60726281	9.199999809	9	5	6	5	4	CSRU	CSRU	carevue	82	WHITE	EMERGENCY	F	157.48	157.48	157.48	58.7	58.7	71	1	0	1	0	0	1	0	0	0	0	1	0
106	28653	115329	203320	142	97	50	81	37.40000153	103.3868075	46.19747328	63.20121771	102	43	63	22	483.1663163	25.72835835	18.60726281	9.199999809	9	5	6	5	4	CSRU	CSRU	carevue	82	WHITE	EMERGENCY	F	157.48	157.48	157.48	58.7	58.7	71	1	0	1	0	0	1	0	0	0	0	1	0
107	28653	115329	203320	157	98	50	80	37.5	103.3868075	46.19747328	63.20121771	99	46	64	18	538.1149203	25.72835835	22.78491474	10.80000019	14	10	6	4	3	CSRU	CSRU	carevue	82	WHITE	EMERGENCY	F	157.48	157.48	157.48	58.7	58.7	71	1	0	1	0	0	1	0	0	0	0	1	0
108	28653	115329	203320	122	97	50	80	37.09999932	112.7638184	46.19747328	63.94377619	113	45	66	17	538.1149203	31.79003401	22.78491474	10.89999962	15	10	6	5	4	CSRU	CSRU	carevue	82	WHITE	EMERGENCY	F	157.48	157.48	157.48	58.7	58.7	71	1	0	1	0	0	1	0	0	0	0	1	0
109	28653	115329	203320	101	96	40.0000006	80	37.20000076	112.7638184	46.19747328	63.94377619	115	46	67	23	629	22	19	15.30000019	8	5	6	5	4	CSRU	CSRU	carevue	82	WHITE	EMERGENCY	F	157.48	157.48	157.48	58.7	58.7	71	1	0	1	0	0	1	0	0	0	0	1	0
110	28653	115329	203320	138	98	50	80	37.09999932	114	39	58	108	40	60	21	626	27	24	12	17	10	6	4	3	CSRU	CSRU	carevue	82	WHITE	EMERGENCY	F	157.48	157.48	157.48	58.7	58.7	71	1	0	1	0	0	1	0	0	0	0	1	0
111	28653	115329	203320	103	96	60.00000238	80	36.79999924	127	41	63	144	47	74	22	600	26	22	12.69999981	17	10	6	4	3	CSRU	CSRU	carevue	82	WHITE	EMERGENCY	F	157.48	157.48	157.48	58.7	58.7	71	1	0	1	0	0	1	0	0	0	0	1	0
112	28653	115329	203320	84	95	60.00000238	68	36.79999924	113	89	94	86	41	56	24	643	27	26	11.60000038	16	10	6	4	3	CSRU	CSRU	carevue	82	WHITE	EMERGENCY	F	157.48	157.48	157.48	58.7	58.7	71	1	0	1	0	0	1	0	0	0	0	1	0
113	28653	115329	203320	125	98	69.99999881	90	36.59999847	103.3868075	46.19747328	63.94377619	101	49	66	20	615	30	24	11.80000019	16	10	6	4	3	CSRU	CSRU	carevue	82	WHITE	EMERGENCY	F	157.48	157.48	157.48	58.7	58.7	71	1	0	1	0	0	1	0	0	0	0	1	0
114	28653	115329	203320	68	93	80	69	36.5	104.3905238	46.19747328	63.94377619	106	49	66	25	615	30	24	11.80000019	16	10	1	1	1	CSRU	CSRU	carevue	82	WHITE	EMERGENCY	F	157.48	157.48	157.48	58.7	58.7	71	1	0	1	0	0	1	0	0	0	0	1	0
115	28653	115329	203320	117	100	100	67	36.79999924	102.3687085	46.19747328	63.20121771	80	46	56	20	630	30	24	12.39999962	15	10	1	1	1	CSRU	CSRU	carevue	82	WHITE	EMERGENCY	F	157.48	157.48	157.48	58.7	58.7	71	1	0	1	0	0	1	0	0	0	0	1	0
116	28653	115329	203320	65	94	100	98	37	102.3687085	46.19747328	63.20121771	91	41	55	14	630	30	24	12.39999962	15	8	1	1	1	CSRU	CSRU	carevue	82	WHITE	EMERGENCY	F	157.48	157.48	157.48	58.7	58.7	71	1	0	1	0	0	1	0	0	0	0	1	0
117	28653	115329	203320	79	92	100	100	37	127.2060927	54.07455965	76.97446482	135	56	83	12	580	23	18	8.5	9	5	1	1	1	CSRU	CSRU	carevue	82	WHITE	EMERGENCY	F	157.48	157.48	157.48	58.7	58.7	71	1	0	1	0	0	1	0	0	0	0	1	0
118	28653	115329	203320	153	95	100	99	37	127.2060927	54.07455965	76.97446482	135	56	83	14	580	23	18	7.800000191	9	5	1	1	1	CSRU	CSRU	carevue	82	WHITE	EMERGENCY	F	157.48	157.48	157.48	58.7	58.7	71	1	0	1	0	0	1	0	0	0	0	1	0
119	28653	115329	203320	282	95	100	99	37	127.2060927	54.07455965	76.97446482	135	56	83	14	580	23	18	7.800000191	9	5	1	1	1	CSRU	CSRU	carevue	82	WHITE	EMERGENCY	F	157.48	157.48	157.48	58.7	58.7	71	1	0	1	0	0	1	0	0	0	0	1	0
120	28653	115329	203320	463	95	55.61094303	99	37	115.5865703	56.21883285	73.3615245	119.8575054	59.87749001	79.67576385	14	580	23	18	7.800000191	9	7.62437979	1	1	1	CSRU	CSRU	carevue	82	WHITE	EMERGENCY	F	157.48	157.48	157.48	58.7	58.7	71	1	0	1	0	0	1	0	0	0	0	1	0
121	28653	115329	203320	454	95	55.61094303	99	37	103.3868075	46.19747328	63.20121771	101	40	57	14	580	23	18	7.800000191	9	7.62437979	1	1	1	CSRU	CSRU	carevue	82	WHITE	EMERGENCY	F	157.48	157.48	157.48	58.7	58.7	71	1	0	1	0	0	1	0	0	0	0	1	0
122	28653	115329	203320	292	95	40.0000006	99	37	103.3868075	46.19747328	63.20121771	101	40	57	14	580	23	18	7.800000191	9	8	1	1	1	CSRU	CSRU	carevue	82	WHITE	EMERGENCY	F	157.48	157.48	157.48	58.7	58.7	71	1	0	1	0	0	1	0	0	0	0	1	0
123	24737	139479	263442	122	97	50	66	37.70000076	112.7638184	60.18284963	73.28853962	117	64	82	23	380	18.09704672	18.60726281	8.399999619	7	5	6	5	4	CSRU	CSRU	carevue	63	WHITE	URGENT	F	167.64	167.64	167.64	116.7	116.7	128.5	1	0	0	1	0	1	0	0	0	0	1	0
124	24737	139479	263442	114	97	50	70	37.80000051	125.8991479	60.983398	79.54511264	129	70	90	24	427	26	22	6.989999771	10	5	6	4	3	CSRU	CSRU	carevue	63	WHITE	URGENT	F	167.64	167.64	167.64	116.7	116.7	128.5	1	0	0	1	0	1	0	0	0	0	1	0
125	24737	139479	263442	120	100	50	88	37.80000051	112.7638184	54.07455965	70.4866151	113	58	75	12	643	26	22	8.109999657	12	8	6	4	3	CSRU	CSRU	carevue	63	WHITE	URGENT	F	167.64	167.64	167.64	116.7	116.7	128.5	1	0	0	1	0	1	0	0	0	0	1	0
126	24737	139479	263442	92	96	50	80	38.00000085	112.7638184	54.07455965	70.4866151	118	58	75	12	659	26	22	9.899999619	13	8	6	5	4	CSRU	CSRU	carevue	63	WHITE	URGENT	F	167.64	167.64	167.64	116.7	116.7	128.5	1	0	0	1	0	1	0	0	0	0	1	0
127	24737	139479	263442	94	96	60.00000238	88	37.40000153	104.3905238	58.78789661	70.4866151	104	63	77	17	669	29	22	9.659999847	10	8	6	5	4	CSRU	CSRU	carevue	63	WHITE	URGENT	F	167.64	167.64	167.64	116.7	116.7	128.5	1	0	0	1	0	1	0	0	0	0	1	0
128	24737	139479	263442	82	98	60.00000238	79	37.29999966	112.7638184	60.983398	79.54511264	122	70	87	20	547.7085997	18.09704672	18.60726281	9.399999619	7	5	6	4	3	CSRU	CSRU	carevue	63	WHITE	URGENT	F	167.64	167.64	167.64	116.7	116.7	128.5	1	0	0	1	0	1	0	0	0	0	1	0
129	24737	139479	263442	104	99	80.00000119	80	36.70000076	102.3687085	54.07455965	63.94377619	90	56	66	12	660	30	26	9.399999619	7	5	5	3	2	CSRU	CSRU	carevue	63	WHITE	URGENT	F	167.64	167.64	167.64	116.7	116.7	128.5	1	0	0	1	0	1	0	0	0	0	1	0
130	24737	139479	263442	190	100	100	60	35.40000153	104.3905238	60.983398	73.28853962	108	69	82	12	660	30	26	7.800000191	9	5	1	1	1	CSRU	CSRU	carevue	63	WHITE	URGENT	F	167.64	167.64	167.64	116.7	116.7	128.5	1	0	0	1	0	1	0	0	0	0	1	0
131	24737	139479	263442	90	100	100	88	34.90000153	104.3905238	60.983398	73.28853962	108	69	82	12	660	30	26	7.800000191	9	5	1	1	1	CSRU	CSRU	carevue	63	WHITE	URGENT	F	167.64	167.64	167.64	116.7	116.7	128.5	1	0	0	1	0	1	0	0	0	0	1	0
132	3826	122846	205192	114	99	50	122	39.72222222	104.3905238	54.07455965	70.4866151	108	54	71	23	547.7085997	25.72835835	22.78491474	13.80000019	12	10	4	2	1	MICU	MICU	carevue	37	MULTI RACE ETHNICITY	EMERGENCY	F	170.18	170.18	170.18	86.6	86.6	215.9	5	0	1	0	0	0	1	0	0	0	1	0
133	3826	122846	205192	134	99	50	113	38.05559921	112.7638184	60.983398	79.54511264	124	68	86	36	547.7085997	25.72835835	22.78491474	8.600000381	13	10	5	4	4	MICU	MICU	carevue	37	MULTI RACE ETHNICITY	EMERGENCY	F	170.18	170.18	170.18	86.6	86.6	215.9	5	0	1	0	0	0	1	0	0	0	1	0
134	3826	122846	205192	126	100	50	104	37.38890076	112.7638184	60.983398	79.54511264	126	70	88	26	547.7085997	25.72835835	22.78491474	11.19999981	13	10	1	1	1	MICU	MICU	carevue	37	MULTI RACE ETHNICITY	EMERGENCY	F	170.18	170.18	170.18	86.6	86.6	215.9	5	0	1	0	0	0	1	0	0	0	1	0
135	3826	122846	205192	85	96	50	92	37.27780151	109.5009503	54.07455965	70.4866151	109	58	75	23	547.7085997	25.72835835	22.78491474	12	13	10	1	1	1	MICU	MICU	carevue	37	MULTI RACE ETHNICITY	EMERGENCY	F	170.18	170.18	170.18	86.6	86.6	215.9	5	0	1	0	0	0	1	0	0	0	1	0
136	3826	122846	205192	96	98	50	92	37.77780151	111.6224273	60.983398	73.28853962	110	66	82	28	547.7085997	25.72835835	22.78491474	12	12	10	1	1	1	MICU	MICU	carevue	37	MULTI RACE ETHNICITY	EMERGENCY	F	170.18	170.18	170.18	86.6	86.6	215.9	5	0	1	0	0	0	1	0	0	0	1	0
137	3826	122846	205192	71	92	50	93	38.27780151	112.7638184	54.07455965	70.4866151	113	59	76	30	547.7085997	31.79003401	22.78491474	15.10000038	15	10	1	1	1	MICU	MICU	carevue	37	MULTI RACE ETHNICITY	EMERGENCY	F	170.18	170.18	170.18	86.6	86.6	215.9	5	0	1	0	0	0	1	0	0	0	1	0
138	3826	122846	205192	79	94	50	94	38.11111026	104.3905238	54.07455965	63.94377619	104	52	67	23	547.7085997	25.72835835	22.78491474	11	13	10	1	1	1	MICU	MICU	carevue	37	MULTI RACE ETHNICITY	EMERGENCY	F	170.18	170.18	170.18	86.6	86.6	215.9	5	0	1	0	0	0	1	0	0	0	1	0
139	3826	122846	205192	84	94	50	91	37.22222222	102.3687085	46.19747328	63.20121771	98	47	62	25	547.7085997	25.72835835	22.78491474	10.39999962	14	10	1	1	1	MICU	MICU	carevue	37	MULTI RACE ETHNICITY	EMERGENCY	F	170.18	170.18	170.18	86.6	86.6	215.9	5	0	1	0	0	0	1	0	0	0	1	0
140	3826	122846	205192	94	96	50	91	37.83333249	104.3905238	52.51178313	67.53765944	107	51	68	28	547.7085997	25.72835835	18.60726281	13.39999962	10	5	1	1	1	MICU	MICU	carevue	37	MULTI RACE ETHNICITY	EMERGENCY	F	170.18	170.18	170.18	86.6	86.6	215.9	5	0	1	0	0	0	1	0	0	0	1	0
141	3826	122846	205192	68	95	40.0000006	97	38.33333333	103.3868075	46.19747328	63.20121771	102	46	63	38	547.7085997	25.72835835	22.78491474	16.60000038	11	5	1	1	1	MICU	MICU	carevue	37	MULTI RACE ETHNICITY	EMERGENCY	F	170.18	170.18	170.18	86.6	86.6	215.9	5	0	1	0	0	0	1	0	0	0	1	0
142	3826	122846	205192	76	95	40	98	38.44444275	102.3687085	46.19747328	63.20121771	98	38	56	33	547.7085997	25.72835835	22.78491474	18.89999962	11	5	1	1	1	MICU	MICU	carevue	37	MULTI RACE ETHNICITY	EMERGENCY	F	170.18	170.18	170.18	86.6	86.6	215.9	5	0	1	0	0	0	1	0	0	0	1	0
143	3826	122846	205192	81	98	40	100	38.27780151	102.3687085	46.19747328	63.20121771	95	36	53	33	547.7085997	25.72835835	22.78491474	18.89999962	11	5	1	1	1	MICU	MICU	carevue	37	MULTI RACE ETHNICITY	EMERGENCY	F	170.18	170.18	170.18	86.6	86.6	215.9	5	0	1	0	0	0	1	0	0	0	1	0
144	3826	122846	205192	89	96	40.0000006	96	37.77780151	102.3687085	46.19747328	63.20121771	90	46	59	23	547.7085997	25.72835835	22.78491474	13.10000038	13	5	1	1	1	MICU	MICU	carevue	37	MULTI RACE ETHNICITY	EMERGENCY	F	170.18	170.18	170.18	86.6	86.6	215.9	5	0	1	0	0	0	1	0	0	0	1	0
145	3826	122846	205192	98	98	40.0000006	97	37.94444614	111.6224273	46.19747328	63.94377619	110	49	67	23	547.7085997	25.72835835	22.78491474	13.5	11	5	1	1	1	MICU	MICU	carevue	37	MULTI RACE ETHNICITY	EMERGENCY	F	170.18	170.18	170.18	86.6	86.6	215.9	5	0	1	0	0	0	1	0	0	0	1	0
146	3826	122846	205192	73	94	40.0000006	98	38.11111026	104.3905238	46.19747328	63.20121771	108	48	65	25	547.7085997	25.72835835	22.78491474	13.5	11	5	1	1	1	MICU	MICU	carevue	37	MULTI RACE ETHNICITY	EMERGENCY	F	170.18	170.18	170.18	86.6	86.6	215.9	5	0	1	0	0	0	1	0	0	0	1	0
147	3826	122846	205192	100	94	40.0000006	97	38.16669846	112.7638184	54.07455965	70.4866151	122	58	75	26	547.7085997	25.72835835	18.60726281	15.19999981	10	5	1	1	1	MICU	MICU	carevue	37	MULTI RACE ETHNICITY	EMERGENCY	F	170.18	170.18	170.18	86.6	86.6	215.9	5	0	1	0	0	0	1	0	0	0	1	0
148	3826	122846	205192	114	97	40	86	37.5	123	46	71.66670227	119	59	77	22	547.7085997	25.72835835	18.60726281	12.89999962	10	5	1	1	1	MICU	MICU	carevue	37	MULTI RACE ETHNICITY	EMERGENCY	F	170.18	170.18	170.18	86.6	86.6	215.9	5	0	1	0	0	0	1	0	0	0	1	0
149	3826	122846	205192	88	99	48	84	36.88890076	111.6224273	47.69969387	63.94377619	112	50	67	27	547.7085997	18.09704672	18.60726281	15.19999981	6	5	1	1	1	MICU	MICU	carevue	37	MULTI RACE ETHNICITY	EMERGENCY	F	170.18	170.18	170.18	86.6	86.6	215.9	5	0	1	0	0	0	1	0	0	0	1	0
150	3826	122846	205192	98	96	40	87	37.16669846	104.3905238	46.19747328	63.20121771	107	44	61	28	547.7085997	18.09704672	18.60726281	10.10000038	6	5	1	1	1	MICU	MICU	carevue	37	MULTI RACE ETHNICITY	EMERGENCY	F	170.18	170.18	170.18	86.6	86.6	215.9	5	0	1	0	0	0	1	0	0	0	1	0
151	3826	122846	205192	131	99	40.0000006	81	36.27780151	104.3905238	46.19747328	63.20121771	107	47	64	19	617.3232409	25.72835835	22.78491474	9.800000191	11	10	1	1	1	MICU	MICU	carevue	37	MULTI RACE ETHNICITY	EMERGENCY	F	170.18	170.18	170.18	86.6	86.6	215.9	5	0	1	0	0	0	1	0	0	0	1	0
152	3826	122846	205192	90	99	40.0000006	79	36.0000017	109.5009503	46.19747328	63.94377619	109	49	66	19	617.3232409	25.72835835	22.78491474	10.30000019	13	12	1	1	1	MICU	MICU	carevue	37	MULTI RACE ETHNICITY	EMERGENCY	F	170.18	170.18	170.18	86.6	86.6	215.9	5	0	1	0	0	0	1	0	0	0	1	0
153	3826	122846	205192	177	99	50	79	36.72222137	109.5009503	46.19747328	63.94377619	109	45	66	17	617.3232409	25.72835835	22.78491474	11.39999962	13	12	1	1	1	MICU	MICU	carevue	37	MULTI RACE ETHNICITY	EMERGENCY	F	170.18	170.18	170.18	86.6	86.6	215.9	5	0	1	0	0	0	1	0	0	0	1	0
154	3826	122846	205192	125	100	50	80	36.72222137	104.3905238	46.19747328	63.20121771	107	42	59	20	547.7085997	25.72835835	22.78491474	13.5	13	12	1	1	1	MICU	MICU	carevue	37	MULTI RACE ETHNICITY	EMERGENCY	F	170.18	170.18	170.18	86.6	86.6	215.9	5	0	1	0	0	0	1	0	0	0	1	0
155	3826	122846	205192	117	98	50	80	36.16669846	112.7638184	46.19747328	63.20121771	116	47	65	20	547.7085997	25.72835835	22.78491474	14.69999981	13	12	1	1	1	MICU	MICU	carevue	37	MULTI RACE ETHNICITY	EMERGENCY	F	170.18	170.18	170.18	86.6	86.6	215.9	5	0	1	0	0	0	1	0	0	0	1	0
156	3826	122846	205192	107	97	50	90	36.55559921	102.3687085	46.19747328	63.20121771	92	45	58	22	547.7085997	25.72835835	22.78491474	17.10000038	13	12	1	1	1	MICU	MICU	carevue	37	MULTI RACE ETHNICITY	EMERGENCY	F	170.18	170.18	170.18	86.6	86.6	215.9	5	0	1	0	0	0	1	0	0	0	1	0
157	3826	122846	205192	78	94	50	114	38.61111111	111	31	57.66669846	92	62	58	29	578	17	22.78491474	20.79999924	13	12	1	1	1	MICU	MICU	carevue	37	MULTI RACE ETHNICITY	EMERGENCY	F	170.18	170.18	170.18	86.6	86.6	215.9	5	0	1	0	0	0	1	0	0	0	1	0
158	3826	122846	205192	101	96	50	115	38.22222392	132	50	77.33329773	108	55	70	33	578	17	22.78491474	21.10000038	13	10	1	1	1	MICU	MICU	carevue	37	MULTI RACE ETHNICITY	EMERGENCY	F	170.18	170.18	170.18	86.6	86.6	215.9	5	0	1	0	0	0	1	0	0	0	1	0
159	3826	122846	205192	137	97	50	106	38.22222392	122	49	73.33329773	86	49	59	31	578	17	22.78491474	21.10000038	13	10	1	1	1	MICU	MICU	carevue	37	MULTI RACE ETHNICITY	EMERGENCY	F	170.18	170.18	170.18	86.6	86.6	215.9	5	0	1	0	0	0	1	0	0	0	1	0
160	3826	122846	205192	128	98	50	109	38.27780151	121	57	78.33329773	86	49	59	37	530	15	18.60726281	19.79999924	8	5	1	1	1	MICU	MICU	carevue	37	MULTI RACE ETHNICITY	EMERGENCY	F	170.18	170.18	170.18	86.6	86.6	215.9	5	0	1	0	0	0	1	0	0	0	1	0
161	1778	197880	265891	104	98	70	84	36.88890076	94	52	66	95	59	73	23	547.7085997	18.09704672	18.60726281	16.79999924	6.5	5	6	4	4	MICU	MICU	carevue	38	UNKNOWN/NOT SPECIFIED	URGENT	F	172.72	172.72	172.72	57.5	56	66.5	5	0	0	1	0	0	1	0	0	0	1	0
162	1778	197880	265891	92	96	40	75	37.27780151	94	47	62.66669846	96	49	67	22	547.7085997	18.09704672	18.60726281	8.869999886	6.400000095	5	5	3	1	MICU	MICU	carevue	38	UNKNOWN/NOT SPECIFIED	URGENT	F	172.72	172.72	172.72	57.5	56	66.5	5	0	0	1	0	0	1	0	0	0	1	0
163	1778	197880	265891	82	95	50	74	38.44444275	103.3868075	54.07455965	70.4866151	100	53	70	24	547.7085997	18.09704672	18.60726281	8.899999619	6	5	5	3	1	MICU	MICU	carevue	38	UNKNOWN/NOT SPECIFIED	URGENT	F	172.72	172.72	172.72	57.5	56	66.5	5	0	0	1	0	0	1	0	0	0	1	0
164	1778	197880	265891	72	95	50	86	38.22222392	100	43	62	110	64	82	24	547.7085997	18.09704672	18.60726281	8.899999619	6	5	5	3	1	MICU	MICU	carevue	38	UNKNOWN/NOT SPECIFIED	URGENT	F	172.72	172.72	172.72	57.5	56	66.5	5	0	0	1	0	0	1	0	0	0	1	0
165	1778	197880	265891	71	91	40	81	37.61110942	103.3868075	54.07455965	70.4866151	102	58	77	26	547.7085997	18.09704672	18.60726281	13	6.599999905	5	5	3	1	MICU	MICU	carevue	38	UNKNOWN/NOT SPECIFIED	URGENT	F	172.72	172.72	172.72	57.5	56	66.5	5	0	0	1	0	0	1	0	0	0	1	0
166	1778	197880	265891	75	94	50	78	37.55559921	102.3687085	47.69969387	67.53765944	97	50	68	26	547.7085997	18.09704672	18.60726281	10.19999981	6.400000095	5	5	3	1	MICU	MICU	carevue	38	UNKNOWN/NOT SPECIFIED	URGENT	F	172.72	172.72	172.72	57.5	56	66.5	5	0	0	1	0	0	1	0	0	0	1	0
167	1778	197880	265891	117	96	50	87	36.55559921	102.3687085	54.07455965	70.4866151	98	58	74	12	617.3232409	25.72835835	22.78491474	9.699999809	11.30000019	7.5	4	2	1	MICU	MICU	carevue	38	UNKNOWN/NOT SPECIFIED	URGENT	F	172.72	172.72	172.72	57.5	56	66.5	5	0	0	1	0	0	1	0	0	0	1	0
168	1778	197880	265891	77	92	50	82	37.61110942	112.7638184	60.983398	79.54511264	116	70	88	15	617.3232409	25.72835835	22.78491474	8	10.30000019	7.5	4	2	1	MICU	MICU	carevue	38	UNKNOWN/NOT SPECIFIED	URGENT	F	172.72	172.72	172.72	57.5	56	66.5	5	0	0	1	0	0	1	0	0	0	1	0
169	1778	197880	265891	93	94	50	74	37.22222222	103.3868075	54.07455965	70.4866151	100	56	74	12	570	25.70000076	22.5	7.800000191	12.30000019	7.5	1	1	1	MICU	MICU	carevue	38	UNKNOWN/NOT SPECIFIED	URGENT	F	172.72	172.72	172.72	57.5	56	66.5	5	0	0	1	0	0	1	0	0	0	1	0
170	1778	197880	265891	112	94	60	78	37.38890076	104.3905238	54.73738666	70.4866151	105	61	78	15	540	24.39999962	21.60000038	8.300000191	16.39999962	7.5	1	1	1	MICU	MICU	carevue	38	UNKNOWN/NOT SPECIFIED	URGENT	F	172.72	172.72	172.72	57.5	56	66.5	5	0	0	1	0	0	1	0	0	0	1	0
171	1778	197880	265891	65	91	50	109	37.38890076	114	53	73.33329773	107	60	76	7	580	28.89999962	24.60000038	9.81000042	11.89999962	7.5	1	1	1	MICU	MICU	carevue	38	UNKNOWN/NOT SPECIFIED	URGENT	F	172.72	172.72	172.72	57.5	56	66.5	5	0	0	1	0	0	1	0	0	0	1	0
172	1778	197880	265891	81	96	50	69	35.72222392	99	54	69	104	63	82	14	570	30	21.29999924	8.239999771	11.19999981	7.5	1	1	1	MICU	MICU	carevue	38	UNKNOWN/NOT SPECIFIED	URGENT	F	172.72	172.72	172.72	57.5	56	66.5	5	0	0	1	0	0	1	0	0	0	1	0
173	1778	197880	265891	64	94	50	73	36.38890076	108	48	68	96	50	67	19	550	30	27	8	11	7.5	1	1	1	MICU	MICU	carevue	38	UNKNOWN/NOT SPECIFIED	URGENT	F	172.72	172.72	172.72	57.5	56	66.5	5	0	0	1	0	0	1	0	0	0	1	0
174	1778	197880	265891	68	98	50	99	38.83333418	107	46	66.33329773	96	50	67	21	580	36.40000153	29.70000076	10.5	15.80000019	7.5	1	1	1	MICU	MICU	carevue	38	UNKNOWN/NOT SPECIFIED	URGENT	F	172.72	172.72	172.72	57.5	56	66.5	5	0	0	1	0	0	1	0	0	0	1	0
175	1778	197880	265891	71	92	50	108	38.33333333	101	43	62.33330154	96	50	67	20	590	36	30	10.89999962	14.5	7.5	4	2	1	MICU	MICU	carevue	38	UNKNOWN/NOT SPECIFIED	URGENT	F	172.72	172.72	172.72	57.5	56	66.5	5	0	0	1	0	0	1	0	0	0	1	0
176	1778	197880	265891	72	97	70	98	37.22222222	108	48	68	104	50	70	20	560	50	27	15.39999962	15	7.5	4	2	1	MICU	MICU	carevue	38	UNKNOWN/NOT SPECIFIED	URGENT	F	172.72	172.72	172.72	57.5	56	66.5	5	0	0	1	0	0	1	0	0	0	1	0
177	1778	197880	265891	86	96	60.00000238	117	38.5000017	114	45	68	104	50	70	18	540	25.79999924	23.10000038	9.600000381	15.10000038	10	5	3	1	MICU	MICU	carevue	38	UNKNOWN/NOT SPECIFIED	URGENT	F	172.72	172.72	172.72	57.5	56	66.5	5	0	0	1	0	0	1	0	0	0	1	0
178	48174	170472	278887	77	97	50	108	36.83333333	162	86	104	157	53	90	19	470	25	18.60726281	7.3	9	5	6	4	4	MICU	MICU	metavision	35	WHITE	URGENT	M	172.72	172.72	172.72	68.7	68.7	68.7	1	0	0	1	0	0	1	0	0	0	0	1
179	48174	170472	278887	111	97	40	115	38.27777778	112	54	68	157	53	90	16	539	11	18.60726281	8.27	6	5	4	3	2	MICU	MICU	metavision	35	WHITE	URGENT	M	172.72	172.72	172.72	68.7	68.7	68.7	1	0	0	1	0	0	1	0	0	0	0	1
180	22783	124678	250618	83	95	80	111	36.88890076	127.2060927	70.73531398	79.54511264	131	80	96	36	345	50	45	12.19999981	35	22	1	1	1	MICU	MICU	carevue	33	UNKNOWN/NOT SPECIFIED	EMERGENCY	F	162.56	162.56	162.56	87.1	87.1	103.2	5	0	1	0	0	0	1	0	0	0	1	0
181	22783	124678	250618	85	95	60	113	36.22222053	112.7638184	60.983398	78.64974697	116	72	84	36	336	49	45	11.89999962	36	22	1	1	1	MICU	MICU	carevue	33	UNKNOWN/NOT SPECIFIED	EMERGENCY	F	162.56	162.56	162.56	87.1	87.1	103.2	5	0	1	0	0	0	1	0	0	0	1	0
182	22783	124678	250618	86	95	60	113	36.22222053	112.7638184	60.983398	78.64974697	116	72	84	36	336	49	45	11.89999962	36	22	1	1	1	MICU	MICU	carevue	33	UNKNOWN/NOT SPECIFIED	EMERGENCY	F	162.56	162.56	162.56	87.1	87.1	103.2	5	0	1	0	0	0	1	0	0	0	1	0
183	22783	124678	250618	73	89	60.00000238	138	37.66669846	127.2060927	70.73531398	92.01589008	142	90	105	36	338	48	44	12	34	22	1	1	1	MICU	MICU	carevue	33	UNKNOWN/NOT SPECIFIED	EMERGENCY	F	162.56	162.56	162.56	87.1	87.1	103.2	5	0	1	0	0	0	1	0	0	0	1	0
184	22783	124678	250618	78	94	70	134	38.5000017	127.2060927	70.73531398	79.54511264	131	84	98	36	345	47	44	12.10000038	34	22	1	1	1	MICU	MICU	carevue	33	UNKNOWN/NOT SPECIFIED	EMERGENCY	F	162.56	162.56	162.56	87.1	87.1	103.2	5	0	1	0	0	0	1	0	0	0	1	0
185	22783	124678	250618	68	91	70	136	39.05559921	127.2060927	70.73531398	80.70905888	137	86	101	36	345	48	45	12	35	22	1	1	1	MICU	MICU	carevue	33	UNKNOWN/NOT SPECIFIED	EMERGENCY	F	162.56	162.56	162.56	87.1	87.1	103.2	5	0	1	0	0	0	1	0	0	0	1	0
186	22783	124678	250618	78	92	80	132	38.5000017	127.2060927	70.73531398	79.54511264	133	84	98	36	345	48	45	12	35	22	1	1	1	MICU	MICU	carevue	33	UNKNOWN/NOT SPECIFIED	EMERGENCY	F	162.56	162.56	162.56	87.1	87.1	103.2	5	0	1	0	0	0	1	0	0	0	1	0
187	22783	124678	250618	60	89	60	129	37.22222222	127.2060927	70.73531398	80.70905888	144	84	101	36	347	48	45	11.89999962	34	22	1	1	1	MICU	MICU	carevue	33	UNKNOWN/NOT SPECIFIED	EMERGENCY	F	162.56	162.56	162.56	87.1	87.1	103.2	5	0	1	0	0	0	1	0	0	0	1	0
188	22783	124678	250618	75	94	70	114	37.55559921	112.7638184	60.983398	79.54511264	117	72	85	12	360	50	48	12.10000038	36	22	1	1	1	MICU	MICU	carevue	33	UNKNOWN/NOT SPECIFIED	EMERGENCY	F	162.56	162.56	162.56	87.1	87.1	103.2	5	0	1	0	0	0	1	0	0	0	1	0
189	22783	124678	250618	82	94	80	133	37.94444614	112.7638184	60.983398	70.4866151	116	66	81	36	366	52	47	12.89999962	36	22	1	1	1	MICU	MICU	carevue	33	UNKNOWN/NOT SPECIFIED	EMERGENCY	F	162.56	162.56	162.56	87.1	87.1	103.2	5	0	1	0	0	0	1	0	0	0	1	0
190	22783	124678	250618	65	92	80	110	37.66669846	112.7638184	60.983398	70.4866151	116	66	81	36	366	52	47	12.89999962	36	20	1	1	1	MICU	MICU	carevue	33	UNKNOWN/NOT SPECIFIED	EMERGENCY	F	162.56	162.56	162.56	87.1	87.1	103.2	5	0	1	0	0	0	1	0	0	0	1	0
191	22783	124678	250618	57	92	80	110	37.66669846	112.7638184	54.73738666	70.4866151	117	61	78	36	366	52	47	12.89999962	36	20	1	1	1	MICU	MICU	carevue	33	UNKNOWN/NOT SPECIFIED	EMERGENCY	F	162.56	162.56	162.56	87.1	87.1	103.2	5	0	1	0	0	0	1	0	0	0	1	0
192	22783	124678	250618	83	95	80	89	36.66669846	104.3905238	54.07455965	67.53765944	105	54	69	36	350	50	44	11.10000038	35	20	1	1	1	MICU	MICU	carevue	33	UNKNOWN/NOT SPECIFIED	EMERGENCY	F	162.56	162.56	162.56	87.1	87.1	103.2	5	0	1	0	0	0	1	0	0	0	1	0
193	22783	124678	250618	65	88	80	96	37.5	103.3868075	54.07455965	67.53765944	102	53	68	36	355	55	47	11.69999981	36	20	1	1	1	MICU	MICU	carevue	33	UNKNOWN/NOT SPECIFIED	EMERGENCY	F	162.56	162.56	162.56	87.1	87.1	103.2	5	0	1	0	0	0	1	0	0	0	1	0
194	22783	124678	250618	64	95	69.99999881	112	37	111.6224273	54.07455965	70.4866151	111	54	71	36	350	52	46	12.19999981	27	14	1	1	1	MICU	MICU	carevue	33	UNKNOWN/NOT SPECIFIED	EMERGENCY	F	162.56	162.56	162.56	87.1	87.1	103.2	5	0	1	0	0	0	1	0	0	0	1	0
195	22783	124678	250618	63	93	69.99999881	114	37	104.3905238	54.07455965	67.53765944	106	53	68	34	350	52	46	12.19999981	27	14	1	1	1	MICU	MICU	carevue	33	UNKNOWN/NOT SPECIFIED	EMERGENCY	F	162.56	162.56	162.56	87.1	87.1	103.2	5	0	1	0	0	0	1	0	0	0	1	0
196	22783	124678	250618	78	85	70	97	36.88890076	102.3687085	46.19747328	63.20121771	87	46	58	34	350	49	46	11.39999962	29	14	1	1	1	MICU	MICU	carevue	33	UNKNOWN/NOT SPECIFIED	EMERGENCY	F	162.56	162.56	162.56	87.1	87.1	103.2	5	0	1	0	0	0	1	0	0	0	1	0
197	22783	124678	250618	83	96	70	98	36.88890076	102.3687085	46.19747328	63.20121771	84	44	48	34	346	49	45	11.39999962	27	14	1	1	1	MICU	MICU	carevue	33	UNKNOWN/NOT SPECIFIED	EMERGENCY	F	162.56	162.56	162.56	87.1	87.1	103.2	5	0	1	0	0	0	1	0	0	0	1	0
198	22783	124678	250618	68	95	70	101	37.55559921	102.3687085	46.19747328	63.20121771	93	48	61	34	346	52	45	11.5	27	14	1	1	1	MICU	MICU	carevue	33	UNKNOWN/NOT SPECIFIED	EMERGENCY	F	162.56	162.56	162.56	87.1	87.1	103.2	5	0	1	0	0	0	1	0	0	0	1	0
199	22783	124678	250618	61	96	69.99999881	94	36.55559921	127.2060927	54.07455965	70.4866151	132	54	74	34	343	53	48	11.5	27	14	1	1	1	MICU	MICU	carevue	33	UNKNOWN/NOT SPECIFIED	EMERGENCY	F	162.56	162.56	162.56	87.1	87.1	103.2	5	0	1	0	0	0	1	0	0	0	1	0
200	22783	124678	250618	63	92	69.99999881	84	37.44444529	112.7638184	54.07455965	70.4866151	120	58	76	34	345	56	49	11.39999962	28	14	1	1	1	MICU	MICU	carevue	33	UNKNOWN/NOT SPECIFIED	EMERGENCY	F	162.56	162.56	162.56	87.1	87.1	103.2	5	0	1	0	0	0	1	0	0	0	1	0
201	22783	124678	250618	78	87	70	100	37.16669846	112.7638184	56.17643057	70.4866151	120	62	79	34	343	52	44	11.30000019	27	14	1	1	1	MICU	MICU	carevue	33	UNKNOWN/NOT SPECIFIED	EMERGENCY	F	162.56	162.56	162.56	87.1	87.1	103.2	5	0	1	0	0	0	1	0	0	0	1	0
202	22783	124678	250618	71	91	70	125	39	127.2060927	70.73531398	92.01589008	141	80	113	34	348	49	42	11.39999962	25	12	1	1	1	MICU	MICU	carevue	33	UNKNOWN/NOT SPECIFIED	EMERGENCY	F	162.56	162.56	162.56	87.1	87.1	103.2	5	0	1	0	0	0	1	0	0	0	1	0
203	22783	124678	250618	70	90	70	123	38.00000085	127.2060927	60.983398	79.54511264	132	70	87	34	344	45	35	11.39999962	25	12	1	1	1	MICU	MICU	carevue	33	UNKNOWN/NOT SPECIFIED	EMERGENCY	F	162.56	162.56	162.56	87.1	87.1	103.2	5	0	1	0	0	0	1	0	0	0	1	0
204	22783	124678	250618	64	87	69.99999881	115	38.00000085	127.2060927	60.983398	76.97446482	131	65	83	34	358	49	43	11.80000019	25	12	1	1	1	MICU	MICU	carevue	33	UNKNOWN/NOT SPECIFIED	EMERGENCY	F	162.56	162.56	162.56	87.1	87.1	103.2	5	0	1	0	0	0	1	0	0	0	1	0
205	22783	124678	250618	74	91	60	99	38.27780151	104.3905238	54.07455965	67.53765944	105	53	69	34	353	47	42	11.5	25	12	1	1	1	MICU	MICU	carevue	33	UNKNOWN/NOT SPECIFIED	EMERGENCY	F	162.56	162.56	162.56	87.1	87.1	103.2	5	0	1	0	0	0	1	0	0	0	1	0
206	22783	124678	250618	99	97	60	96	37.44444529	111.6224273	47.69969387	63.94377619	110	50	66	34	350	43	40	11.5	23	12	1	1	1	MICU	MICU	carevue	33	UNKNOWN/NOT SPECIFIED	EMERGENCY	F	162.56	162.56	162.56	87.1	87.1	103.2	5	0	1	0	0	0	1	0	0	0	1	0
207	22783	124678	250618	87	96	60	93	37.61110942	102.3687085	46.19747328	63.20121771	92	49	63	32	353	45	40	11.30000019	22	10	1	1	1	MICU	MICU	carevue	33	UNKNOWN/NOT SPECIFIED	EMERGENCY	F	162.56	162.56	162.56	87.1	87.1	103.2	5	0	1	0	0	0	1	0	0	0	1	0
208	22783	124678	250618	85	96	60	91	37.44444529	102.3687085	46.19747328	63.20121771	90	44	58	34	360	46	41	11.69999981	21	10	1	1	1	MICU	MICU	carevue	33	UNKNOWN/NOT SPECIFIED	EMERGENCY	F	162.56	162.56	162.56	87.1	87.1	103.2	5	0	1	0	0	0	1	0	0	0	1	0
209	22783	124678	250618	75	96	60	87	37	109.5009503	52.51178313	63.94377619	109	51	67	34	355	45	39	11.19999981	22	10	2	1	1	MICU	MICU	carevue	33	UNKNOWN/NOT SPECIFIED	EMERGENCY	F	162.56	162.56	162.56	87.1	87.1	103.2	5	0	1	0	0	0	1	0	0	0	1	0
210	22783	124678	250618	74	92	60	83	37	111.6224273	52.51178313	67.53765944	111	51	69	44	348	51	42	11.39999962	23	10	2	1	1	MICU	MICU	carevue	33	UNKNOWN/NOT SPECIFIED	EMERGENCY	F	162.56	162.56	162.56	87.1	87.1	103.2	5	0	1	0	0	0	1	0	0	0	1	0
211	22783	124678	250618	66	97	50	74	36.66669846	103.3868075	46.19747328	63.20121771	103	49	65	34	348	51	42	11.39999962	23	10	1	1	1	MICU	MICU	carevue	33	UNKNOWN/NOT SPECIFIED	EMERGENCY	F	162.56	162.56	162.56	87.1	87.1	103.2	5	0	1	0	0	0	1	0	0	0	1	0
212	22783	124678	250618	79	97	50	75	36.66669846	94	45	61.33330154	98	49	63	34	348	48	39	11.39999962	23	10	1	1	1	MICU	MICU	carevue	33	UNKNOWN/NOT SPECIFIED	EMERGENCY	F	162.56	162.56	162.56	87.1	87.1	103.2	5	0	1	0	0	0	1	0	0	0	1	0
213	22783	124678	250618	117	99	60	71	36.38890076	104.3905238	54.07455965	70.4866151	106	54	70	34	375	49	39	12.39999962	23	10	1	1	1	MICU	MICU	carevue	33	UNKNOWN/NOT SPECIFIED	EMERGENCY	F	162.56	162.56	162.56	87.1	87.1	103.2	5	0	1	0	0	0	1	0	0	0	1	0
214	22783	124678	250618	84	95	60	97	36.66669846	112.7638184	54.73738666	70.4866151	114	61	78	26	375	49	39	12.39999962	23	10	1	1	1	MICU	MICU	carevue	33	UNKNOWN/NOT SPECIFIED	EMERGENCY	F	162.56	162.56	162.56	87.1	87.1	103.2	5	0	1	0	0	0	1	0	0	0	1	0
215	22783	124678	250618	72	93	60	120	36.66669846	127.2060927	60.983398	79.54511264	136	67	87	29	300	40	39	8.300000191	23	10	1	1	1	MICU	MICU	carevue	33	UNKNOWN/NOT SPECIFIED	EMERGENCY	F	162.56	162.56	162.56	87.1	87.1	103.2	5	0	1	0	0	0	1	0	0	0	1	0
216	22783	124678	250618	80	95	50	88	36.88890076	127	54	78.33329773	114	60	78	27	300	40	39	7	23	10	1	1	1	MICU	MICU	carevue	33	UNKNOWN/NOT SPECIFIED	EMERGENCY	F	162.56	162.56	162.56	87.1	87.1	103.2	5	0	1	0	0	0	1	0	0	0	1	0
217	22783	124678	250618	92	95	50	88	38.22222392	129	64	85.66670227	116	63	79	27	300	40	39	7	23	10	1	1	1	MICU	MICU	carevue	33	UNKNOWN/NOT SPECIFIED	EMERGENCY	F	162.56	162.56	162.56	87.1	87.1	103.2	5	0	1	0	0	0	1	0	0	0	1	0
218	22783	124678	250618	73	95	50	109	38.83333418	104.3905238	46.19747328	63.94377619	106	49	66	30	366	41	27.42317447	11	21	10	1	1	1	MICU	MICU	carevue	33	UNKNOWN/NOT SPECIFIED	EMERGENCY	F	162.56	162.56	162.56	87.1	87.1	103.2	5	0	1	0	0	0	1	0	0	0	1	0
219	22783	124678	250618	80	92	40	99	38.00000085	112.7638184	54.07455965	70.4866151	116	56	71	28	389	40	27.42317447	11.39999962	21	10	1	1	1	MICU	MICU	carevue	33	UNKNOWN/NOT SPECIFIED	EMERGENCY	F	162.56	162.56	162.56	87.1	87.1	103.2	5	0	1	0	0	0	1	0	0	0	1	0
220	22783	124678	250618	83	96	50	85	37.94444614	112.7638184	54.07455965	67.53765944	120	53	69	30	350	40	27.42317447	9.899999619	21	10	1	1	1	MICU	MICU	carevue	33	UNKNOWN/NOT SPECIFIED	EMERGENCY	F	162.56	162.56	162.56	87.1	87.1	103.2	5	0	1	0	0	0	1	0	0	0	1	0
221	22783	124678	250618	76	96	50	81	38.16669846	104.3905238	46.19747328	63.20121771	108	47	62	30	353	40	27.42317447	10.19999981	21	10	1	1	1	MICU	MICU	carevue	33	UNKNOWN/NOT SPECIFIED	EMERGENCY	F	162.56	162.56	162.56	87.1	87.1	103.2	5	0	1	0	0	0	1	0	0	0	1	0
222	22783	124678	250618	89	95	50	88	38.33333333	112.7638184	46.19747328	63.94377619	113	48	67	30	419	40	27.42317447	11.80000019	17	10	1	1	1	MICU	MICU	carevue	33	UNKNOWN/NOT SPECIFIED	EMERGENCY	F	162.56	162.56	162.56	87.1	87.1	103.2	5	0	1	0	0	0	1	0	0	0	1	0
223	22783	124678	250618	80	95	50	91	38.83333418	112.7638184	46.19747328	63.94377619	113	49	67	30	390	30	27.42317447	11.5	17	10	1	1	1	MICU	MICU	carevue	33	UNKNOWN/NOT SPECIFIED	EMERGENCY	F	162.56	162.56	162.56	87.1	87.1	103.2	5	0	1	0	0	0	1	0	0	0	1	0
224	22783	124678	250618	82	96	50	73	37.94444614	108	53	71.33329773	105	49	64	29	390	30	27.42317447	11.10000038	17	10	1	1	1	MICU	MICU	carevue	33	UNKNOWN/NOT SPECIFIED	EMERGENCY	F	162.56	162.56	162.56	87.1	87.1	103.2	5	0	1	0	0	0	1	0	0	0	1	0
225	22783	124678	250618	105	97	60	83	37.94444614	102	44	63.33330154	111	53	69	30	430	30	27.42317447	12.19999981	17	10	1	1	1	MICU	MICU	carevue	33	UNKNOWN/NOT SPECIFIED	EMERGENCY	F	162.56	162.56	162.56	87.1	87.1	103.2	5	0	1	0	0	0	1	0	0	0	1	0
226	22783	124678	250618	116	98	60.00000238	89	38.9444436	104.3905238	54.07455965	67.53765944	104	53	68	30	448	22	21	9.100000381	16	10	1	1	1	MICU	MICU	carevue	33	UNKNOWN/NOT SPECIFIED	EMERGENCY	F	162.56	162.56	162.56	87.1	87.1	103.2	5	0	1	0	0	0	1	0	0	0	1	0
227	22783	124678	250618	102	98	60.00000238	92	39.44444444	104.3905238	54.07455965	67.53765944	104	53	68	15	525	26	27.42317447	9.5	18	10	1	1	1	MICU	MICU	carevue	33	UNKNOWN/NOT SPECIFIED	EMERGENCY	F	162.56	162.56	162.56	87.1	87.1	103.2	5	0	1	0	0	0	1	0	0	0	1	0
228	22783	124678	250618	113	97	60.00000238	92	38.9444436	103.3868075	47.69969387	63.20121771	101	50	65	15	586	31.79003401	33	11	18	10	1	1	1	MICU	MICU	carevue	33	UNKNOWN/NOT SPECIFIED	EMERGENCY	F	162.56	162.56	162.56	87.1	87.1	103.2	5	0	1	0	0	0	1	0	0	0	1	0
229	22783	124678	250618	113	98	60	98	38.88890076	102.3687085	54.07455965	63.94377619	98	52	66	18	485	34	33	8.600000381	17	10	1	1	1	MICU	MICU	carevue	33	UNKNOWN/NOT SPECIFIED	EMERGENCY	F	162.56	162.56	162.56	87.1	87.1	103.2	5	0	1	0	0	0	1	0	0	0	1	0
230	22783	124678	250618	112	97	60	98	39.16669846	102.3687085	47.69969387	63.20121771	97	50	64	15	520	31.79003401	33	9.399999619	17	10	1	1	1	MICU	MICU	carevue	33	UNKNOWN/NOT SPECIFIED	EMERGENCY	F	162.56	162.56	162.56	87.1	87.1	103.2	5	0	1	0	0	0	1	0	0	0	1	0
231	22783	124678	250618	106	97	60	100	38.72222053	104.3905238	54.07455965	70.4866151	107	56	70	13	520	25.72835835	33	9.399999619	12	10	1	1	1	MICU	MICU	carevue	33	UNKNOWN/NOT SPECIFIED	EMERGENCY	F	162.56	162.56	162.56	87.1	87.1	103.2	5	0	1	0	0	0	1	0	0	0	1	0
232	22783	124678	250618	115	98	60	90	38.72222053	111.6224273	54.07455965	70.4866151	110	59	74	19	537	30	22.78491474	7.300000191	12	10	1	1	1	MICU	MICU	carevue	33	UNKNOWN/NOT SPECIFIED	EMERGENCY	F	162.56	162.56	162.56	87.1	87.1	103.2	5	0	1	0	0	0	1	0	0	0	1	0
233	22783	124678	250618	96	96	60	91	38.22222392	104.3905238	54.07455965	70.4866151	105	57	71	36	448	17	22.78491474	13.80000019	12	10	1	1	1	MICU	MICU	carevue	33	UNKNOWN/NOT SPECIFIED	EMERGENCY	F	162.56	162.56	162.56	87.1	87.1	103.2	5	0	1	0	0	0	1	0	0	0	1	0
234	22783	124678	250618	82	95	60	91	38.22222392	109.5009503	54.07455965	70.4866151	109	52	70	32	448	17	22.78491474	13.80000019	12	10	1	1	1	MICU	MICU	carevue	33	UNKNOWN/NOT SPECIFIED	EMERGENCY	F	162.56	162.56	162.56	87.1	87.1	103.2	5	0	1	0	0	0	1	0	0	0	1	0
235	22783	124678	250618	75	95	60.00000238	91	38.55559921	103.3868075	54.07455965	63.20121771	100	52	65	30	472	17	22.78491474	14.10000038	11	10	5	1	1	MICU	MICU	carevue	33	UNKNOWN/NOT SPECIFIED	EMERGENCY	F	162.56	162.56	162.56	87.1	87.1	103.2	5	0	1	0	0	0	1	0	0	0	1	0
236	22783	124678	250618	78	95	60.00000238	84	38.55559921	102.3687085	47.69969387	63.20121771	95	50	63	30	472	17	22.78491474	14.10000038	11	10	5	1	1	MICU	MICU	carevue	33	UNKNOWN/NOT SPECIFIED	EMERGENCY	F	162.56	162.56	162.56	87.1	87.1	103.2	5	0	1	0	0	0	1	0	0	0	1	0
237	22783	124678	250618	76	94	50	99	37.88890076	104.3905238	52.51178313	67.53765944	104	51	68	52	585	34	27.42317447	15.30000019	21	10	5	1	2	MICU	MICU	carevue	33	UNKNOWN/NOT SPECIFIED	EMERGENCY	F	162.56	162.56	162.56	87.1	87.1	103.2	5	0	1	0	0	0	1	0	0	0	1	0
238	22783	124678	250618	77	93	50	83	38.00000085	103.3868075	54.07455965	63.94377619	101	54	67	32	421	21	20	13	16	10	5	3	2	MICU	MICU	carevue	33	UNKNOWN/NOT SPECIFIED	EMERGENCY	F	162.56	162.56	162.56	87.1	87.1	103.2	5	0	1	0	0	0	1	0	0	0	1	0
239	22783	124678	250618	78	95	50	97	38.00000085	104.3905238	54.07455965	70.4866151	104	58	72	36	445	29	26	13.80000019	21	10	5	4	3	MICU	MICU	carevue	33	UNKNOWN/NOT SPECIFIED	EMERGENCY	F	162.56	162.56	162.56	87.1	87.1	103.2	5	0	1	0	0	0	1	0	0	0	1	0
240	22783	124678	250618	116	100	60	100	38.72222053	111.6224273	60.983398	73.28853962	110	68	82	27	470	28	26	12.60000038	17	10	5	4	3	MICU	MICU	carevue	33	UNKNOWN/NOT SPECIFIED	EMERGENCY	F	162.56	162.56	162.56	87.1	87.1	103.2	5	0	1	0	0	0	1	0	0	0	1	0
241	22783	124678	250618	83	97	60	94	37.44444529	104.3905238	56.17643057	70.4866151	104	62	75	31	454	25	24	13.69999981	15	10	5	4	3	MICU	MICU	carevue	33	UNKNOWN/NOT SPECIFIED	EMERGENCY	F	162.56	162.56	162.56	87.1	87.1	103.2	5	0	1	0	0	0	1	0	0	0	1	0
242	22783	124678	250618	87	97	60	99	37.5	102	60	74	104	62	75	28	545	31	28	15.10000038	14	8	1	1	1	MICU	MICU	carevue	33	UNKNOWN/NOT SPECIFIED	EMERGENCY	F	162.56	162.56	162.56	87.1	87.1	103.2	5	0	1	0	0	0	1	0	0	0	1	0
243	19205	152933	271458	133	98	40.0000006	103	38.11111026	147.3422024	60.983398	79.54511264	179	66	99	15	814	16	22.78491474	13.39999962	12	10	6	5	4	SICU	SICU	carevue	61	WHITE	ELECTIVE	M	172.72	172.72	172.72	51.5	51.5	51.5	1	1	0	0	0	0	0	1	0	0	1	0
244	19205	152933	271458	135	98	40.0000006	91	37.44444529	129.1122265	60.18284963	79.54511264	153	64	95	23	814	16	22.78491474	13.39999962	12	5	6	5	4	SICU	SICU	carevue	61	WHITE	ELECTIVE	M	172.72	172.72	172.72	51.5	51.5	51.5	1	1	0	0	0	0	0	1	0	0	1	0
245	19205	152933	271458	148	98	40.0000006	90	37.44444529	127.2060927	60.983398	79.54511264	148	65	89	20	547.7085997	23	14	5.900000095	9	5	6	5	4	SICU	SICU	carevue	61	WHITE	ELECTIVE	M	172.72	172.72	172.72	51.5	51.5	51.5	1	1	0	0	0	0	0	1	0	0	1	0
246	19205	152933	271458	211	100	50	95	37.44444529	147.3422024	69.76624242	92.01589008	177	77	114	12	750	23	14	9.5	9	5	6	5	4	SICU	SICU	carevue	61	WHITE	ELECTIVE	M	172.72	172.72	172.72	51.5	51.5	51.5	1	1	0	0	0	0	0	1	0	0	1	0
247	19205	152933	271458	208	100	50	94	37.77780151	127.2060927	60.983398	79.54511264	139	65	88	12	730	17	16	8.100000381	7	5	6	5	4	SICU	SICU	carevue	61	WHITE	ELECTIVE	M	172.72	172.72	172.72	51.5	51.5	51.5	1	1	0	0	0	0	0	1	0	0	1	0
248	19205	152933	271458	147	100	50	74	36.38890076	112.7638184	56.17643057	73.28853962	127	62	82	14	780	22	12	10.89999962	9	5	6	5	4	SICU	SICU	carevue	61	WHITE	ELECTIVE	M	172.72	172.72	172.72	51.5	51.5	51.5	1	1	0	0	0	0	0	1	0	0	1	0
249	28192	182204	232096	100	98	40.0000006	79	36.61111196	103.3868075	54.07455965	63.20121771	99	52	65	15	580	22	18.60726281	6.800000191	8	5	6	5	4	CSRU	CSRU	carevue	49	WHITE	EMERGENCY	M	170.18	170.18	170.18	65.2	65.2	77	1	0	1	0	0	1	0	0	0	0	1	0
250	28192	182204	232096	100	100	40.0000006	86	36.61111196	111.6224273	54.07455965	70.4866151	112	53	72	17	580	22	18.60726281	6.800000191	8	5	6	5	4	CSRU	CSRU	carevue	49	WHITE	EMERGENCY	M	170.18	170.18	170.18	65.2	65.2	77	1	0	1	0	0	1	0	0	0	0	1	0
251	28192	182204	232096	111	100	40.0000006	85	36.61111196	112.7638184	54.07455965	70.4866151	115	58	77	11	552.3280727	26.08809647	22.29223842	10.4229542	12.24595476	5	6	5	4	CSRU	CSRU	carevue	49	WHITE	EMERGENCY	M	170.18	170.18	170.18	65.2	65.2	77	1	0	1	0	0	1	0	0	0	0	1	0
252	28192	182204	232096	111	100	40.0000006	88	36.77780151	104.3905238	54.07455965	70.4866151	108	56	74	16	552.3280727	26.08809647	22.29223842	10.4229542	12.24595476	5	6	5	4	CSRU	CSRU	carevue	49	WHITE	EMERGENCY	M	170.18	170.18	170.18	65.2	65.2	77	1	0	1	0	0	1	0	0	0	0	1	0
253	28192	182204	232096	110	95	40.0000006	93	36.66669846	102.3687085	47.69969387	63.94377619	97	50	66	20	552.3280727	26.08809647	22.29223842	10.4229542	12.24595476	5	6	5	4	CSRU	CSRU	carevue	49	WHITE	EMERGENCY	M	170.18	170.18	170.18	65.2	65.2	77	1	0	1	0	0	1	0	0	0	0	1	0
254	28192	182204	232096	110	98	40.0000006	87	36.66669846	104.3905238	52.51178313	70.4866151	108	51	71	17	538.1149203	18.09704672	18.60726281	7.300000191	6	5	6	5	4	CSRU	CSRU	carevue	49	WHITE	EMERGENCY	M	170.18	170.18	170.18	65.2	65.2	77	1	0	1	0	0	1	0	0	0	0	1	0
255	28192	182204	232096	77	98	40.0000006	87	36.66669846	104.3905238	52.51178313	70.4866151	108	51	71	17	538.1149203	18.09704672	18.60726281	7.300000191	6	5	6	5	4	CSRU	CSRU	carevue	49	WHITE	EMERGENCY	M	170.18	170.18	170.18	65.2	65.2	77	1	0	1	0	0	1	0	0	0	0	1	0
256	28192	182204	232096	100	98	40.0000006	87	36.66669846	102.3687085	46.19747328	63.20121771	90	35	55	17	538.1149203	18.09704672	18.60726281	7.300000191	6	5	6	5	4	CSRU	CSRU	carevue	49	WHITE	EMERGENCY	M	170.18	170.18	170.18	65.2	65.2	77	1	0	1	0	0	1	0	0	0	0	1	0
257	28192	182204	232096	77	99	40.0000006	92	36.66669846	102.3687085	46.19747328	63.20121771	90	35	55	19	526.8670849	18.09704672	18.60726281	7.300000191	6	5	6	5	3	CSRU	CSRU	carevue	49	WHITE	EMERGENCY	M	170.18	170.18	170.18	65.2	65.2	77	1	0	1	0	0	1	0	0	0	0	1	0
258	28192	182204	232096	100	99	40.0000006	87	36.66669846	102.3687085	54.07455965	63.20121771	87	52	64	14	538.1149203	18.09704672	18.60726281	7.300000191	6	5	6	5	3	CSRU	CSRU	carevue	49	WHITE	EMERGENCY	M	170.18	170.18	170.18	65.2	65.2	77	1	0	1	0	0	1	0	0	0	0	1	0
259	28192	182204	232096	156	100	40.0000006	85	36.90000153	112.7638184	54.73738666	79.54511264	126	61	85	17	538.1149203	18.09704672	18.60726281	7.300000191	6	5	6	4	3	CSRU	CSRU	carevue	49	WHITE	EMERGENCY	M	170.18	170.18	170.18	65.2	65.2	77	1	0	1	0	0	1	0	0	0	0	1	0
260	28192	182204	232096	156	100	40.0000006	84	37.40000153	112.7638184	54.73738666	76.97446482	122	61	83	8	538.1149203	18.09704672	18.60726281	7.300000191	6	5	6	4	3	CSRU	CSRU	carevue	49	WHITE	EMERGENCY	M	170.18	170.18	170.18	65.2	65.2	77	1	0	1	0	0	1	0	0	0	0	1	0
261	28192	182204	232096	151	100	40.0000006	84	37.09999932	102.3687085	47.69969387	63.94377619	94	50	66	9	544	23	16	7.300000191	6	5	6	4	3	CSRU	CSRU	carevue	49	WHITE	EMERGENCY	M	170.18	170.18	170.18	65.2	65.2	77	1	0	1	0	0	1	0	0	0	0	1	0
262	28192	182204	232096	151	100	40.0000006	84	37.70000076	104.3905238	54.07455965	70.4866151	108	57	74	14	544	23	16	7.400000095	8	5	6	5	4	CSRU	CSRU	carevue	49	WHITE	EMERGENCY	M	170.18	170.18	170.18	65.2	65.2	77	1	0	1	0	0	1	0	0	0	0	1	0
263	28192	182204	232096	169	100	40.0000006	84	37.80000051	112	81	86	102	61	76	14	544	23	16	7.400000095	8	5	6	5	4	CSRU	CSRU	carevue	49	WHITE	EMERGENCY	M	170.18	170.18	170.18	65.2	65.2	77	1	0	1	0	0	1	0	0	0	0	1	0
264	28192	182204	232096	169	100	40.0000006	84	37.70000076	112	81	86	105	60	77	14	616	23	16	7.699999809	7	5	6	5	4	CSRU	CSRU	carevue	49	WHITE	EMERGENCY	M	170.18	170.18	170.18	65.2	65.2	77	1	0	1	0	0	1	0	0	0	0	1	0
265	28192	182204	232096	166	100	40.0000006	84	37.60000017	112	81	86	98	58	73	14	616	23	16	7.699999809	7	5	6	5	4	CSRU	CSRU	carevue	49	WHITE	EMERGENCY	M	170.18	170.18	170.18	65.2	65.2	77	1	0	1	0	0	1	0	0	0	0	1	0
266	28192	182204	232096	166	100	40.0000006	88	37.5	112	81	86	99	59	75	19	616	18.09704672	18.60726281	8.399999619	7	5	6	5	4	CSRU	CSRU	carevue	49	WHITE	EMERGENCY	M	170.18	170.18	170.18	65.2	65.2	77	1	0	1	0	0	1	0	0	0	0	1	0
267	28192	182204	232096	188	100	40.0000006	88	37	115	71	83	110	65	82	14	616	18.09704672	18.60726281	9.449999809	7	5	6	5	4	CSRU	CSRU	carevue	49	WHITE	EMERGENCY	M	170.18	170.18	170.18	65.2	65.2	77	1	0	1	0	0	1	0	0	0	0	1	0
268	28192	182204	232096	188	100	40.0000006	88	37.09999932	91	52	61	73	49	59	10	616	18.09704672	18.60726281	5.5	6	5	6	4	3	CSRU	CSRU	carevue	49	WHITE	EMERGENCY	M	170.18	170.18	170.18	65.2	65.2	77	1	0	1	0	0	1	0	0	0	0	1	0
269	28192	182204	232096	185	100	40.0000006	88	37	102.3687085	54.07455965	70.4866151	91	59	71	10	648	26	21	7.599999905	12	5	6	4	3	CSRU	CSRU	carevue	49	WHITE	EMERGENCY	M	170.18	170.18	170.18	65.2	65.2	77	1	0	1	0	0	1	0	0	0	0	1	0
270	28192	182204	232096	191	100	40.0000006	88	36.70000076	102.3687085	54.73738666	70.4866151	91	61	72	17	648	26	21	7.599999905	12	5	6	4	3	CSRU	CSRU	carevue	49	WHITE	EMERGENCY	M	170.18	170.18	170.18	65.2	65.2	77	1	0	1	0	0	1	0	0	0	0	1	0
271	28192	182204	232096	185	100	40.0000006	88	36.70000076	102.3687085	54.73738666	70.4866151	91	61	72	17	648	26	21	9.199999809	12	5	6	4	3	CSRU	CSRU	carevue	49	WHITE	EMERGENCY	M	170.18	170.18	170.18	65.2	65.2	77	1	0	1	0	0	1	0	0	0	0	1	0
272	28192	182204	232096	191	100	40.0000006	88	36.0000017	104.3905238	60.983398	73.28853962	104	68	82	16	648	26	21	9.199999809	12	8	6	4	3	CSRU	CSRU	carevue	49	WHITE	EMERGENCY	M	170.18	170.18	170.18	65.2	65.2	77	1	0	1	0	0	1	0	0	0	0	1	0
273	28192	182204	232096	330	100	40.0000006	88	35.90000153	102.3687085	54.07455965	70.4866151	94	58	71	14	594	25	23	8.899999619	10	8	1	1	1	CSRU	CSRU	carevue	49	WHITE	EMERGENCY	M	170.18	170.18	170.18	65.2	65.2	77	1	0	1	0	0	1	0	0	0	0	1	0
274	28192	182204	232096	330	100	100	87	35.90000153	102.3687085	54.07455965	63.94377619	89	53	66	14	594	25	23	8.899999619	10	5	1	1	1	CSRU	CSRU	carevue	49	WHITE	EMERGENCY	M	170.18	170.18	170.18	65.2	65.2	77	1	0	1	0	0	1	0	0	0	0	1	0
275	28192	182204	232096	218	100	100	87	35.90000153	102.3687085	54.07455965	63.94377619	89	53	66	14	594	25	23	8.899999619	10	5	1	1	1	CSRU	CSRU	carevue	49	WHITE	EMERGENCY	M	170.18	170.18	170.18	65.2	65.2	77	1	0	1	0	0	1	0	0	0	0	1	0
276	72033	134656	274406	110	98	40	94	37.27777778	111.6224273	46.19747328	63.20121771	112	43	64	27	525	30	23	9.2	12	5	6	5	4	TSICU	SICU	metavision	65	WHITE	EMERGENCY	F	167.64			76.4	76.4	76.4	1	0	1	0	0	0	0	0	1	0	0	1
277	13845	155502	245357	114	96	35	66	37.27780151	147.3422024	60.983398	80.70905888	160	66	101	15	436	14	13	7.300000191	6	5	6	4	3	MICU	MICU	carevue	78	BLACK/AFRICAN AMERICAN	EMERGENCY	F	162.56			59.4	59.4	59.4	3	0	1	0	0	0	1	0	0	0	1	0
278	13845	155502	245357	124	100	40	76	36.88890076	112.7638184	47.69969387	70.4866151	118	50	73	23	439	27	13	6.5	9	5	6	5	4	MICU	MICU	carevue	78	BLACK/AFRICAN AMERICAN	EMERGENCY	F	162.56			59.4	59.4	59.4	3	0	1	0	0	0	1	0	0	0	1	0
279	13845	155502	245357	83	98	40.0000006	67	37.38890076	112.7638184	54.07455965	70.4866151	115	53	73	27	497	28	15	11.10000038	11	5	6	4	3	MICU	MICU	carevue	78	BLACK/AFRICAN AMERICAN	EMERGENCY	F	169.8102016			59.4	59.4	59.4	3	0	1	0	0	0	1	0	0	0	1	0
280	13845	155502	245357	161	100	50	70	37.16669846	102.3687085	46.19747328	63.20121771	94	45	60	19	445	28	16	11.19999981	11	5	6	5	4	MICU	MICU	carevue	78	BLACK/AFRICAN AMERICAN	EMERGENCY	F	169.8102016			59.4	59.4	59.4	3	0	1	0	0	0	1	0	0	0	1	0
281	13845	155502	245357	128	99	50	66	37.16669846	117	57	73	112	56	76	25	445	28	16	11.19999981	11	5	4	2	1	MICU	MICU	carevue	78	BLACK/AFRICAN AMERICAN	EMERGENCY	F	169.8102016			59.4	59.4	59.4	3	0	1	0	0	0	1	0	0	0	1	0
282	13845	155502	245357	161	100	60.00000238	64	36.22222053	117	57	73	107	53	72	25	445	27	16	11.19999981	11	5	4	3	2	MICU	MICU	carevue	78	BLACK/AFRICAN AMERICAN	EMERGENCY	F	169.8102016			59.4	59.4	59.4	3	0	1	0	0	0	1	0	0	0	1	0
283	13845	155502	245357	283	100	60.00000238	65	36.22222053	117	57	73	121	57	80	25	445	27	16	11.19999981	11	5	4	3	2	MICU	MICU	carevue	78	BLACK/AFRICAN AMERICAN	EMERGENCY	F	169.8102016			59.4	59.4	59.4	3	0	1	0	0	0	1	0	0	0	1	0
284	13845	155502	245357	93	97	50	86	36.0000017	237	180	194	121	57	80	23	440	27	17	12.19999981	13	5	4	3	2	MICU	MICU	carevue	78	BLACK/AFRICAN AMERICAN	EMERGENCY	F	169.8102016			59.4	59.4	59.4	3	0	1	0	0	0	1	0	0	0	1	0
285	71479	180614	285994	180	100	50	90	37.27777778	104	53	66	85	50	61	18	501	23	18	9.5	10	5	6	4	3	MICU	MICU	metavision	45	UNABLE TO OBTAIN	EMERGENCY	F	165.1	165.1	165.1	81.9	81.9	81.9	5	0	1	0	0	0	1	0	0	0	0	1
286	71479	180614	285994	43	100	50	91	37.27777778	104	61	72	119.8575054	59.87749001	79.67576385	18	501	23	18	9.5	10	5	6	4	3	MICU	MICU	metavision	45	UNABLE TO OBTAIN	EMERGENCY	F	165.1	165.1	165.1	81.9	81.9	81.9	5	0	1	0	0	0	1	0	0	0	0	1
287	13909	172807	295908	199	100	40	131	39.38890076	141.1191658	70.73531398	92.01589008	158	102	119	29	617.3232409	18	18.60726281	7.599999905	8	5	4	4	4	TSICU	TSICU	carevue	27	WHITE	EMERGENCY	M	169.8102016			82	75.8	82	1	0	1	0	0	0	0	0	1	0	1	0
288	13909	172807	295908	169	100	40.0000006	104	38.77780151	127.2060927	70.73531398	92.01589008	131	80	117	32	617.3232409	18	18.60726281	7.599999905	8	5	4	4	4	TSICU	TSICU	carevue	27	WHITE	EMERGENCY	M	169.8102016			82	75.8	82	1	0	1	0	0	0	0	0	1	0	1	0
289	13909	172807	295908	160	99	40	98	38.5000017	125.8991479	69.76624242	79.54511264	129	77	94	16	617.3232409	18	18.60726281	7.599999905	8	5	4	4	4	TSICU	TSICU	carevue	27	WHITE	EMERGENCY	M	169.8102016			82	75.8	82	1	0	1	0	0	0	0	0	1	0	1	0
290	13909	172807	295908	161	99	40.0000006	100	38.11111026	127.2060927	70.73531398	92.01589008	140	87	104	15	540	28	24	7.699999809	8	5	4	3	2	TSICU	TSICU	carevue	27	WHITE	EMERGENCY	M	169.8102016			82	75.8	82	1	0	1	0	0	0	0	0	1	0	1	0
291	13909	172807	295908	161	95	40.0000006	96	37.61110942	127.2060927	66.88502337	79.54511264	132	75	93	23	547.7085997	17	18.60726281	7.199999809	8	5	4	2	1	TSICU	TSICU	carevue	27	WHITE	EMERGENCY	M	169.8102016			82	75.8	82	1	0	1	0	0	0	0	0	1	0	1	0
292	13909	172807	295908	170	96	40	97	38.16669846	127.2060927	70.73531398	79.54511264	140	81	98	22	547.7085997	31.79003401	22.78491474	10.69999981	15	10	4	2	1	TSICU	TSICU	carevue	27	WHITE	EMERGENCY	M	169.8102016			82	75.8	82	1	0	1	0	0	0	0	0	1	0	1	0
293	13909	172807	295908	110	100	40.0000006	87	38.16669846	127.2060927	70.73531398	92.01589008	132	92	107	20	547.7085997	31.79003401	22.78491474	12.19999981	15	10	4	2	1	TSICU	TSICU	carevue	27	WHITE	EMERGENCY	M	169.8102016			82	75.8	82	1	0	1	0	0	0	0	0	1	0	1	0
294	13909	172807	295908	159	99	40.0000006	89	37.61110942	127.2060927	70.73531398	80.70905888	134	84	100	26	547.7085997	31.79003401	22.78491474	11.39999962	15	10	4	2	1	TSICU	TSICU	carevue	27	WHITE	EMERGENCY	M	169.8102016			82	75.8	82	1	0	1	0	0	0	0	0	1	0	1	0
295	13909	172807	295908	159	98	40	80	37.38890076	111.6224273	66.88502337	79.54511264	112	75	88	22	494	25	22	10.89999962	15	10	3	2	1	TSICU	TSICU	carevue	27	WHITE	EMERGENCY	M	169.8102016			82	75.8	82	1	0	1	0	0	0	0	0	1	0	1	0
296	13909	172807	295908	121	97	40.0000006	84	37.72222307	112.7638184	70.73531398	92.01589008	116	112	114	20	494	26	22.78491474	6.5	13	10	4	2	1	TSICU	TSICU	carevue	27	WHITE	EMERGENCY	M	169.8102016			82	75.8	82	1	0	1	0	0	0	0	0	1	0	1	0
297	13909	172807	295908	120	100	50	66	36.88890076	112.7638184	66.88502337	79.54511264	119	75	91	19	508	27	22.78491474	12.30000019	15	10	4	2	1	TSICU	TSICU	carevue	27	WHITE	EMERGENCY	M	169.8102016			82	75.8	82	1	0	1	0	0	0	0	0	1	0	1	0
298	13909	172807	295908	74	93	50	79	38.00000085	112.7638184	70.73531398	80.70905888	119	88	101	22	525	24	19	11	11	5	4	2	1	TSICU	TSICU	carevue	27	WHITE	EMERGENCY	M	169.8102016			82	75.8	82	1	0	1	0	0	0	0	0	1	0	1	0
299	13909	172807	295908	101	95	40	81	37.33333164	104.3905238	54.07455965	70.4866151	108	57	72	22	458	21	16	12.69999981	10	5	2	1	1	TSICU	TSICU	carevue	27	WHITE	EMERGENCY	M	169.8102016			82	75.8	82	1	0	1	0	0	0	0	0	1	0	1	0
300	13909	172807	295908	108	96	40	91	37.55559921	112.7638184	60.983398	79.54511264	124	67	86	22	511	22	19	11.10000038	10	5	2	1	1	TSICU	TSICU	carevue	27	WHITE	EMERGENCY	M	169.8102016			82	75.8	82	1	0	1	0	0	0	0	0	1	0	1	0
301	13909	172807	295908	88	93	40	92	37.72222307	112.7638184	60.983398	79.54511264	126	72	91	22	487	24	22	13.80000019	12	5	2	1	1	TSICU	TSICU	carevue	27	WHITE	EMERGENCY	M	169.8102016			82	75.8	82	1	0	1	0	0	0	0	0	1	0	1	0
302	13909	172807	295908	77	96	40	89	37.44444529	112.7638184	60.983398	79.54511264	121	69	86	22	490	22	18	10.30000019	10	5	2	1	1	TSICU	TSICU	carevue	27	WHITE	EMERGENCY	M	169.8102016			82	75.8	82	1	0	1	0	0	0	0	0	1	0	1	0
303	13909	172807	295908	132	97	40	91	37.16669846	109.5009503	60.983398	70.4866151	109	67	81	24	470	22	18	11	10	5	4	2	1	TSICU	TSICU	carevue	27	WHITE	EMERGENCY	M	169.8102016			82	75.8	82	1	0	1	0	0	0	0	0	1	0	1	0
304	13909	172807	295908	159	98	40	90	37.11111281	112.7638184	60.983398	73.28853962	114	65	82	24	456	24	18	11	12	5	4	2	1	TSICU	TSICU	carevue	27	WHITE	EMERGENCY	M	169.8102016			82	75.8	82	1	0	1	0	0	0	0	0	1	0	1	0
305	13909	172807	295908	108	97	40	84	36.05559921	103.3868075	54.07455965	70.4866151	103	57	73	24	492	24	19	11.5	11	5	5	3	1	TSICU	TSICU	carevue	27	WHITE	EMERGENCY	M	169.8102016			82	75.8	82	1	0	1	0	0	0	0	0	1	0	1	0
306	13909	172807	295908	273	100	40	88	36.22222053	112.7638184	60.983398	79.54511264	120	69	86	24	496	22	18	11.5	10	5	5	3	1	TSICU	TSICU	carevue	27	WHITE	EMERGENCY	M	169.8102016			82	75.8	82	1	0	1	0	0	0	0	0	1	0	1	0
307	13909	172807	295908	120	99	40	87	36.77780151	131	66	87.66670227	119	71	88	24	469	23	18	10.89999962	10	5	5	3	1	TSICU	TSICU	carevue	27	WHITE	EMERGENCY	M	169.8102016			82	75.8	82	1	0	1	0	0	0	0	0	1	0	1	0
308	13909	172807	295908	166	99	40.0000006	92	37.61110942	112.7638184	60.983398	79.54511264	117	72	87	24	462	22	18	10.5	10	5	5	3	1	TSICU	TSICU	carevue	27	WHITE	EMERGENCY	M	169.8102016			82	75.8	82	1	0	1	0	0	0	0	0	1	0	1	0
309	13909	172807	295908	188	100	50	87	37.66669846	104.3905238	56.17643057	70.4866151	106	62	78	22	460	23	20	10.89999962	11	5	5	3	1	TSICU	TSICU	carevue	27	WHITE	EMERGENCY	M	169.8102016			82	75.8	82	1	0	1	0	0	0	0	0	1	0	1	0
310	13909	172807	295908	379	100	100	99	37.66669846	127.2060927	70.73531398	88.17113086	148	86	103	17	485	23	19	10.19999981	11	5	2	1	1	TSICU	TSICU	carevue	27	WHITE	EMERGENCY	M	169.8102016			82	75.8	82	1	0	1	0	0	0	0	0	1	0	1	0
311	13909	172807	295908	151	100	100	112	37.66669846	147.3422024	70.73531398	92.01589008	173	96	112	16	485	23	19	10.19999981	11	5	2	1	1	TSICU	TSICU	carevue	27	WHITE	EMERGENCY	M	169.8102016			82	75.8	82	1	0	1	0	0	0	0	0	1	0	1	0
312	68887	196867	236871	110	98	70	98	37.33333333	112.7638184	52.51178313	70.4866151	122	51	70	17	493	11	18.60726281	9.04	7	5	6	1	3	CSRU	CSRU	metavision	63	WHITE	ELECTIVE	F	160.02	160.02	160.02	79.8	79.8	79.8	1	1	0	0	0	1	0	0	0	0	0	1
313	68887	196867	236871	118	95	50	96	37.22222222	112.7638184	46.19747328	63.20121771	122	39	62	18	493	11	18.60726281	9.04	7	5	6	5	4	CSRU	CSRU	metavision	63	WHITE	ELECTIVE	F	160.02	160.02	160.02	79.8	79.8	79.8	1	1	0	0	0	1	0	0	0	0	0	1
314	68887	196867	236871	149	98	50	78	37.22222222	127.2060927	54.07455965	70.4866151	133	53	77	11	493	11	18.60726281	9.04	7	10	6	5	4	CSRU	CSRU	metavision	63	WHITE	ELECTIVE	F	160.02	160.02	160.02	79.8	79.8	79.8	1	1	0	0	0	1	0	0	0	0	0	1
315	68887	196867	236871	95	95	50	92	37.66666667	127.2060927	54.07455965	70.4866151	133	59	79	18	580	25.72835835	24	11.3	14	10	5	4	4	CSRU	CSRU	metavision	63	WHITE	ELECTIVE	F	160.02	160.02	160.02	79.8	79.8	79.8	1	1	0	0	0	1	0	0	0	0	0	1
316	68887	196867	236871	93	96	50	94	36.44444444	109.5009503	54.07455965	67.53765944	109	55	69	24	567	33	24	11.3	17	10	5	4	3	CSRU	CSRU	metavision	63	WHITE	ELECTIVE	F	160.02	160.02	160.02	79.8	79.8	79.8	1	1	0	0	0	1	0	0	0	0	0	1
317	68887	196867	236871	77	93	50	97	36.44444444	112.7638184	52.51178313	67.53765944	115	51	69	21	567	33	24	11.3	17	7	5	4	3	CSRU	CSRU	metavision	63	WHITE	ELECTIVE	F	160.02	160.02	160.02	79.8	79.8	79.8	1	1	0	0	0	1	0	0	0	0	0	1
318	68887	196867	236871	84	94	50	93	36.33333333	104.3905238	46.19747328	63.20121771	105	45	60	16	567	33	24	6.6	9	7	5	4	3	CSRU	CSRU	metavision	63	WHITE	ELECTIVE	F	160.02	160.02	160.02	79.8	79.8	79.8	1	1	0	0	0	1	0	0	0	0	0	1
319	68887	196867	236871	121	95	50	88	36.5	104.3905238	46.19747328	63.20121771	104	45	62	17	497	31.79003401	28	6.9	18	10	5	1	4	CSRU	CSRU	metavision	63	WHITE	ELECTIVE	F	160.02	160.02	160.02	79.8	79.8	79.8	1	1	0	0	0	1	0	0	0	0	0	1
320	68887	196867	236871	87	97	50	76	37.1	112.7638184	52.51178313	67.53765944	121	51	68	18	497	31.79003401	28	9.2	16	10	5	1	4	CSRU	CSRU	metavision	63	WHITE	ELECTIVE	F	160.02	160.02	160.02	79.8	79.8	79.8	1	1	0	0	0	1	0	0	0	0	0	1
321	68887	196867	236871	79	96	50	79	37	103.3868075	46.19747328	63.20121771	100	43	58	18	456	41	28	9.2	17	10	1	1	1	CSRU	CSRU	metavision	63	WHITE	ELECTIVE	F	160.02	160.02	160.02	79.8	79.8	79.8	1	1	0	0	0	1	0	0	0	0	0	1
322	68887	196867	236871	93	95	50	88	36.9	102.3687085	46.19747328	63.20121771	94	38	53	18	490	34	28	8.9	17	10	1	1	1	CSRU	CSRU	metavision	63	WHITE	ELECTIVE	F	160.02	160.02	160.02	79.8	79.8	79.8	1	1	0	0	0	1	0	0	0	0	0	1
323	68887	196867	236871	117	98	60	74	36.2	112.7638184	54.07455965	70.4866151	116	59	74	10	490	34	28	8.9	17	10	1	1	1	CSRU	CSRU	metavision	63	WHITE	ELECTIVE	F	160.02	160.02	160.02	79.8	79.8	79.8	1	1	0	0	0	1	0	0	0	0	0	1
324	68887	196867	236871	110	98	60	79	36	112.7638184	46.19747328	63.20121771	113	48	65	23	550	28	24	9.6	15	10	1	1	1	CSRU	CSRU	metavision	63	WHITE	ELECTIVE	F	160.02	160.02	160.02	79.8	79.8	79.8	1	1	0	0	0	1	0	0	0	0	0	1
325	68887	196867	236871	153	100	100	80	34.1	112.7638184	46.19747328	70.4866151	126	49	73	18	550	28	24	9.6	15	5	1	1	1	CSRU	CSRU	metavision	63	WHITE	ELECTIVE	F	160.02	160.02	160.02	79.8	79.8	79.8	1	1	0	0	0	1	0	0	0	0	0	1
326	68887	196867	236871	130	100	100	93	33.2	112.7638184	46.19747328	70.4866151	126	49	73	18	548	29	24	7.4	10	5	1	1	1	CSRU	CSRU	metavision	63	WHITE	ELECTIVE	F	160.02	160.02	160.02	79.8	79.8	79.8	1	1	0	0	0	1	0	0	0	0	0	1
327	68887	196867	236871	219	100	100	93	33.2	112.7638184	46.19747328	70.4866151	126	49	73	18	548	29	18.60726281	7.4	10	5	4.252022635	3.150182427	2.585736776	CSRU	CSRU	metavision	63	WHITE	ELECTIVE	F	160.02	160.02	160.02	79.8	79.8	79.8	1	1	0	0	0	1	0	0	0	0	0	1
328	68887	196867	236871	371	100	50	93	33.2	114	60	72	119.8575054	59.87749001	79.67576385	18	548	29	18.60726281	7.4	10	5	6	5	4	CSRU	CSRU	metavision	63	WHITE	ELECTIVE	F	160.02	160.02	160.02	79.8	79.8	79.8	1	1	0	0	0	1	0	0	0	0	0	1
329	68887	196867	236871	342	100	50	93	33.2	114	60	72	119.8575054	59.87749001	79.67576385	18	548	29	18.60726281	7.4	10	5	6	5	4	CSRU	CSRU	metavision	63	WHITE	ELECTIVE	F	160.02	160.02	160.02	79.8	79.8	79.8	1	1	0	0	0	1	0	0	0	0	0	1
330	68235	150005	211116	74	97	100	103	37.22222222	93	46	55	117	59	81	18	328	14	18.60726281	11.9	10	5	6	4	4	SICU	SICU	metavision	53	WHITE	EMERGENCY	F	165.1	165.1	165.1	69.6	69.6	69.6	1	0	1	0	0	0	0	1	0	0	0	1
331	68235	150005	211116	74	96	50	94	37.22222222	93	46	55	111	57	76	25	328	14	18.60726281	11.9	10	8	6	5	4	SICU	SICU	metavision	53	WHITE	EMERGENCY	F	165.1	165.1	165.1	69.6	69.6	69.6	1	0	1	0	0	0	0	1	0	0	0	1
332	68235	150005	211116	118	96	50	100	38.38888889	122	73	96	111	50	71	18	538.1149203	25.72835835	22.78491474	12.6	11	10	5	4	3	SICU	SICU	metavision	53	WHITE	EMERGENCY	F	165.1	165.1	165.1	69.6	69.6	69.6	1	0	1	0	0	0	0	1	0	0	0	1
333	68235	150005	211116	108	94	50	93	38.61111111	104.3905238	54.07455965	67.53765944	107	52	69	18	598	17	22.78491474	10.4	11	10	1	1	3	SICU	SICU	metavision	53	WHITE	EMERGENCY	F	165.1	165.1	165.1	69.6	69.6	69.6	1	0	1	0	0	0	0	1	0	0	0	1
334	68235	150005	211116	109	98	40	93	38.27777778	114	57	71	110	54	73	20	438	16	22.78491474	10.5	12	10	1	1	3	SICU	SICU	metavision	53	WHITE	EMERGENCY	F	165.1	165.1	165.1	69.6	69.6	69.6	1	0	1	0	0	0	0	1	0	0	0	1
335	68235	150005	211116	156	97	50	93	37.88888889	103	42	57	96	43	60	18	538.1149203	25.72835835	22.78491474	12.3	13	10	5	4	3	SICU	SICU	metavision	53	WHITE	EMERGENCY	F	165.1	165.1	165.1	69.6	69.6	69.6	1	0	1	0	0	0	0	1	0	0	0	1
336	68235	150005	211116	77	96	40	112	38.44444444	112.7638184	60.18284963	79.54511264	126	64	86	20	728	17	22.78491474	12.8	11	10	6	4	3	SICU	SICU	metavision	53	WHITE	EMERGENCY	F	165.1	165.1	165.1	69.6	69.6	69.6	1	0	1	0	0	0	0	1	0	0	0	1
337	68235	150005	211116	105	96	50	98	37.44444444	103.3868075	46.19747328	63.20121771	99	48	65	20	598	16	22.78491474	10.4	11	10	6	4	3	SICU	SICU	metavision	53	WHITE	EMERGENCY	F	165.1	165.1	165.1	69.6	69.6	69.6	1	0	1	0	0	0	0	1	0	0	0	1
338	68235	150005	211116	102	96	50	101	38	103.3868075	54.07455965	70.4866151	101	54	70	15	489	16	22.78491474	11.5	11	10	5	4	3	SICU	SICU	metavision	53	WHITE	EMERGENCY	F	165.1	165.1	165.1	69.6	69.6	69.6	1	0	1	0	0	0	0	1	0	0	0	1
339	68235	150005	211116	163	95	60	103	38.27777778	100	42	65	101	48	66	15	685	17	22.78491474	9.8	11	10	6	5	4	SICU	SICU	metavision	53	WHITE	EMERGENCY	F	165.1	165.1	165.1	69.6	69.6	69.6	1	0	1	0	0	0	0	1	0	0	0	1
340	68235	150005	211116	95	96	50	105	38.44444444	104.3905238	54.07455965	70.4866151	106	57	75	15	627	17	22.78491474	8.7	11	10	6	5	4	SICU	SICU	metavision	53	WHITE	EMERGENCY	F	165.1	165.1	165.1	69.6	69.6	69.6	1	0	1	0	0	0	0	1	0	0	0	1
341	68235	150005	211116	99	93	50	113	38.05555556	112.7638184	54.07455965	70.4866151	113	55	75	14	701	22	22.78491474	9.6	11	10	5	4	3	SICU	SICU	metavision	53	WHITE	EMERGENCY	F	165.1	165.1	165.1	69.6	69.6	69.6	1	0	1	0	0	0	0	1	0	0	0	1
342	68235	150005	211116	96	99	60	100	37.72222222	127.2060927	60.983398	79.54511264	141	66	93	17	402	61	22.78491474	7.7	11	10	5	5	3	SICU	SICU	metavision	53	WHITE	EMERGENCY	F	165.1	165.1	165.1	69.6	69.6	69.6	1	0	1	0	0	0	0	1	0	0	0	1
343	68235	150005	211116	74	91	50	114	38.33333333	112.7638184	60.983398	79.54511264	128	65	88	18	555	16	18.60726281	10.2	10	8	4	3	2	SICU	SICU	metavision	53	WHITE	EMERGENCY	F	165.1	165.1	165.1	69.6	69.6	69.6	1	0	1	0	0	0	0	1	0	0	0	1
344	68235	150005	211116	73	94	50	127	38.33333333	147.3422024	70.73531398	92.01589008	161	85	115	28	554	14	18.60726281	10	9	8	5	4	3	SICU	SICU	metavision	53	WHITE	EMERGENCY	F	165.1	165.1	165.1	69.6	69.6	69.6	1	0	1	0	0	0	0	1	0	0	0	1
345	68235	150005	211116	83	92	50	117	37.38888889	129.1122265	70.73531398	92.01589008	154	87	116	22	483	14	18.60726281	9	9	8	5	1	3	SICU	SICU	metavision	53	WHITE	EMERGENCY	F	165.1	165.1	165.1	69.6	69.6	69.6	1	0	1	0	0	0	0	1	0	0	0	1
346	68235	150005	211116	78	94	50	113	38.05555556	127.2060927	60.983398	80.70905888	143	73	101	17	543	14	18.60726281	12.9	9	5	6	4	3	SICU	SICU	metavision	53	WHITE	EMERGENCY	F	165.1	165.1	165.1	69.6	69.6	69.6	1	0	1	0	0	0	0	1	0	0	0	1
347	68235	150005	211116	146	96	50	109	37	112.7638184	58.78789661	79.54511264	122	63	85	12	525	19	18.60726281	7.1	10	8	5	4	3	SICU	SICU	metavision	53	WHITE	EMERGENCY	F	165.1	165.1	165.1	69.6	69.6	69.6	1	0	1	0	0	0	0	1	0	0	0	1
348	68235	150005	211116	121	98	50	111	37.61111111	112.7638184	54.73738666	70.4866151	117	60	79	13	602	19	18.60726281	7.9	10	8	5	4	3	SICU	SICU	metavision	53	WHITE	EMERGENCY	F	165.1	165.1	165.1	69.6	69.6	69.6	1	0	1	0	0	0	0	1	0	0	0	1
349	68235	150005	211116	154	100	70	115	36.72222222	112.7638184	54.07455965	70.4866151	113	59	78	13	510	21	22.78491474	8.8	11	8	5	4	3	SICU	SICU	metavision	53	WHITE	EMERGENCY	F	165.1	165.1	165.1	69.6	69.6	69.6	1	0	1	0	0	0	0	1	0	0	0	1
350	68235	150005	211116	171	99	70	100	36.72222222	108	65	75	117	61	81	17	502	22	22.78491474	8.2	11	8	5	4	3	SICU	SICU	metavision	53	WHITE	EMERGENCY	F	165.1	165.1	165.1	69.6	69.6	69.6	1	0	1	0	0	0	0	1	0	0	0	1
351	17711	135137	238538	127	100	40.0000006	107	36.66669846	112.7638184	54.73738666	76.97446482	123	60	83	24	832	26	18	9.699999809	9	5	6	5	4	CSRU	CSRU	carevue	85	UNABLE TO OBTAIN	EMERGENCY	F	152.4	152.4	152.4	61.4	61.4	76.9	5	0	1	0	0	1	0	0	0	0	1	0
352	17711	135137	238538	119	99	40.0000006	108	36.66669846	104.3905238	47.69969387	70.4866151	107	50	70	17	832	26	18	9.699999809	9	5	6	5	4	CSRU	CSRU	carevue	85	UNABLE TO OBTAIN	EMERGENCY	F	152.4	152.4	152.4	61.4	61.4	76.9	5	0	1	0	0	1	0	0	0	0	1	0
353	17711	135137	238538	165	100	40.0000006	102	36.5	103.3868075	46.19747328	63.94377619	102	48	67	26	547.7085997	18.09704672	18.60726281	6.800000191	7	5	6	5	4	CSRU	CSRU	carevue	85	UNABLE TO OBTAIN	EMERGENCY	F	152.4	152.4	152.4	61.4	61.4	76.9	5	0	1	0	0	1	0	0	0	0	1	0
354	17711	135137	238538	148	100	40.0000006	93	37.33333164	112.7638184	70.73531398	79.54511264	114	86	99	26	547.7085997	18.09704672	18.60726281	6.869999886	7	5	6	5	4	CSRU	CSRU	carevue	85	UNABLE TO OBTAIN	EMERGENCY	F	152.4	152.4	152.4	61.4	61.4	76.9	5	0	1	0	0	1	0	0	0	0	1	0
355	17711	135137	238538	168	100	40.0000006	97	35.33333249	102.3687085	46.19747328	63.20121771	91	40	57	26	547.7085997	18.09704672	18.60726281	7	7	5	6	5	4	CSRU	CSRU	carevue	85	UNABLE TO OBTAIN	EMERGENCY	F	152.4	152.4	152.4	61.4	61.4	76.9	5	0	1	0	0	1	0	0	0	0	1	0
356	17711	135137	238538	153	100	40.0000006	91	37	112.7638184	46.19747328	67.53765944	117	46	69	28	547.7085997	18.09704672	18.60726281	7.199999809	7	5	6	5	4	CSRU	CSRU	carevue	85	UNABLE TO OBTAIN	EMERGENCY	F	152.4	152.4	152.4	61.4	61.4	76.9	5	0	1	0	0	1	0	0	0	0	1	0
357	17711	135137	238538	169	100	40.0000006	90	37	102.3687085	46.19747328	63.20121771	91	42	61	27	547.7085997	18.09704672	18.60726281	7.199999809	7	5	6	5	4	CSRU	CSRU	carevue	85	UNABLE TO OBTAIN	EMERGENCY	F	152.4	152.4	152.4	61.4	61.4	76.9	5	0	1	0	0	1	0	0	0	0	1	0
358	17711	135137	238538	156	100	40.0000006	92	37.61110942	102.3687085	69.76624242	79.54511264	93	76	85	27	547.7085997	25.72835835	18.60726281	6.800000191	9	5	6	5	4	CSRU	CSRU	carevue	85	UNABLE TO OBTAIN	EMERGENCY	F	152.4	152.4	152.4	61.4	61.4	76.9	5	0	1	0	0	1	0	0	0	0	1	0
359	17711	135137	238538	125	100	40.0000006	96	37.27780151	112.7638184	54.07455965	70.4866151	121	53	75	32	547.7085997	25.72835835	18.60726281	7.800000191	9	5	4	3	3	CSRU	CSRU	carevue	85	UNABLE TO OBTAIN	EMERGENCY	F	152.4	152.4	152.4	61.4	61.4	76.9	5	0	1	0	0	1	0	0	0	0	1	0
360	17711	135137	238538	130	100	40.0000006	90	37.90000153	103.3868075	47.69969387	63.94377619	102	50	66	30	547.7085997	26	18.60726281	8	10	5	5	4	3	CSRU	CSRU	carevue	85	UNABLE TO OBTAIN	EMERGENCY	F	152.4	152.4	152.4	61.4	61.4	76.9	5	0	1	0	0	1	0	0	0	0	1	0
361	17711	135137	238538	107	100	40.0000006	91	38.00000085	102.3687085	46.19747328	63.20121771	95	45	59	22	547.7085997	26	18.60726281	5.199999809	10	5	5	4	3	CSRU	CSRU	carevue	85	UNABLE TO OBTAIN	EMERGENCY	F	152.4	152.4	152.4	61.4	61.4	76.9	5	0	1	0	0	1	0	0	0	0	1	0
362	17711	135137	238538	115	97	40.0000006	89	37.90000153	111.6224273	47.69969387	67.53765944	111	50	69	21	520	32	27	7.599999905	11	5	5	4	3	CSRU	CSRU	carevue	85	UNABLE TO OBTAIN	EMERGENCY	F	152.4	152.4	152.4	61.4	61.4	76.9	5	0	1	0	0	1	0	0	0	0	1	0
363	17711	135137	238538	141	100	40.0000006	80	37.80000051	127.2060927	54.73738666	70.4866151	137	61	81	14	520	32	27	7	11	5	1	1	1	CSRU	CSRU	carevue	85	UNABLE TO OBTAIN	EMERGENCY	F	152.4	152.4	152.4	61.4	61.4	76.9	5	0	1	0	0	1	0	0	0	0	1	0
364	17711	135137	238538	143	92	40.0000006	75	36.90000153	127.2060927	58.78789661	79.54511264	144	63	91	14	525	33	28	6	10	5	1	1	1	CSRU	CSRU	carevue	85	UNABLE TO OBTAIN	EMERGENCY	F	152.4	152.4	152.4	61.4	61.4	76.9	5	0	1	0	0	1	0	0	0	0	1	0
365	17711	135137	238538	120	89	40.0000006	75	36.70000076	112.7638184	54.07455965	70.4866151	122	54	76	12	525	33	28	6	10	5	1	1	1	CSRU	CSRU	carevue	85	UNABLE TO OBTAIN	EMERGENCY	F	152.4	152.4	152.4	61.4	61.4	76.9	5	0	1	0	0	1	0	0	0	0	1	0
366	17711	135137	238538	128	100	40.0000006	80	36.29999924	102.3687085	46.19747328	63.20121771	82	39	53	12	525	33	28	6	10	5	6	4	3	CSRU	CSRU	carevue	85	UNABLE TO OBTAIN	EMERGENCY	F	152.4	152.4	152.4	61.4	61.4	76.9	5	0	1	0	0	1	0	0	0	0	1	0
367	17711	135137	238538	152	100	40.0000006	88	36.5	127.2060927	54.07455965	70.4866151	134	55	80	12	496	30	25	4.800000191	9	5	6	4	3	CSRU	CSRU	carevue	85	UNABLE TO OBTAIN	EMERGENCY	F	152.4	152.4	152.4	61.4	61.4	76.9	5	0	1	0	0	1	0	0	0	0	1	0
368	17711	135137	238538	145	100	40.0000006	84	36.5	102.3687085	46.19747328	63.20121771	92	45	58	10	496	30	25	4.800000191	9	5	6	4	3	CSRU	CSRU	carevue	85	UNABLE TO OBTAIN	EMERGENCY	F	152.4	152.4	152.4	61.4	61.4	76.9	5	0	1	0	0	1	0	0	0	0	1	0
369	17711	135137	238538	167	98	40.0000006	77	36.20000203	102.3687085	46.19747328	63.20121771	97	44	60	10	501	30	24	4.800000191	9	5	6	4	3	CSRU	CSRU	carevue	85	UNABLE TO OBTAIN	EMERGENCY	F	152.4	152.4	152.4	61.4	61.4	76.9	5	0	1	0	0	1	0	0	0	0	1	0
370	17711	135137	238538	185	100	50	67	36.29999924	102.3687085	46.19747328	63.20121771	89	46	58	10	501	30	24	4.800000191	9	5	6	4	3	CSRU	CSRU	carevue	85	UNABLE TO OBTAIN	EMERGENCY	F	152.4	152.4	152.4	61.4	61.4	76.9	5	0	1	0	0	1	0	0	0	0	1	0
371	17711	135137	238538	359	100	100	80	36.40000153	112.7638184	54.07455965	70.4866151	122	58	80	10	561	30	24	5.699999809	10	5	4.252022635	3.150182427	2.585736776	CSRU	CSRU	carevue	85	UNABLE TO OBTAIN	EMERGENCY	F	152.4	152.4	152.4	61.4	61.4	76.9	5	0	1	0	0	1	0	0	0	0	1	0
372	17711	135137	238538	349	100	100	85	36.29999924	112.7638184	54.07455965	70.4866151	122	58	80	16	561	30	24	5.699999809	10	5	6	5	4	CSRU	CSRU	carevue	85	UNABLE TO OBTAIN	EMERGENCY	F	152.4	152.4	152.4	61.4	61.4	76.9	5	0	1	0	0	1	0	0	0	0	1	0
373	17711	135137	238538	364	100	100	85	36.29999924	112.7638184	54.07455965	70.4866151	122	58	80	16	561	30	24	5.699999809	10	5	6	5	4	CSRU	CSRU	carevue	85	UNABLE TO OBTAIN	EMERGENCY	F	152.4	152.4	152.4	61.4	61.4	76.9	5	0	1	0	0	1	0	0	0	0	1	0
374	12086	163261	204246	175	100	40.0000006	107	37.60000017	111.6224273	56.17643057	70.4866151	112	62	77	19	760	24	22	7.5	12.30000019	5	6	5	4	CSRU	CSRU	carevue	40	ASIAN	EMERGENCY	M	172.72	172.72	172.72	84	80.5	84	2	0	1	0	0	1	0	0	0	0	1	0
375	12086	163261	204246	188	100	40.0000006	124	36.90000153	104.3905238	54.73738666	70.4866151	106	61	76	19	760	24	22	7.5	12.30000019	5	5	5	4	CSRU	CSRU	carevue	40	ASIAN	EMERGENCY	M	172.72	172.72	172.72	84	80.5	84	2	0	1	0	0	1	0	0	0	0	1	0
376	12086	163261	204246	305	100	100	96	36.10000186	92	53	66	108	65	79	17	760	24	22	7.5	12.30000019	5	5	5	4	CSRU	CSRU	carevue	40	ASIAN	EMERGENCY	M	172.72	172.72	172.72	84	80.5	84	2	0	1	0	0	1	0	0	0	0	1	0
377	12086	163261	204246	287	100	100	89	36.10000186	92	53	66	108	65	79	10	760	24	22	7.5	12.30000019	5	5	5	4	CSRU	CSRU	carevue	40	ASIAN	EMERGENCY	M	172.72	172.72	172.72	84	80.5	84	2	0	1	0	0	1	0	0	0	0	1	0
378	12086	163261	204246	280	100	100	89	36.10000186	92	53	66	108	65	79	10	760	24	22	7.5	12.30000019	5	5	5	4	CSRU	CSRU	carevue	40	ASIAN	EMERGENCY	M	172.72	172.72	172.72	84	80.5	84	2	0	1	0	0	1	0	0	0	0	1	0
379	12086	163261	204246	410	98	100	89	37	92	53	66	96	43	59	10	760	24	22	7.5	12.30000019	5	5	5	4	CSRU	CSRU	carevue	40	ASIAN	EMERGENCY	M	172.72	172.72	172.72	84	80.5	84	2	0	1	0	0	1	0	0	0	0	1	0
380	12086	163261	204246	429	98	100	88	37	92	53	66	96	43	59	13	760	24	22	7.5	12.30000019	7.62437979	6	5	4	CSRU	CSRU	carevue	40	ASIAN	EMERGENCY	M	172.72	172.72	172.72	84	80.5	84	2	0	1	0	0	1	0	0	0	0	1	0
381	95100	127420	211052	150	100	40	76	36.94444444	112.7638184	54.07455965	70.4866151	125	56	79	20	306	10	18.60726281	4.8	6	5	6	4	3	SICU	SICU	metavision	86	UNKNOWN/NOT SPECIFIED	EMERGENCY	F	154.94	154.94	154.94	42	42	42	5	0	1	0	0	0	0	1	0	0	0	1
382	95100	127420	211052	93	100	40	71	36.61111111	103.3868075	56	63.20121771	103	49	64	18	251	13	18.60726281	4.3	7	5	5	4	4	SICU	SICU	metavision	86	UNKNOWN/NOT SPECIFIED	EMERGENCY	F	154.94	154.94	154.94	42	42	42	5	0	1	0	0	0	0	1	0	0	0	1
383	95100	127420	211052	161	100	50	78	36.66666667	111.6224273	60.983398	76.97446482	112	68	83	20	251	13	18.60726281	4.3	7	5	5	4	4	SICU	SICU	metavision	86	UNKNOWN/NOT SPECIFIED	EMERGENCY	F	154.94	154.94	154.94	42	42	42	5	0	1	0	0	0	0	1	0	0	0	1
384	95100	127420	211052	149	99	40	68	36.44444444	111.6224273	56.17643057	70.4866151	111	62	80	25	313	7	18.60726281	6.3	2	5	4	2	1	SICU	SICU	metavision	86	UNKNOWN/NOT SPECIFIED	EMERGENCY	F	154.94	154.94	154.94	42	42	42	5	0	1	0	0	0	0	1	0	0	0	1
385	95100	127420	211052	131	99	40	92	36.66666667	112.7638184	54.07455965	70.4866151	116	55	76	23	295	7	18.60726281	6.7	2	8	4	2	1	SICU	SICU	metavision	86	UNKNOWN/NOT SPECIFIED	EMERGENCY	F	154.94	154.94	154.94	42	42	42	5	0	1	0	0	0	0	1	0	0	0	1
386	95100	127420	211052	207	96	40	71	36.5	83	44	53	121	51	72	20	365	21	21	7.7	11	8	6	5	4	SICU	SICU	metavision	86	UNKNOWN/NOT SPECIFIED	EMERGENCY	F	154.94	154.94	154.94	42	42	42	5	0	1	0	0	0	0	1	0	0	0	1
387	95100	127420	211052	167	100	40	46	36.55555556	90	42	54	109	42	59	20	348	19	19	6.4	11	8	6	5	4	SICU	SICU	metavision	86	UNKNOWN/NOT SPECIFIED	EMERGENCY	F	154.94	154.94	154.94	42	42	42	5	0	1	0	0	0	0	1	0	0	0	1
388	95100	127420	211052	175	100	40	49	36.22222222	112.7638184	60.983398	79.54511264	126	72	90	17	362	28	24	5.1	12	8	6	5	4	SICU	SICU	metavision	86	UNKNOWN/NOT SPECIFIED	EMERGENCY	F	154.94	154.94	154.94	42	42	42	5	0	1	0	0	0	0	1	0	0	0	1
389	95100	127420	211052	179	100	40	78	36	111.6224273	56.17643057	70.4866151	110	62	79	24	348	25.72835835	24	5	11	8	6	5	4	SICU	SICU	metavision	86	UNKNOWN/NOT SPECIFIED	EMERGENCY	F	154.94	154.94	154.94	42	42	42	5	0	1	0	0	0	0	1	0	0	0	1
390	95100	127420	211052	157	100	40	64	36.88888889	104.3905238	46.19747328	63.20121771	106	46	63	22	284	17	22.78491474	6.2	11	8	6	5	4	SICU	SICU	metavision	86	UNKNOWN/NOT SPECIFIED	EMERGENCY	F	154.94	154.94	154.94	42	42	42	5	0	1	0	0	0	0	1	0	0	0	1
391	95100	127420	211052	179	100	40	77	36.94444444	112.7638184	54.73738666	78.64974697	126	60	84	23	367	33	26.89832426	6.8	16	8	6	5	4	SICU	SICU	metavision	86	UNKNOWN/NOT SPECIFIED	EMERGENCY	F	154.94	154.94	154.94	42	42	42	5	0	1	0	0	0	0	1	0	0	0	1
392	95100	127420	211052	95	100	40	79	37.22222222	111.6224273	46.19747328	63.94377619	111	49	67	21	270	49	24	5.8	17	8	6	5	4	SICU	SICU	metavision	86	UNKNOWN/NOT SPECIFIED	EMERGENCY	F	154.94	154.94	154.94	42	42	42	5	0	1	0	0	0	0	1	0	0	0	1
393	95100	127420	211052	152	100	40	57	36.83333333	111.6224273	46.19747328	63.20121771	110	47	62	22	246	22	17	5.3	13	8	6	4	3	SICU	SICU	metavision	86	UNKNOWN/NOT SPECIFIED	EMERGENCY	F	154.94	154.94	154.94	42	42	42	5	0	1	0	0	0	0	1	0	0	0	1
394	95100	127420	211052	165	100	40	69	37.11111111	112.7638184	60.983398	79.54511264	123	66	85	22	256	44	22.78491474	6.3	15	8	6	4	3	SICU	SICU	metavision	86	UNKNOWN/NOT SPECIFIED	EMERGENCY	F	154.94	154.94	154.94	42	42	42	5	0	1	0	0	0	0	1	0	0	0	1
395	95100	127420	211052	167	100	40	72	37.11111111	127.2060927	60.983398	79.54511264	131	70	90	22	256	34	22.78491474	6.3	15	8	6	4	3	SICU	SICU	metavision	86	UNKNOWN/NOT SPECIFIED	EMERGENCY	F	154.94	154.94	154.94	42	42	42	5	0	1	0	0	0	0	1	0	0	0	1
396	95100	127420	211052	155	100	40	71	36.44444444	112.7638184	60.983398	79.54511264	124	69	87	18	249	31	22.78491474	5.5	15	8	6	4	3	SICU	SICU	metavision	86	UNKNOWN/NOT SPECIFIED	EMERGENCY	F	154.94	154.94	154.94	42	42	42	5	0	1	0	0	0	0	1	0	0	0	1
397	95100	127420	211052	122	99	50	107	36.44444444	127.2060927	70.73531398	92.01589008	142	85	104	21	249	31	22.78491474	5.5	15	8	6	4	3	SICU	SICU	metavision	86	UNKNOWN/NOT SPECIFIED	EMERGENCY	F	154.94	154.94	154.94	42	42	42	5	0	1	0	0	0	0	1	0	0	0	1
398	95100	127420	211052	132	99	50	113	37.11111111	125.8991479	66.88502337	79.54511264	129	74	92	26	249	31	22.78491474	5.5	15	8	6	4	3	SICU	SICU	metavision	86	UNKNOWN/NOT SPECIFIED	EMERGENCY	F	154.94	154.94	154.94	42	42	42	5	0	1	0	0	0	0	1	0	0	0	1
399	95100	127420	211052	257	100	100	77	36.55555556	127.2060927	60.983398	79.54511264	131	68	88	23	301	23	22.78491474	6.2	12	8	6	5	4	SICU	SICU	metavision	86	UNKNOWN/NOT SPECIFIED	EMERGENCY	F	154.94	154.94	154.94	42	42	42	5	0	1	0	0	0	0	1	0	0	0	1
400	95100	127420	211052	61	90	100	71	36.55555556	127.2060927	60.983398	79.54511264	131	68	88	22	301	23	22.78491474	6.2	12	8	6	5	4	SICU	SICU	metavision	86	UNKNOWN/NOT SPECIFIED	EMERGENCY	F	154.94	154.94	154.94	42	42	42	5	0	1	0	0	0	0	1	0	0	0	1
401	95100	127420	211052	295	100	60	86	37.05555556	125.8991479	54.07455965	70.4866151	129	59	79	21	272	31	26	8.1	15	8	6	5	4	SICU	SICU	metavision	86	UNKNOWN/NOT SPECIFIED	EMERGENCY	F	154.94	154.94	154.94	42	42	42	5	0	1	0	0	0	0	1	0	0	0	1
402	95100	127420	211052	65	100	60	73	37.05555556	127.2060927	60.983398	79.54511264	144	72	94	22	272	31	26	8.1	15	8	6	5	4	SICU	SICU	metavision	86	UNKNOWN/NOT SPECIFIED	EMERGENCY	F	154.94	154.94	154.94	42	42	42	5	0	1	0	0	0	0	1	0	0	0	1
403	95100	127420	211052	157	100	40	77	36.11111111	112.7638184	47.69969387	70.4866151	126	50	70	21	324	23	19	5.5	11	8	6	5	4	SICU	SICU	metavision	86	UNKNOWN/NOT SPECIFIED	EMERGENCY	F	154.94	154.94	154.94	42	42	42	5	0	1	0	0	0	0	1	0	0	0	1
404	95100	127420	211052	162	100	40	69	36	93	48	59	140	67	89	8	305	23	19	6.5	13	8	6	5	4	SICU	SICU	metavision	86	UNKNOWN/NOT SPECIFIED	EMERGENCY	F	154.94	154.94	154.94	42	42	42	5	0	1	0	0	0	0	1	0	0	0	1
405	95100	127420	211052	179	100	40	83	36.11111111	112.7638184	60.983398	79.54511264	126	71	91	19	494	21	18.60726281	4.6	10	5	6	5	4	SICU	SICU	metavision	86	UNKNOWN/NOT SPECIFIED	EMERGENCY	F	154.94	154.94	154.94	42	42	42	5	0	1	0	0	0	0	1	0	0	0	1
406	95100	127420	211052	177	100	40	84	36	112.7638184	60.983398	79.54511264	126	70	89	24	284	26	18.60726281	5	9	5	6	5	4	SICU	SICU	metavision	86	UNKNOWN/NOT SPECIFIED	EMERGENCY	F	154.94	154.94	154.94	42	42	42	5	0	1	0	0	0	0	1	0	0	0	1
407	95100	127420	211052	153	100	40	92	36.05555556	127.2060927	60.983398	79.54511264	130	72	91	26	116	24	22.78491474	3	11	5	6	5	4	SICU	SICU	metavision	86	UNKNOWN/NOT SPECIFIED	EMERGENCY	F	154.94	154.94	154.94	42	42	42	5	0	1	0	0	0	0	1	0	0	0	1
408	95100	127420	211052	169	100	40	86	36.5	127.2060927	60.983398	70.4866151	137	66	74	26	227	24	18.60726281	5.6	10	5	5	4	4	SICU	SICU	metavision	86	UNKNOWN/NOT SPECIFIED	EMERGENCY	F	154.94	154.94	154.94	42	42	42	5	0	1	0	0	0	0	1	0	0	0	1
409	95100	127420	211052	160	100	40	86	36.66666667	112.7638184	47.69969387	70.4866151	123	50	72	24	273	24	18.60726281	6.8	10	5	5	4	4	SICU	SICU	metavision	86	UNKNOWN/NOT SPECIFIED	EMERGENCY	F	154.94	154.94	154.94	42	42	42	5	0	1	0	0	0	0	1	0	0	0	1
410	95100	127420	211052	156	100	40	76	36.94444444	127.2060927	54.07455965	70.4866151	135	58	81	20	263	36	32	5.2	12	5	5	4	3	SICU	SICU	metavision	86	UNKNOWN/NOT SPECIFIED	EMERGENCY	F	154.94	154.94	154.94	42	42	42	5	0	1	0	0	0	0	1	0	0	0	1
411	95100	127420	211052	122	99	40	109	36.77777778	129.1122265	70.73531398	92.01589008	155	81	106	22	287	38	32	6	13	5	6	5	4	SICU	SICU	metavision	86	UNKNOWN/NOT SPECIFIED	EMERGENCY	F	154.94	154.94	154.94	42	42	42	5	0	1	0	0	0	0	1	0	0	0	1
412	95100	127420	211052	140	99	40	92	36.77777778	127.2060927	60.983398	79.54511264	146	73	99	19	314	25	18.60726281	4.2	10	5	6	5	4	SICU	SICU	metavision	86	UNKNOWN/NOT SPECIFIED	EMERGENCY	F	154.94	154.94	154.94	42	42	42	5	0	1	0	0	0	0	1	0	0	0	1
413	95100	127420	211052	173	100	40	58	37.05555556	102.3687085	46.19747328	63.20121771	86	35	49	15	469	22	18.60726281	4.3	9	5	5	4	3	SICU	SICU	metavision	86	UNKNOWN/NOT SPECIFIED	EMERGENCY	F	154.94	154.94	154.94	42	42	42	5	0	1	0	0	0	0	1	0	0	0	1
414	95100	127420	211052	110	100	40	90	37.05555556	127.2060927	60.983398	79.54511264	136	65	87	27	650	26	18.60726281	5.3	9	5	5	4	3	SICU	SICU	metavision	86	UNKNOWN/NOT SPECIFIED	EMERGENCY	F	154.94	154.94	154.94	42	42	42	5	0	1	0	0	0	0	1	0	0	0	1
415	95100	127420	211052	138	100	40	81	36.88888889	112	51	66	123	50	72	23	257	17	18.60726281	6.1	10	5	5	4	4	SICU	SICU	metavision	86	UNKNOWN/NOT SPECIFIED	EMERGENCY	F	154.94	154.94	154.94	42	42	42	5	0	1	0	0	0	0	1	0	0	0	1
416	95100	127420	211052	82	96	40	110	37	116	54	69	123	50	72	25	276	20	22.78491474	5.6	11	5	5	4	4	SICU	SICU	metavision	86	UNKNOWN/NOT SPECIFIED	EMERGENCY	F	154.94	154.94	154.94	42	42	42	5	0	1	0	0	0	0	1	0	0	0	1
417	95100	127420	211052	122	99	40	51	36.83333333	127.2060927	60.983398	79.54511264	150	69	93	19	280	16	18.60726281	4.4	7	5	5	4	3	SICU	SICU	metavision	86	UNKNOWN/NOT SPECIFIED	EMERGENCY	F	154.94	154.94	154.94	42	42	42	5	0	1	0	0	0	0	1	0	0	0	1
418	95100	127420	211052	115	98	40	58	36.94444444	127.2060927	60.983398	79.54511264	138	65	87	28	231	20	18.60726281	6.5	9	5	5	4	3	SICU	SICU	metavision	86	UNKNOWN/NOT SPECIFIED	EMERGENCY	F	154.94	154.94	154.94	42	42	42	5	0	1	0	0	0	0	1	0	0	0	1
419	95100	127420	211052	87	94	40	63	36.94444444	112.7638184	60.983398	79.54511264	122	69	86	13	307	17	18.60726281	5.1	8	5	5	4	3	SICU	SICU	metavision	86	UNKNOWN/NOT SPECIFIED	EMERGENCY	F	154.94	154.94	154.94	42	42	42	5	0	1	0	0	0	0	1	0	0	0	1
420	95100	127420	211052	112	96	40	66	36.44444444	103.3868075	47.69969387	63.20121771	103	50	65	21	306	15	18.60726281	5.4	7	5	6	5	4	SICU	SICU	metavision	86	UNKNOWN/NOT SPECIFIED	EMERGENCY	F	154.94	154.94	154.94	42	42	42	5	0	1	0	0	0	0	1	0	0	0	1
421	95100	127420	211052	117	99	40	62	36.33333333	112.7638184	54.07455965	70.4866151	127	57	79	16	277	15	18.60726281	4.5	7	5	6	5	4	SICU	SICU	metavision	86	UNKNOWN/NOT SPECIFIED	EMERGENCY	F	154.94	154.94	154.94	42	42	42	5	0	1	0	0	0	0	1	0	0	0	1
422	95100	127420	211052	108	97	40	56	37.66666667	111	41	58	127	57	77	21	280	16	18.60726281	5.1	8	5	5	3	1	SICU	SICU	metavision	86	UNKNOWN/NOT SPECIFIED	EMERGENCY	F	154.94	154.94	154.94	42	42	42	5	0	1	0	0	0	0	1	0	0	0	1
423	95100	127420	211052	124	100	40	56	36.66666667	112.7638184	54.07455965	70.4866151	128	56	77	21	401	15	18.60726281	4.5	8	5	5	3	2	SICU	SICU	metavision	86	UNKNOWN/NOT SPECIFIED	EMERGENCY	F	154.94	154.94	154.94	42	42	42	5	0	1	0	0	0	0	1	0	0	0	1
424	95100	127420	211052	191	100	40	52	35.55555556	125.8991479	47.69969387	70.4866151	129	50	74	19	236	16	18.60726281	5.1	7	5	5	3	2	SICU	SICU	metavision	86	UNKNOWN/NOT SPECIFIED	EMERGENCY	F	154.94	154.94	154.94	42	42	42	5	0	1	0	0	0	0	1	0	0	0	1
425	95100	127420	211052	129	99	40	61	36.94444444	104.3905238	46.19747328	63.20121771	104	37	57	22	344	11	18.60726281	7.7	7	5	5	3	2	SICU	SICU	metavision	86	UNKNOWN/NOT SPECIFIED	EMERGENCY	F	154.94	154.94	154.94	42	42	42	5	0	1	0	0	0	0	1	0	0	0	1
426	95100	127420	211052	122	99	40	48	37.38888889	112.7638184	46.19747328	63.20121771	123	43	65	19	401	11	18.60726281	6.6	7	5	5	4	3	SICU	SICU	metavision	86	UNKNOWN/NOT SPECIFIED	EMERGENCY	F	154.94	154.94	154.94	42	42	42	5	0	1	0	0	0	0	1	0	0	0	1
427	95100	127420	211052	181	96	40	63	36.5	127.2060927	54.07455965	70.4866151	132	52	76	20	390	10	18.60726281	4.7	6	5	5	4	3	SICU	SICU	metavision	86	UNKNOWN/NOT SPECIFIED	EMERGENCY	F	154.94	154.94	154.94	42	42	42	5	0	1	0	0	0	0	1	0	0	0	1
428	95100	127420	211052	150	97	40	55	36.61111111	111.6224273	46.19747328	63.20121771	110	42	61	20	346	16	18.60726281	7.4	8	5	5	4	3	SICU	SICU	metavision	86	UNKNOWN/NOT SPECIFIED	EMERGENCY	F	154.94	154.94	154.94	42	42	42	5	0	1	0	0	0	0	1	0	0	0	1
429	95100	127420	211052	98	97	40	57	37.72222222	102	50	62	115	45	65	21	307	20	17	6.5	8	5	6	4	3	SICU	SICU	metavision	86	UNKNOWN/NOT SPECIFIED	EMERGENCY	F	154.94	154.94	154.94	42	42	42	5	0	1	0	0	0	0	1	0	0	0	1
430	95100	127420	211052	98	97	40	49	36.55555556	127.2060927	54.07455965	70.4866151	131	59	80	15	375	18	18.60726281	5.7	8	5	6	4	3	SICU	SICU	metavision	86	UNKNOWN/NOT SPECIFIED	EMERGENCY	F	154.94	154.94	154.94	42	42	42	5	0	1	0	0	0	0	1	0	0	0	1
431	95100	127420	211052	143	99	50	70	37.11111111	69	40	47	124	64	85	17	406	21	14	6	9	5	5	3	1	SICU	SICU	metavision	86	UNKNOWN/NOT SPECIFIED	EMERGENCY	F	154.94	154.94	154.94	42	42	42	5	0	1	0	0	0	0	1	0	0	0	1
432	95100	127420	211052	73	99	50	66	36.77777778	115	61	72	124	64	85	15	410	23	18	6.4	9	5	5	3	1	SICU	SICU	metavision	86	UNKNOWN/NOT SPECIFIED	EMERGENCY	F	154.94	154.94	154.94	42	42	42	5	0	1	0	0	0	0	1	0	0	0	1
433	27967	170148	290502	85	92	60	87	37.61110942	103	65	74	114	55	73	20	400	33	34.7557683	15	25	8	6	5	4	CSRU	CSRU	carevue	83	WHITE	EMERGENCY	M	162.56	162.56	162.56	75	75	90.2	1	0	1	0	0	1	0	0	0	0	1	0
434	27967	170148	290502	77	96	40.0000006	95	38.11111026	127.2060927	54.73738666	79.54511264	144	60	88	24	400	33	34.7557683	15	25	5	6	4	4	CSRU	CSRU	carevue	83	WHITE	EMERGENCY	M	162.56	162.56	162.56	75	75	90.2	1	0	1	0	0	1	0	0	0	0	1	0
435	27967	170148	290502	82	96	40.0000006	100	37.22222222	129.1122265	66.88502337	92.01589008	153	74	104	29	483.1663163	18.09704672	18.60726281	7.699999809	7	5	5	4	4	CSRU	CSRU	carevue	83	WHITE	EMERGENCY	M	162.56	162.56	162.56	75	75	90.2	1	0	1	0	0	1	0	0	0	0	1	0
436	27967	170148	290502	101	100	50	92	37.80000051	147.3422024	66.88502337	92.01589008	167	74	108	20	526.8670849	18.09704672	18.60726281	7.699999809	7	5	1	2	4	CSRU	CSRU	carevue	83	WHITE	EMERGENCY	M	162.56	162.56	162.56	75	75	90.2	1	0	1	0	0	1	0	0	0	0	1	0
437	27967	170148	290502	130	100	50	92	37.5	141.1191658	60.983398	79.54511264	158	71	99	25	483.1663163	18.09704672	18.60726281	6.599999905	7	5	5	3	1	CSRU	CSRU	carevue	83	WHITE	EMERGENCY	M	162.56	162.56	162.56	75	75	90.2	1	0	1	0	0	1	0	0	0	0	1	0
438	27967	170148	290502	97	97	50	86	37.5	102.3687085	46.19747328	63.20121771	98	46	62	19	526.8670849	25.72835835	18.60726281	8.699999809	10	5	5	3	1	CSRU	CSRU	carevue	83	WHITE	EMERGENCY	M	162.56	162.56	162.56	75	75	90.2	1	0	1	0	0	1	0	0	0	0	1	0
439	27967	170148	290502	107	96	50	81	37.29999966	103.3868075	46.19747328	63.20121771	102	48	65	19	526.8670849	25.72835835	18.60726281	8.5	10	5	5	3	1	CSRU	CSRU	carevue	83	WHITE	EMERGENCY	M	162.56	162.56	162.56	75	75	90.2	1	0	1	0	0	1	0	0	0	0	1	0
440	27967	170148	290502	92	97	50.3000021	82	37.09999932	104.3905238	47.69969387	63.94377619	104	50	67	21	488.5515816	25.72835835	18.60726281	8.600000381	10	5	5	3	1	CSRU	CSRU	carevue	83	WHITE	EMERGENCY	M	162.56	162.56	162.56	75	75	90.2	1	0	1	0	0	1	0	0	0	0	1	0
441	27967	170148	290502	104	99	50	80	37.40000153	88	65	71	119	51	73	20	643	31	22.78491474	6.699999809	11	5	5	3	1	CSRU	CSRU	carevue	83	WHITE	EMERGENCY	M	162.56	162.56	162.56	75	75	90.2	1	0	1	0	0	1	0	0	0	0	1	0
442	27967	170148	290502	106	99	50	77	37.5	88	65	71	116	51	72	28	643	31	22.78491474	11.69999981	11	5	5	3	2	CSRU	CSRU	carevue	83	WHITE	EMERGENCY	M	162.56	162.56	162.56	75	75	90.2	1	0	1	0	0	1	0	0	0	0	1	0
443	27967	170148	290502	150	100	50	88	37.27780151	90	58	65	98	45	61	30	643	31	22.78491474	11.69999981	11	5	5	3	2	CSRU	CSRU	carevue	83	WHITE	EMERGENCY	M	162.56	162.56	162.56	75	75	90.2	1	0	1	0	0	1	0	0	0	0	1	0
444	27967	170148	290502	132	100	50	85	36.83333503	104	46	62	85	46	59	27	643	31	21	10.89999962	11	5	1	1	1	CSRU	CSRU	carevue	83	WHITE	EMERGENCY	M	162.56	162.56	162.56	75	75	90.2	1	0	1	0	0	1	0	0	0	0	1	0
445	27967	170148	290502	31	100	50	85	36.83333503	104	46	62	85	46	59	27	643	31	21	10.89999962	11	5	1	1	1	CSRU	CSRU	carevue	83	WHITE	EMERGENCY	M	162.56	162.56	162.56	75	75	90.2	1	0	1	0	0	1	0	0	0	0	1	0
446	27967	170148	290502	123	98	50	76	35.88890076	91	43	53	108	67	84	15	618	26	21	10.60000038	10	5	5	3	2	CSRU	CSRU	carevue	83	WHITE	EMERGENCY	M	162.56	162.56	162.56	75	75	90.2	1	0	1	0	0	1	0	0	0	0	1	0
447	27967	170148	290502	190	100	50	80	35.72222392	109.5009503	54.73738666	70.4866151	109	60	79	18	644	27	22	7.300000191	9	5	5	3	1	CSRU	CSRU	carevue	83	WHITE	EMERGENCY	M	162.56	162.56	162.56	75	75	90.2	1	0	1	0	0	1	0	0	0	0	1	0
448	27967	170148	290502	159	100	50	98	36.11111111	102.3687085	46.19747328	63.20121771	74	45	56	15	644	27	22	9.399999619	10	5	5	3	1	CSRU	CSRU	carevue	83	WHITE	EMERGENCY	M	162.56	162.56	162.56	75	75	90.2	1	0	1	0	0	1	0	0	0	0	1	0
449	30738	112711	285528	98	96	40.0000006	82	37.40000153	112.7638184	54.07455965	70.4866151	124	55	78	17	538.1149203	28	17	7.599999905	11	5	6	5	4	CSRU	CSRU	carevue	70	ASIAN - CHINESE	ELECTIVE	M	167.64	167.64	167.64	66	66	81.5	2	1	0	0	0	1	0	0	0	0	1	0
450	30738	112711	285528	118	100	40.0000006	68	37.20000076	103.3868075	54.73738666	70.4866151	100	61	76	11	538.1149203	25.72835835	22.78491474	7.599999905	11	5	6	5	4	CSRU	CSRU	carevue	70	ASIAN - CHINESE	ELECTIVE	M	167.64	167.64	167.64	66	66	81.5	2	1	0	0	0	1	0	0	0	0	1	0
451	30738	112711	285528	152	100	50	66	37	104.3905238	46.19747328	63.20121771	105	48	64	16	535	28	23	8	12	8	6	4	3	CSRU	CSRU	carevue	70	ASIAN - CHINESE	ELECTIVE	M	167.64	167.64	167.64	66	66	81.5	2	1	0	0	0	1	0	0	0	0	1	0
452	30738	112711	285528	79	96	50	88	37.90000153	147.3422024	70.73531398	92.01589008	173	83	124	17	487	25.72835835	23	7.400000095	11	5	5	4	4	CSRU	CSRU	carevue	70	ASIAN - CHINESE	ELECTIVE	M	167.64	167.64	167.64	66	66	81.5	2	1	0	0	0	1	0	0	0	0	1	0
453	30738	112711	285528	117	99	50	59	37.29999966	111.6224273	46.19747328	67.53765944	112	47	68	20	335	20	22.78491474	6.699999809	11	10	5	4	4	CSRU	CSRU	carevue	70	ASIAN - CHINESE	ELECTIVE	M	167.64	167.64	167.64	66	66	81.5	2	1	0	0	0	1	0	0	0	0	1	0
454	30738	112711	285528	143	100	69.99999881	60	36.90000153	112.7638184	46.19747328	63.94377619	114	44	66	15	543	30	25	6.699999809	14	10	5	4	3	CSRU	CSRU	carevue	70	ASIAN - CHINESE	ELECTIVE	M	167.64	167.64	167.64	66	66	81.5	2	1	0	0	0	1	0	0	0	0	1	0
455	30738	112711	285528	198	100	100	58	36.70000076	112.7638184	46.19747328	67.53765944	114	46	68	15	543	30	25	6.699999809	14	10	5	4	3	CSRU	CSRU	carevue	70	ASIAN - CHINESE	ELECTIVE	M	167.64	167.64	167.64	66	66	81.5	2	1	0	0	0	1	0	0	0	0	1	0
456	3695	103997	258514	31	95	40.0000006	66	37	123	62	77	113	69	82	24	547.7085997	18.09704672	18.60726281	12.30000019	7	5	6	4	3	MICU	MICU	carevue	66	WHITE	EMERGENCY	M	177.8			136.8	136.8	136.8	1	0	1	0	0	0	1	0	0	0	1	0
457	3695	103997	258514	90	97	40	101	38.27780151	112.7638184	60.983398	73.28853962	113	69	82	19	617.3232409	25.72835835	18.60726281	13	10	8	6	4	3	MICU	MICU	carevue	66	WHITE	EMERGENCY	M	177.8			136.8	136.8	136.8	1	0	1	0	0	0	1	0	0	0	1	0
458	3695	103997	258514	97	97	40	94	38.66669846	103.3868075	58.78789661	70.4866151	102	63	75	18	581	38.44882279	34.03973105	12.60000038	22	8	6	5	4	MICU	MICU	carevue	66	WHITE	EMERGENCY	M	169.8102016			136.8	136.8	136.8	1	0	1	0	0	0	1	0	0	0	1	0
459	3695	103997	258514	118	97	50	107	38.72222053	127.2060927	69.76624242	79.54511264	134	78	96	28	689	20	22.78491474	14.89999962	13	8	6	4	3	MICU	MICU	carevue	66	WHITE	EMERGENCY	M	169.8102016			136.8	136.8	136.8	1	0	1	0	0	0	1	0	0	0	1	0
460	3695	103997	258514	89	96	50	101	38.44444275	112.7638184	60.983398	78.64974697	113	70	84	24	592	21	19	13.89999962	14	8	4	3	3	MICU	MICU	carevue	66	WHITE	EMERGENCY	M	169.8102016			136.8	136.8	136.8	1	0	1	0	0	0	1	0	0	0	1	0
461	3695	103997	258514	100	99	50	107	38.44444275	111.6224273	60.983398	78.64974697	110	70	84	22	592	24	19	12.19999981	14	10	4	3	3	MICU	MICU	carevue	66	WHITE	EMERGENCY	M	169.8102016			136.8	136.8	136.8	1	0	1	0	0	0	1	0	0	0	1	0
462	3695	103997	258514	109	98	60	103	37.72222307	103.3868075	56.17643057	70.4866151	102	62	74	25	592	24	19	12.39999962	14	10	4	3	3	MICU	MICU	carevue	66	WHITE	EMERGENCY	M	169.8102016			136.8	136.8	136.8	1	0	1	0	0	0	1	0	0	0	1	0
463	3695	103997	258514	86	94	60	117	37.72222307	103.3868075	54.07455965	70.4866151	103	58	71	26	584	26	20	14.10000038	15	10	4	3	3	MICU	MICU	carevue	66	WHITE	EMERGENCY	M	169.8102016			136.8	136.8	136.8	1	0	1	0	0	0	1	0	0	0	1	0
464	3695	103997	258514	100	96	60.00000238	106	37.11111281	107	58	68	112	63	77	25	584	26	20	14.10000038	15	10	5	4	3	MICU	MICU	carevue	66	WHITE	EMERGENCY	M	169.8102016			136.8	136.8	136.8	1	0	1	0	0	0	1	0	0	0	1	0
465	3695	103997	258514	145	99	100	113	38.05559921	96	50	62	112	63	77	28	588	35	29	16.89999962	19	10	5	1	3	MICU	MICU	carevue	66	WHITE	EMERGENCY	M	169.8102016			136.8	136.8	136.8	1	0	1	0	0	0	1	0	0	0	1	0
466	3695	103997	258514	62	87	100	119	36.83333503	151	65	80	112	63	77	35	588	35	29	16.89999962	19	10	6	5	4	MICU	MICU	carevue	66	WHITE	EMERGENCY	M	169.8102016			136.8	136.8	136.8	1	0	1	0	0	0	1	0	0	0	1	0
467	3695	103997	258514	61	100	100	84	37.38890076	169	82	111	119.8575054	59.87749001	79.67576385	26	588	35	29	16.89999962	19	10	6	5	4	MICU	MICU	carevue	66	WHITE	EMERGENCY	M	169.8102016			136.8	136.8	136.8	1	0	1	0	0	0	1	0	0	0	1	0
468	3695	103997	258514	87	97	40	98	37.16669846	145	77	99.66670227	119.8575054	59.87749001	79.67576385	27	640	25	16	10.80000019	7	5	5	4	4	MICU	MICU	carevue	66	WHITE	EMERGENCY	M	169.8102016			136.8	136.8	136.8	1	0	1	0	0	0	1	0	0	0	1	0
469	3695	103997	258514	90	97	40	91	37.83333249	107	49	68.33329773	126	65	96	18	617.3232409	20	16	10.60000038	10	5	5	3	2	MICU	MICU	carevue	66	WHITE	EMERGENCY	M	147.32			136.8	136.8	136.8	1	0	1	0	0	0	1	0	0	0	1	0
470	3695	103997	258514	84	98	40	76	36.22222053	91	49	63	126	65	96	18	600	22	16	10.5	11	5	4	3	2	MICU	MICU	carevue	66	WHITE	EMERGENCY	M	147.32			136.8	136.8	136.8	1	0	1	0	0	0	1	0	0	0	1	0
471	47335	161669	229178	161	100	50	91	35.7	102.3687085	46.19747328	63.20121771	85	43	63	16	468	19	14	8.6	8	5	4	2	1	CCU	CCU	metavision	89	WHITE	EMERGENCY	M	182.88	182.88	182.88	82.4	82.4	82.4	1	0	1	0	1	0	0	0	0	0	0	1
472	47335	161669	229178	126	100	50	85	36.9	102.3687085	46.19747328	63.20121771	82	39	59	16	453	20	16	9.2	8	5	4	2	1	CCU	CCU	metavision	89	WHITE	EMERGENCY	M	182.88	182.88	182.88	82.4	82.4	82.4	1	0	1	0	1	0	0	0	0	0	0	1
473	47335	161669	229178	138	100	50	83	36.7	103.3868075	54.07455965	70.4866151	100	53	73	22	429	22	14	6.8	10	5	4	2	1	CCU	CCU	metavision	89	WHITE	EMERGENCY	M	182.88	182.88	182.88	82.4	82.4	82.4	1	0	1	0	1	0	0	0	0	0	0	1
474	47335	161669	229178	70	100	50	93	36.1	88	49	55	82	43	63	25	429	22	14	6.8	10	5	6	5	4	CCU	CCU	metavision	89	WHITE	EMERGENCY	M	182.88	182.88	182.88	82.4	82.4	82.4	1	0	1	0	1	0	0	0	0	0	0	1
475	47335	161669	229178	220	100	50	94	36.11111111	88	49	55	80	42	61	23	429	22	14	6.8	10	5	6	5	4	CCU	CCU	metavision	89	WHITE	EMERGENCY	M	182.88	182.88	182.88	82.4	82.4	82.4	1	0	1	0	1	0	0	0	0	0	0	1
476	47335	161669	229178	109	94	36	114	36.11111111	92	62	69	80	42	61	27	429	22	14	6.8	10	5	6	5	4	CCU	CCU	metavision	89	WHITE	EMERGENCY	M	182.88	182.88	182.88	82.4	82.4	82.4	1	0	1	0	1	0	0	0	0	0	0	1
477	47335	161669	229178	95	100	36	84	36.38888889	90	42	55	80	42	61	15	360	6	22.29223842	10.1	12.24595476	5	6	4	4	CCU	CCU	metavision	89	WHITE	EMERGENCY	M	182.88	182.88	182.88	82.4	82.4	82.4	1	0	1	0	1	0	0	0	0	0	0	1
478	47335	161669	229178	185	100	60	84	36.5	102.3687085	46.19747328	63.20121771	91	40	57	17	360	6	22.29223842	10.1	12.24595476	5	6	4	4	CCU	CCU	metavision	89	WHITE	EMERGENCY	M	182.88	182.88	182.88	82.4	82.4	82.4	1	0	1	0	1	0	0	0	0	0	0	1
479	47335	161669	229178	115	99	40	89	37.05555556	104.3905238	47.69969387	67.53765944	104	50	68	24	360	6	18.60726281	10.1	7	5	6	4	4	CCU	CCU	metavision	89	WHITE	EMERGENCY	M	182.88	182.88	182.88	82.4	82.4	82.4	1	0	1	0	1	0	0	0	0	0	0	1
480	47335	161669	229178	47	99	40	89	37.05555556	112.7638184	60.18284963	70.4866151	117	64	81	24	360	6	18.60726281	10.1	7	5	6	5	4	CCU	CCU	metavision	89	WHITE	EMERGENCY	M	182.88	182.88	182.88	82.4	82.4	82.4	1	0	1	0	1	0	0	0	0	0	0	1
481	47335	161669	229178	133	91	40	98	37.05555556	103.3868075	52.51178313	63.94377619	99	51	67	19	538	11	18.60726281	11.7	7	5	6	5	4	CCU	CCU	metavision	89	WHITE	EMERGENCY	M	182.88	182.88	182.88	82.4	82.4	82.4	1	0	1	0	1	0	0	0	0	0	0	1
482	47335	161669	229178	167	97	40	106	36.88888889	89	52	62	110	56	74	22	557	17	22.78491474	11.8	11	8	6	5	4	CCU	CCU	metavision	89	WHITE	EMERGENCY	M	182.88	182.88	182.88	82.4	82.4	82.4	1	0	1	0	1	0	0	0	0	0	0	1
483	47335	161669	229178	184	100	40	106	36.83333333	89	52	62	109	61	77	22	557	17	16	11.8	11	8	6	5	4	CCU	CCU	metavision	89	WHITE	EMERGENCY	M	182.88	182.88	182.88	82.4	82.4	82.4	1	0	1	0	1	0	0	0	0	0	0	1
484	47335	161669	229178	165	99	40	108	37.66666667	112.7638184	60.983398	79.54511264	117	68	86	22	483	21	17	10.6	12	10	6	5	4	CCU	CCU	metavision	89	WHITE	EMERGENCY	M	182.88	182.88	182.88	82.4	82.4	82.4	1	0	1	0	1	0	0	0	0	0	0	1
485	47335	161669	229178	97	99	40	90	36.72222222	112.7638184	54.73738666	79.54511264	127	61	85	25	535	21	18	13.4	13	10	6	5	4	CCU	CCU	metavision	89	WHITE	EMERGENCY	M	182.88	182.88	182.88	82.4	82.4	82.4	1	0	1	0	1	0	0	0	0	0	0	1
486	47335	161669	229178	131	97	50	87	36.72222222	109.5009503	46.19747328	70.4866151	109	49	70	21	482	21	18	12.6	13	10	6	5	4	CCU	CCU	metavision	89	WHITE	EMERGENCY	M	182.88	182.88	182.88	82.4	82.4	82.4	1	0	1	0	1	0	0	0	0	0	0	1
487	47335	161669	229178	65	96	70	86	36.72222222	102.3687085	46.19747328	63.20121771	89	44	60	21	482	21	18	12.6	13	10	6	5	4	CCU	CCU	metavision	89	WHITE	EMERGENCY	M	182.88	182.88	182.88	82.4	82.4	82.4	1	0	1	0	1	0	0	0	0	0	0	1
488	47335	161669	229178	130	100	40	92	38.22222222	112.7638184	54.07455965	70.4866151	121	57	79	24	560	25.72835835	18	9.9	9	5	6	5	4	CCU	CCU	metavision	89	WHITE	EMERGENCY	M	182.88	182.88	182.88	82.4	82.4	82.4	1	0	1	0	1	0	0	0	0	0	0	1
489	47335	161669	229178	327	100	40	85	38.55555556	104.3905238	54.07455965	70.4866151	108	55	72	21	503	21	22.78491474	9.3	13	10	6	4	3	CCU	CCU	metavision	89	WHITE	EMERGENCY	M	182.88	182.88	182.88	82.4	82.4	82.4	1	0	1	0	1	0	0	0	0	0	0	1
490	47335	161669	229178	111	88	40	103	37.38888889	127.2060927	60.983398	79.54511264	138	72	94	34	559	23	22.78491474	11.4	14	5	6	5	4	CCU	CCU	metavision	89	WHITE	EMERGENCY	M	182.88	182.88	182.88	82.4	82.4	82.4	1	0	1	0	1	0	0	0	0	0	0	1
491	47335	161669	229178	108	98	40	97	37.55555556	112.7638184	54.07455965	73.28853962	122	59	82	25	596	13	11	14.3	8	5	5	3	2	CCU	CCU	metavision	89	WHITE	EMERGENCY	M	182.88	182.88	182.88	82.4	82.4	82.4	1	0	1	0	1	0	0	0	0	0	0	1
492	47335	161669	229178	134	99	40	97	38.44444444	112.7638184	54.73738666	79.54511264	127	61	85	15	406	16	18.60726281	12.5	9	5	5	3	1	CCU	CCU	metavision	89	WHITE	EMERGENCY	M	182.88	182.88	182.88	82.4	82.4	82.4	1	0	1	0	1	0	0	0	0	0	0	1
493	47335	161669	229178	114	98	40	84	37.6	103.3868075	46.19747328	63.94377619	103	48	67	17	373	11	18.60726281	10.9	7	5	5	3	1	CCU	CCU	metavision	89	WHITE	EMERGENCY	M	182.88	182.88	182.88	82.4	82.4	82.4	1	0	1	0	1	0	0	0	0	0	0	1
494	47335	161669	229178	165	100	50	86	37.4	112.7638184	54.07455965	70.4866151	114	54	75	19	594	15	18.60726281	12.9	8	5	6	4	3	CCU	CCU	metavision	89	WHITE	EMERGENCY	M	182.88	182.88	182.88	82.4	82.4	82.4	1	0	1	0	1	0	0	0	0	0	0	1
495	47335	161669	229178	175	99	50	80	37.2	103.3868075	46.19747328	63.20121771	100	47	65	18	594	15	18.60726281	12.9	8	5	6	4	3	CCU	CCU	metavision	89	WHITE	EMERGENCY	M	182.88	182.88	182.88	82.4	82.4	82.4	1	0	1	0	1	0	0	0	0	0	0	1
496	47335	161669	229178	301	99	60	70	36.9	102.3687085	46.19747328	63.20121771	93	42	59	16	627	18	18.60726281	12.3	8	5	6	4	3	CCU	CCU	metavision	89	WHITE	EMERGENCY	M	182.88	182.88	182.88	82.4	82.4	82.4	1	0	1	0	1	0	0	0	0	0	0	1
497	47335	161669	229178	77	100	40	80	37.1	103.3868075	46.19747328	63.20121771	103	46	65	22	627	18	10	12.3	8	5	6	4	3	CCU	CCU	metavision	89	WHITE	EMERGENCY	M	182.88	182.88	182.88	82.4	82.4	82.4	1	0	1	0	1	0	0	0	0	0	0	1
498	47335	161669	229178	134	100	40	61	36.9	102.3687085	46.19747328	63.20121771	94	38	55	16	571	17	14	9.2	8	5	6	4	3	CCU	CCU	metavision	89	WHITE	EMERGENCY	M	182.88	182.88	182.88	82.4	82.4	82.4	1	0	1	0	1	0	0	0	0	0	0	1
499	47335	161669	229178	114	97	40	64	37.4	102.3687085	46.19747328	63.20121771	95	42	59	19	587	16	14	11.8	8	5	5	3	1	CCU	CCU	metavision	89	WHITE	EMERGENCY	M	182.88	182.88	182.88	82.4	82.4	82.4	1	0	1	0	1	0	0	0	0	0	0	1
500	47335	161669	229178	134	97	40	65	37.3	102.3687085	46.19747328	63.20121771	95	41	57	21	587	16	18.60726281	11.8	8	5	5	3	1	CCU	CCU	metavision	89	WHITE	EMERGENCY	M	182.88	182.88	182.88	82.4	82.4	82.4	1	0	1	0	1	0	0	0	0	0	0	1
501	47335	161669	229178	118	96	40	81	37	102.3687085	46.19747328	63.20121771	94	42	60	22	721	11	18.60726281	8.2	6	5	5	3	1	CCU	CCU	metavision	89	WHITE	EMERGENCY	M	182.88	182.88	182.88	82.4	82.4	82.4	1	0	1	0	1	0	0	0	0	0	0	1
502	47335	161669	229178	96	96	40	89	37	103.3868075	46.19747328	67.53765944	103	49	68	20	648	16	18.60726281	12.5	10	8	4	2	1	CCU	CCU	metavision	89	WHITE	EMERGENCY	M	182.88	182.88	182.88	82.4	82.4	82.4	1	0	1	0	1	0	0	0	0	0	0	1
503	47335	161669	229178	112	98	40	81	37.3	111.6224273	52.51178313	70.4866151	110	51	72	18	484	19	15	8.8	11	8	4	2	1	CCU	CCU	metavision	89	WHITE	EMERGENCY	M	182.88	182.88	182.88	82.4	82.4	82.4	1	0	1	0	1	0	0	0	0	0	0	1
504	47335	161669	229178	124	99	40	77	37.6	111.6224273	54.07455965	70.4866151	110	52	71	18	494	21	18	9	12	10	4	2	1	CCU	CCU	metavision	89	WHITE	EMERGENCY	M	182.88	182.88	182.88	82.4	82.4	82.4	1	0	1	0	1	0	0	0	0	0	0	1
505	47335	161669	229178	132	98	40	70	37.3	102.3687085	46.19747328	63.20121771	93	42	59	18	525	21	18	9.5	13	10	4	2	1	CCU	CCU	metavision	89	WHITE	EMERGENCY	M	182.88	182.88	182.88	82.4	82.4	82.4	1	0	1	0	1	0	0	0	0	0	0	1
506	47335	161669	229178	123	96	50	84	37.7	103.3868075	46.19747328	63.94377619	99	48	66	18	544	21	22.78491474	10.5	13	10	4	2	1	CCU	CCU	metavision	89	WHITE	EMERGENCY	M	182.88	182.88	182.88	82.4	82.4	82.4	1	0	1	0	1	0	0	0	0	0	0	1
507	47335	161669	229178	58	73	40	89	37.8	111.6224273	54.07455965	70.4866151	110	55	75	20	544	21	22.78491474	10.5	13	10	1	1	1	CCU	CCU	metavision	89	WHITE	EMERGENCY	M	182.88	182.88	182.88	82.4	82.4	82.4	1	0	1	0	1	0	0	0	0	0	0	1
508	47335	161669	229178	107	97	40	81	37.5	102.3687085	47.69969387	63.20121771	90	50	64	11	613	22	22.78491474	8.9	13	10	1	1	1	CCU	CCU	metavision	89	WHITE	EMERGENCY	M	182.88	182.88	182.88	82.4	82.4	82.4	1	0	1	0	1	0	0	0	0	0	0	1
509	47335	161669	229178	221	100	40	66	37.2	102.3687085	46.19747328	63.20121771	96	47	63	20	518	22	18	10.2	13	10	1	1	1	CCU	CCU	metavision	89	WHITE	EMERGENCY	M	182.88	182.88	182.88	82.4	82.4	82.4	1	0	1	0	1	0	0	0	0	0	0	1
510	47335	161669	229178	148	97	100	76	37.2	103.3868075	54.07455965	70.4866151	102	56	72	20	579	23	19	10.6	13	10	1	1	1	CCU	CCU	metavision	89	WHITE	EMERGENCY	M	182.88	182.88	182.88	82.4	82.4	82.4	1	0	1	0	1	0	0	0	0	0	0	1
511	47335	161669	229178	47	97	50	76	37.2	109.5009503	54.07455965	70.4866151	109	56	74	20	540	21	16	6.8	12	10	6	4	3	CCU	CCU	metavision	89	WHITE	EMERGENCY	M	182.88	182.88	182.88	82.4	82.4	82.4	1	0	1	0	1	0	0	0	0	0	0	1
512	47335	161669	229178	109	97	50	73	37.4	102.3687085	54.07455965	67.53765944	93	55	68	17	650	23	18	9.1	13	10	4	3	2	CCU	CCU	metavision	89	WHITE	EMERGENCY	M	182.88	182.88	182.88	82.4	82.4	82.4	1	0	1	0	1	0	0	0	0	0	0	1
513	47335	161669	229178	148	99	100	91	37.8	84	57	63	95	53	68	14	726	24	17	9.7	12	10	4	3	2	CCU	CCU	metavision	89	WHITE	EMERGENCY	M	182.88	182.88	182.88	82.4	82.4	82.4	1	0	1	0	1	0	0	0	0	0	0	1
514	47335	161669	229178	148	100	70	146	38	84	57	63	65	52	58	20	726	24	17	9.7	12	10	4	3	2	CCU	CCU	metavision	89	WHITE	EMERGENCY	M	182.88	182.88	182.88	82.4	82.4	82.4	1	0	1	0	1	0	0	0	0	0	0	1
515	47335	161669	229178	135	98	80	104	38.3	94	58	64	93	57	70	23	582	25.72835835	17	10.2	11	10	4	3	2	CCU	CCU	metavision	89	WHITE	EMERGENCY	M	182.88	182.88	182.88	82.4	82.4	82.4	1	0	1	0	1	0	0	0	0	0	0	1
516	47335	161669	229178	82	93	50	94	36.88888889	99	65	73	93	57	70	21	507	25	20	12.4	15	10	4	3	2	CCU	CCU	metavision	89	WHITE	EMERGENCY	M	182.88	182.88	182.88	82.4	82.4	82.4	1	0	1	0	1	0	0	0	0	0	0	1
517	47335	161669	229178	82	91	50	97	36.88888889	104	73	80	93	57	70	25	507	25	20	12.4	15	10	4	3	2	CCU	CCU	metavision	89	WHITE	EMERGENCY	M	182.88	182.88	182.88	82.4	82.4	82.4	1	0	1	0	1	0	0	0	0	0	0	1
518	90269	184760	249753	83	95	50	88	36.77777778	112.7638184	56.17643057	70.4866151	117	62	81	14	403	5	17	8.4	9	5	6	5	4	SICU	MICU	metavision	76	WHITE	URGENT	M	182.88	182.88	182.88	127	127	127	1	0	0	1	0	0	0	1	0	0	0	1
519	90269	184760	249753	77	93	40	112	37.33333333	127.2060927	54.07455965	73.28853962	137	58	82	20	466	13	18.60726281	8.8	9	8	6	5	4	SICU	MICU	metavision	76	WHITE	URGENT	M	182.88	182.88	182.88	127	127	127	1	0	0	1	0	0	0	1	0	0	0	1
520	90269	184760	249753	93	94	40	101	36.88888889	104.3905238	46.19747328	63.20121771	104	44	62	13	560	13	18.60726281	7.8	9	8	6	5	4	SICU	MICU	metavision	76	WHITE	URGENT	M	182.88	182.88	182.88	127	127	127	1	0	0	1	0	0	0	1	0	0	0	1
521	90269	184760	249753	86	96	40	105	37.11111111	111.6224273	52.51178313	70.4866151	111	51	71	28	645	14	18.60726281	8.3	9	8	6	5	4	SICU	MICU	metavision	76	WHITE	URGENT	M	182.88	182.88	182.88	127	127	127	1	0	0	1	0	0	0	1	0	0	0	1
522	90269	184760	249753	77	96	40	106	37.16666667	127.2060927	56.17643057	78.64974697	131	62	84	14	660	18	15	10.5	10	8	6	5	4	SICU	MICU	metavision	76	WHITE	URGENT	M	182.88	182.88	182.88	127	127	127	1	0	0	1	0	0	0	1	0	0	0	1
523	90269	184760	249753	83	98	40	112	37.22222222	102.3687085	47.69969387	63.20121771	95	50	63	25	540	19	22.78491474	10.5	11	8	4.252022635	3.150182427	2.585736776	SICU	MICU	metavision	76	WHITE	URGENT	M	182.88	182.88	182.88	127	127	127	1	0	0	1	0	0	0	1	0	0	0	1
524	90269	184760	249753	90	96	40	107	36.88888889	109.5009503	52.51178313	67.53765944	109	51	69	24	520	22	22.78491474	11	14	10	4.252022635	3.150182427	2.585736776	SICU	MICU	metavision	76	WHITE	URGENT	M	182.88	182.88	182.88	127	127	127	1	0	0	1	0	0	0	1	0	0	0	1
525	90269	184760	249753	92	96	50	110	37.11111111	111.6224273	54.07455965	70.4866151	110	59	74	25	485	21	19	11.1	13	10	5	4	3	SICU	MICU	metavision	76	WHITE	URGENT	M	182.88	182.88	182.88	127	127	127	1	0	0	1	0	0	0	1	0	0	0	1
526	90269	184760	249753	123	97	60	110	37.05555556	103.3868075	54.07455965	70.4866151	102	58	72	24	497	25	19	11.4	16	12	5	4	3	SICU	MICU	metavision	76	WHITE	URGENT	M	182.88	182.88	182.88	127	127	127	1	0	0	1	0	0	0	1	0	0	0	1
527	90269	184760	249753	99	96	60	110	37.05555556	102.3687085	54.07455965	63.94377619	97	58	67	24	491	22	19	11.1	15	12	5	4	3	SICU	MICU	metavision	76	WHITE	URGENT	M	182.88	182.88	182.88	127	127	127	1	0	0	1	0	0	0	1	0	0	0	1
528	90269	184760	249753	67	93	60	107	37.77777778	89	49	58	105	59	74	25	415	24	19	10.4	16	8	5	4	3	SICU	MICU	metavision	76	WHITE	URGENT	M	182.88	182.88	182.88	127	127	127	1	0	0	1	0	0	0	1	0	0	0	1
529	90269	184760	249753	87	95	60	108	37.72222222	92	57	65	93	52	65	26	535	25	24	9.3	12	8	1	1	1	SICU	MICU	metavision	76	WHITE	URGENT	M	182.88	182.88	182.88	127	127	127	1	0	0	1	0	0	0	1	0	0	0	1
530	90269	184760	249753	86	98	60	112	37.88888889	82	56	61	95	56	67	18	592	18.09704672	24	9	8	5	1	1	1	SICU	MICU	metavision	76	WHITE	URGENT	M	182.88	182.88	182.88	127	127	127	1	0	0	1	0	0	0	1	0	0	0	1
531	90269	184760	249753	63	91	60	108	37	76	51	56	75	44	53	16	592	18.09704672	24	9	8	5	1	1	1	SICU	MICU	metavision	76	WHITE	URGENT	M	182.88	182.88	182.88	127	127	127	1	0	0	1	0	0	0	1	0	0	0	1
532	90269	184760	249753	86	91	60	128	37	76	51	56	75	44	53	16	592	18.09704672	24	9	8	5	1	1	1	SICU	MICU	metavision	76	WHITE	URGENT	M	182.88	182.88	182.88	127	127	127	1	0	0	1	0	0	0	1	0	0	0	1
533	90269	184760	249753	121	98	100	123	37	102	58	66	112	57	74	18	621	11	10	10.4	6	5	1	1	1	SICU	MICU	metavision	76	WHITE	URGENT	M	182.88	182.88	182.88	127	127	127	1	0	0	1	0	0	0	1	0	0	0	1
534	90269	184760	249753	88	96	96	131	35.94444444	101	59	69	110	65	80	29	580	22	10	10.2	7	5	6	5	3	SICU	MICU	metavision	76	WHITE	URGENT	M	182.88	182.88	182.88	127	127	127	1	0	0	1	0	0	0	1	0	0	0	1
535	90269	184760	249753	82	96	96	129	36.55555556	109	64	73	110	65	80	26	580	22	10	10.2	7	5	6	5	3	SICU	MICU	metavision	76	WHITE	URGENT	M	182.88	182.88	182.88	127	127	127	1	0	0	1	0	0	0	1	0	0	0	1
536	1257	186617	206916	57	90	40.0000006	89	36.83333503	125	61	78	89	62	77	18	600	16	18.60726281	20	7	7.62437979	6	5	4	MICU	MICU	carevue	64	WHITE	EMERGENCY	F	172.72			51.8	51.8	55.6	1	0	1	0	0	0	1	0	0	0	1	0
537	1257	186617	206916	60	93	40.0000006	95	36.4444436	125	68	82	89	62	77	15	600	16	18.60726281	20	7	7.62437979	6	5	4	MICU	MICU	carevue	64	WHITE	EMERGENCY	F	172.72			51.8	51.8	55.6	1	0	1	0	0	0	1	0	0	0	1	0
538	1257	186617	206916	63	94	94.99999881	90	36.11111111	193	121	141	119.8575054	59.87749001	79.67576385	17	488	29	22.78491474	9.899999619	11	8	6	5	4	MICU	MICU	carevue	64	WHITE	EMERGENCY	F	169.8102016			51.8	51.8	55.6	1	0	1	0	0	0	1	0	0	0	1	0
539	1257	186617	206916	59	92	69.99999881	81	36.94444444	103	53	66	119.8575054	59.87749001	79.67576385	16	488	29	22.78491474	9.899999619	11	8	6	5	4	MICU	MICU	carevue	64	WHITE	EMERGENCY	F	169.8102016			51.8	51.8	55.6	1	0	1	0	0	0	1	0	0	0	1	0
540	1257	186617	206916	148	99	50	87	37.44444529	103	70	66	119.8575054	59.87749001	79.67576385	15	488	29	22.78491474	9.899999619	11	8	4	2	1	MICU	MICU	carevue	64	WHITE	EMERGENCY	F	169.8102016			51.8	51.8	55.6	1	0	1	0	0	0	1	0	0	0	1	0
541	1257	186617	206916	80	97	50	91	38.05559921	115	56	70	119.8575054	59.87749001	79.67576385	18	473	35	19	7.5	11	5	6	4	2	MICU	MICU	carevue	64	WHITE	EMERGENCY	F	169.8102016			51.8	51.8	55.6	1	0	1	0	0	0	1	0	0	0	1	0
542	1257	186617	206916	200	91	100	113	36.16669846	119	58	75	119.8575054	59.87749001	79.67576385	19	456	30	14	5.699999809	10	5	6	4	4	MICU	MICU	carevue	64	WHITE	EMERGENCY	F	169.8102016			51.8	51.8	55.6	1	0	1	0	0	0	1	0	0	0	1	0
543	1257	186617	206916	94	97	50	83	36.16669846	95	57	67	119.8575054	59.87749001	79.67576385	16	456	30	14	5.699999809	10	5	6	4	4	MICU	MICU	carevue	64	WHITE	EMERGENCY	F	169.8102016			51.8	51.8	55.6	1	0	1	0	0	0	1	0	0	0	1	0
544	1257	186617	206916	456	100	50	121	36.0000017	129	83	95	149	67	98	23	547.7085997	25.72835835	18.60726281	14.30000019	10	5	6	5	4	MICU	MICU	carevue	64	WHITE	EMERGENCY	F	169.8102016			51.8	51.8	55.6	1	0	1	0	0	0	1	0	0	0	1	0
545	1257	186617	206916	252	99	50	114	36.11111111	136	86	98	149	67	98	21	547.7085997	25.72835835	18.60726281	14.30000019	10	5	6	5	4	MICU	MICU	carevue	64	WHITE	EMERGENCY	F	169.8102016			51.8	51.8	55.6	1	0	1	0	0	0	1	0	0	0	1	0
546	84416	171251	242178	135	98	50	76	36.94444444	104	49	62	100	42	62	23	562	11	18.60726281	10.5	7	5	6	5	4	CSRU	CSRU	metavision	83	WHITE	EMERGENCY	M	177.8	177.8	177.8	100	100	100	1	0	1	0	0	1	0	0	0	0	0	1
547	84416	171251	242178	128	98	50	83	37.38888889	104	45	60	107	48	70	22	562	11	18.60726281	10.5	7	5	6	5	4	CSRU	CSRU	metavision	83	WHITE	EMERGENCY	M	177.8	177.8	177.8	100	100	100	1	0	1	0	0	1	0	0	0	0	0	1
548	84416	171251	242178	129	99	50	75	36.44444444	104	45	60	122	52	78	18	562	11	18.60726281	10.5	7	5	5	4	3	CSRU	CSRU	metavision	83	WHITE	EMERGENCY	M	177.8	177.8	177.8	100	100	100	1	0	1	0	0	1	0	0	0	0	0	1
549	84416	171251	242178	133	98	50	79	36.66666667	96	42	55	102	54	72	20	451	16	18.60726281	9.1	8	5	5	4	3	CSRU	CSRU	metavision	83	WHITE	EMERGENCY	M	177.8	177.8	177.8	100	100	100	1	0	1	0	0	1	0	0	0	0	0	1
550	84416	171251	242178	90	97	50	92	37.05555556	114	56	65	136	65	90	23	475	15	18.60726281	7.3	8	5	5	4	3	CSRU	CSRU	metavision	83	WHITE	EMERGENCY	M	177.8	177.8	177.8	100	100	100	1	0	1	0	0	1	0	0	0	0	0	1
551	84416	171251	242178	167	98	50	84	37.27777778	109.5009503	52.51178313	70.4866151	109	51	72	22	487	11	18.60726281	7.9	7	5	6	5	4	CSRU	CSRU	metavision	83	WHITE	EMERGENCY	M	177.8	177.8	177.8	100	100	100	1	0	1	0	0	1	0	0	0	0	0	1
552	84416	171251	242178	152	97	50	87	36.66666667	112.7638184	54.07455965	70.4866151	117	59	80	17	452	20	22.78491474	11.3	12	8	6	5	4	CSRU	CSRU	metavision	83	WHITE	EMERGENCY	M	177.8	177.8	177.8	100	100	100	1	0	1	0	0	1	0	0	0	0	0	1
553	84416	171251	242178	131	99	50	87	37.72222222	102.3687085	46.19747328	63.20121771	94	47	64	15	539	20	22.78491474	9.2	12	8	6	5	4	CSRU	CSRU	metavision	83	WHITE	EMERGENCY	M	177.8	177.8	177.8	100	100	100	1	0	1	0	0	1	0	0	0	0	0	1
554	84416	171251	242178	141	100	50	93	37.77777778	127.2060927	58.78789661	79.54511264	130	63	88	19	575	25	18	9.5	13	8	4.252022635	3.150182427	2.585736776	CSRU	CSRU	metavision	83	WHITE	EMERGENCY	M	177.8	177.8	177.8	100	100	100	1	0	1	0	0	1	0	0	0	0	0	1
555	84416	171251	242178	126	100	50	90	37.55555556	102.3687085	54.07455965	63.94377619	97	52	67	19	550	26	22	10.1	12	8	6	2	4	CSRU	CSRU	metavision	83	WHITE	EMERGENCY	M	177.8	177.8	177.8	100	100	100	1	0	1	0	0	1	0	0	0	0	0	1
556	84416	171251	242178	103	100	50	94	37.88888889	104.3905238	54.07455965	70.4866151	107	54	72	22	582	26	21	14.2	15	8	6	2	4	CSRU	CSRU	metavision	83	WHITE	EMERGENCY	M	177.8	177.8	177.8	100	100	100	1	0	1	0	0	1	0	0	0	0	0	1
557	84416	171251	242178	66	93	50	114	37.88888889	129.1122265	70.73531398	92.01589008	153	79	106	32	504	16	22.78491474	17	11	5	6	2	4	CSRU	CSRU	metavision	83	WHITE	EMERGENCY	M	177.8	177.8	177.8	100	100	100	1	0	1	0	0	1	0	0	0	0	0	1
558	84416	171251	242178	85	99	50	94	36.66666667	127.2060927	54.07455965	79.54511264	134	59	86	28	504	16	22.78491474	17	11	5	6	2	4	CSRU	CSRU	metavision	83	WHITE	EMERGENCY	M	177.8	177.8	177.8	100	100	100	1	0	1	0	0	1	0	0	0	0	0	1
559	84416	171251	242178	88	98	50	110	37.22222222	127.2060927	54.73738666	79.54511264	132	60	86	29	551	17	22.78491474	16.2	11	5	6	5	4	CSRU	CSRU	metavision	83	WHITE	EMERGENCY	M	177.8	177.8	177.8	100	100	100	1	0	1	0	0	1	0	0	0	0	0	1
560	84416	171251	242178	94	100	50	96	37.55555556	127.2060927	54.73738666	79.54511264	130	61	87	27	444	14	18.60726281	14.4	10	8	6	5	4	CSRU	CSRU	metavision	83	WHITE	EMERGENCY	M	177.8	177.8	177.8	100	100	100	1	0	1	0	0	1	0	0	0	0	0	1
561	84416	171251	242178	118	100	50	93	37.55555556	125.8991479	54.73738666	79.54511264	129	61	86	20	444	14	18.60726281	14.4	10	8	4	4	4	CSRU	CSRU	metavision	83	WHITE	EMERGENCY	M	177.8	177.8	177.8	100	100	100	1	0	1	0	0	1	0	0	0	0	0	1
562	84416	171251	242178	99	100	40	94	38.16666667	127.2060927	60.983398	79.54511264	134	65	89	18	637	19	22.78491474	9.3	11	8	4	4	4	CSRU	CSRU	metavision	83	WHITE	EMERGENCY	M	177.8	177.8	177.8	100	100	100	1	0	1	0	0	1	0	0	0	0	0	1
563	84416	171251	242178	106	100	50	96	38.16666667	112.7638184	70.73531398	70.4866151	117	81	81	15	637	25.72835835	25	9.3	11	8	4	4	4	CSRU	CSRU	metavision	83	WHITE	EMERGENCY	M	177.8	177.8	177.8	100	100	100	1	0	1	0	0	1	0	0	0	0	0	1
564	84416	171251	242178	144	100	50	98	37.38888889	127.2060927	60.983398	79.54511264	141	69	97	16	528	27	22	8.1	12	8	4.252022635	3.150182427	2.585736776	CSRU	CSRU	metavision	83	WHITE	EMERGENCY	M	177.8	177.8	177.8	100	100	100	1	0	1	0	0	1	0	0	0	0	0	1
565	84416	171251	242178	98	100	50	104	38.16666667	147.3422024	70.73531398	92.01589008	160	83	111	16	550	31	24	10.8	14	8	4.252022635	3.150182427	2.585736776	CSRU	CSRU	metavision	83	WHITE	EMERGENCY	M	177.8	177.8	177.8	100	100	100	1	0	1	0	0	1	0	0	0	0	0	1
566	84416	171251	242178	142	100	50	96	38.16666667	111.6224273	54.07455965	70.4866151	110	59	78	16	550	31	24	10.8	14	8	5	4	3	CSRU	CSRU	metavision	83	WHITE	EMERGENCY	M	177.8	177.8	177.8	100	100	100	1	0	1	0	0	1	0	0	0	0	0	1
567	84416	171251	242178	103	100	50	98	38.05555556	127.2060927	60.983398	79.54511264	138	65	90	18	379	32	24	12	13	8	5	4	3	CSRU	CSRU	metavision	83	WHITE	EMERGENCY	M	177.8	177.8	177.8	100	100	100	1	0	1	0	0	1	0	0	0	0	0	1
568	84416	171251	242178	127	100	50	102	37.33333333	112.7638184	60.18284963	79.54511264	125	64	87	18	576	27	20	10.3	12	8	5	4	3	CSRU	CSRU	metavision	83	WHITE	EMERGENCY	M	177.8	177.8	177.8	100	100	100	1	0	1	0	0	1	0	0	0	0	0	1
569	84416	171251	242178	122	100	50	99	37.33333333	112.7638184	54.73738666	70.4866151	116	60	80	18	597	27	18	10.1	12	8	4	3	2	CSRU	CSRU	metavision	83	WHITE	EMERGENCY	M	177.8	177.8	177.8	100	100	100	1	0	1	0	0	1	0	0	0	0	0	1
570	84416	171251	242178	86	98	50	89	38.27777778	127.2060927	60.983398	79.54511264	138	72	95	19	643	21	20	13.5	11	8	1	2	4	CSRU	CSRU	metavision	83	WHITE	EMERGENCY	M	177.8	177.8	177.8	100	100	100	1	0	1	0	0	1	0	0	0	0	0	1
571	84416	171251	242178	76	100	50	94	36.05555556	127.2060927	60.983398	79.54511264	131	65	88	21	580	21	18	10.5	11	8	1	1	1	CSRU	CSRU	metavision	83	WHITE	EMERGENCY	M	177.8	177.8	177.8	100	100	100	1	0	1	0	0	1	0	0	0	0	0	1
572	84416	171251	242178	82	98	50	83	37.11111111	127.2060927	60.983398	79.54511264	135	71	93	16	614	18.09704672	17	8.1	7	5	1	1	1	CSRU	CSRU	metavision	83	WHITE	EMERGENCY	M	177.8	177.8	177.8	100	100	100	1	0	1	0	0	1	0	0	0	0	0	1
573	84416	171251	242178	106	96	50	86	37.11111111	125.8991479	60.983398	79.54511264	129	68	90	16	575	22	17	8.6	8	5	1	1	1	CSRU	CSRU	metavision	83	WHITE	EMERGENCY	M	177.8	177.8	177.8	100	100	100	1	0	1	0	0	1	0	0	0	0	0	1
574	84416	171251	242178	100	96	50	83	37.33333333	112.7638184	56.17643057	70.4866151	116	62	81	18	522	16	15	8.5	8	5	1	1	1	CSRU	CSRU	metavision	83	WHITE	EMERGENCY	M	177.8	177.8	177.8	100	100	100	1	0	1	0	0	1	0	0	0	0	0	1
575	84416	171251	242178	91	95	50	88	37.66666667	109.5009503	54.07455965	70.4866151	109	59	77	17	487	18.09704672	15	8.3	7	5	4.252022635	3.150182427	2.585736776	CSRU	CSRU	metavision	83	WHITE	EMERGENCY	M	177.8	177.8	177.8	100	100	100	1	0	1	0	0	1	0	0	0	0	0	1
576	84416	171251	242178	101	98	50	88	37.33333333	112.7638184	60.983398	79.54511264	118	67	86	16	487	18.09704672	20	8.3	7	5	1	1	1	CSRU	CSRU	metavision	83	WHITE	EMERGENCY	M	177.8	177.8	177.8	100	100	100	1	0	1	0	0	1	0	0	0	0	0	1
577	84416	171251	242178	110	100	50	82	36.22222222	103.3868075	54.07455965	70.4866151	102	57	73	16	576	22	20	8.7	8	5	1	1	1	CSRU	CSRU	metavision	83	WHITE	EMERGENCY	M	177.8	177.8	177.8	100	100	100	1	0	1	0	0	1	0	0	0	0	0	1
578	84416	171251	242178	139	100	50	82	36.61111111	103.3868075	54.07455965	70.4866151	100	54	71	14	576	22	20	8.7	8	5	1	1	1	CSRU	CSRU	metavision	83	WHITE	EMERGENCY	M	177.8	177.8	177.8	100	100	100	1	0	1	0	0	1	0	0	0	0	0	1
579	84416	171251	242178	144	100	50	91	36.61111111	102.3687085	46.19747328	63.20121771	93	49	65	14	622	30	22	8.1	10	5	1	1	1	CSRU	CSRU	metavision	83	WHITE	EMERGENCY	M	177.8	177.8	177.8	100	100	100	1	0	1	0	0	1	0	0	0	0	0	1
580	84416	171251	242178	128	100	50	91	36.22222222	112.7638184	60.983398	79.54511264	125	66	89	14	846	13	12	9.4	7	5	1	1	1	CSRU	CSRU	metavision	83	WHITE	EMERGENCY	M	177.8	177.8	177.8	100	100	100	1	0	1	0	0	1	0	0	0	0	0	1
581	84416	171251	242178	136	100	50	112	36.11111111	102.3687085	47.69969387	63.20121771	88	50	64	18	971	17	12	8.6	8	5	1	1	1	CSRU	CSRU	metavision	83	WHITE	EMERGENCY	M	177.8	177.8	177.8	100	100	100	1	0	1	0	0	1	0	0	0	0	0	1
582	84416	171251	242178	174	98	50	118	36.11111111	102.3687085	47.69969387	63.20121771	88	50	64	22	971	17	18.60726281	8.6	8	5	1	1	1	CSRU	CSRU	metavision	83	WHITE	EMERGENCY	M	177.8	177.8	177.8	100	100	100	1	0	1	0	0	1	0	0	0	0	0	1
583	18792	185451	218490	161	99	100	80	37.16669846	127.2060927	46.19747328	70.4866151	133	48	77	14	700	33	25	8.300000191	9	5	5	1	2	TSICU	TSICU	carevue	86	WHITE	EMERGENCY	F	167.64	167.64	167.64	79	79	79.7	1	0	1	0	0	0	0	0	1	0	1	0
584	18792	185451	218490	122	99	30	75	36.61111196	135	31	65.66670227	140	49	80	16	436	21	18.60726281	6.099999905	8	5	5	4	3	TSICU	TSICU	carevue	86	WHITE	EMERGENCY	F	167.64	167.64	167.64	79	79	79.7	1	0	1	0	0	0	0	0	1	0	1	0
585	18792	185451	218490	174	100	40	72	37.66669846	112.7638184	46.19747328	70.4866151	128	48	75	18	504	24	15	6.099999905	11	5	5	3	2	TSICU	TSICU	carevue	86	WHITE	EMERGENCY	F	167.64	167.64	167.64	79	79	79.7	1	0	1	0	0	0	0	0	1	0	1	0
586	18792	185451	218490	179	99	40	75	37.66669846	102.3687085	46.19747328	63.20121771	96	35	54	17	500	31	15	9.140000343	11	5	5	3	2	TSICU	TSICU	carevue	86	WHITE	EMERGENCY	F	167.64	167.64	167.64	79	79	79.7	1	0	1	0	0	0	0	0	1	0	1	0
587	18792	185451	218490	163	99	40	87	37.55559921	112.7638184	46.19747328	79.54511264	128	42	97	32	500	23	16	7.03000021	9	5	5	3	1	TSICU	TSICU	carevue	86	WHITE	EMERGENCY	F	167.64	167.64	167.64	79	79	79.7	1	0	1	0	0	0	0	0	1	0	1	0
588	18792	185451	218490	162	100	40	61	37	127.2060927	46.19747328	70.4866151	140	49	80	17	498	24	14	7	9	5	5	3	1	TSICU	TSICU	carevue	86	WHITE	EMERGENCY	F	167.64	167.64	167.64	79	79	79.7	1	0	1	0	0	0	0	0	1	0	1	0
589	18792	185451	218490	158	100	40	63	37.22222222	103.3868075	46.19747328	63.20121771	100	35	48	15	446	21	16	6.340000153	9	5	5	3	2	TSICU	TSICU	carevue	86	WHITE	EMERGENCY	F	167.64	167.64	167.64	79	79	79.7	1	0	1	0	0	0	0	0	1	0	1	0
590	18792	185451	218490	156	100	40	65	37.11111281	112.7638184	46.19747328	67.53765944	117	44	68	13	448	20	16	5.789999962	9	5	5	3	2	TSICU	TSICU	carevue	86	WHITE	EMERGENCY	F	167.64	167.64	167.64	79	79	79.7	1	0	1	0	0	0	0	0	1	0	1	0
591	18792	185451	218490	149	100	40	74	37.11111281	127.2060927	46.19747328	70.4866151	130	42	71	13	488	20	15	7.099999905	9	5	5	3	2	TSICU	TSICU	carevue	86	WHITE	EMERGENCY	F	167.64	167.64	167.64	79	79	79.7	1	0	1	0	0	0	0	0	1	0	1	0
592	18792	185451	218490	174	100	40	74	37.27780151	127.2060927	46.19747328	70.4866151	132	45	75	21	450	20	17	6.199999809	9	5	5	3	2	TSICU	TSICU	carevue	86	WHITE	EMERGENCY	F	167.64	167.64	167.64	79	79	79.7	1	0	1	0	0	0	0	0	1	0	1	0
593	18792	185451	218490	148	100	40	62	37.33333164	122	43	69.33329773	109	37	60	14	451	19	16	6.300000191	9	5	5	3	1	TSICU	TSICU	carevue	86	WHITE	EMERGENCY	F	167.64	167.64	167.64	79	79	79.7	1	0	1	0	0	0	0	0	1	0	1	0
594	18792	185451	218490	113	99	40.0000006	57	37.16669846	122	43	69.33329773	124	44	70	16	460	21	16	7.400000095	9	5	5	4	3	TSICU	TSICU	carevue	86	WHITE	EMERGENCY	F	167.64	167.64	167.64	79	79	79.7	1	0	1	0	0	0	0	0	1	0	1	0
595	18792	185451	218490	190	100	40.0000006	65	37.44444529	112.7638184	46.19747328	67.53765944	126	43	69	19	506	19	14	8.100000381	9	5	5	3	2	TSICU	TSICU	carevue	86	WHITE	EMERGENCY	F	167.64	167.64	167.64	79	79	79.7	1	0	1	0	0	0	0	0	1	0	1	0
596	18792	185451	218490	231	73	60	58	37.33333164	129.1122265	54.07455965	79.54511264	154	55	85	14	509	19	14	6.900000095	8	5	5	4	3	TSICU	TSICU	carevue	86	WHITE	EMERGENCY	F	167.64	167.64	167.64	79	79	79.7	1	0	1	0	0	0	0	0	1	0	1	0
597	2915	106104	297909	79	99	50	103	37.11111281	112	51	71.33329773	95	45	59	16	650	30	17	8.899999619	11	5	6	4	3	MICU	MICU	carevue	46	WHITE	EMERGENCY	M	185.42	185.42	185.42	80	80	80	1	0	1	0	0	0	1	0	0	0	1	0
598	2915	106104	297909	90	94	50	116	36.77780151	124	53	76.66670227	95	45	59	10	605	22	17	8.899999619	10	5	6	5	4	MICU	MICU	carevue	46	WHITE	EMERGENCY	M	185.42	185.42	185.42	80	80	80	1	0	1	0	0	0	1	0	0	0	1	0
599	48153	170129	288018	94	96	50	73	36.44444444	131	50	71	137	66	93	17	520	11	18.60726281	8.6	7	5	6	4	3	MICU	MICU	metavision	86	WHITE	EMERGENCY	M	177.8	177.8	177.8	85	85	85	1	0	1	0	0	0	1	0	0	0	0	1
600	48153	170129	288018	112	100	40	77	37	118	58	72	119.8575054	59.87749001	79.67576385	19	450	5	18.60726281	8.3	7	5	6	4	3	MICU	MICU	metavision	86	WHITE	EMERGENCY	M	177.8	177.8	177.8	85	85	85	1	0	1	0	0	0	1	0	0	0	0	1
601	48153	170129	288018	118	97	40	72	37.33333333	100	51	63	119.8575054	59.87749001	79.67576385	20	533	11	18.60726281	10.3	7	5	6	4	3	MICU	MICU	metavision	86	WHITE	EMERGENCY	M	177.8	177.8	177.8	85	85	85	1	0	1	0	0	0	1	0	0	0	0	1
602	48153	170129	288018	103	99	40	72	36.72222222	110	58	72	119.8575054	59.87749001	93	20	525	13	18.60726281	9.15	7	5	5	4	3	MICU	MICU	metavision	86	WHITE	EMERGENCY	M	177.8	177.8	177.8	85	85	85	1	0	1	0	0	0	1	0	0	0	0	1
603	48153	170129	288018	109	94	40	64	36.11111111	95	50	61	119.8575054	59.87749001	93	19	500	22	18.60726281	8.6	7	5	4	2	1	MICU	MICU	metavision	86	WHITE	EMERGENCY	M	177.8	177.8	177.8	85	85	85	1	0	1	0	0	0	1	0	0	0	0	1
604	22545	147949	213714	108	98	100	111	38.00000085	141.1191658	66.88502337	83.17641792	157	74	102	26	519	27	16	8	9	5	6	5	4	CSRU	CSRU	carevue	53	WHITE	EMERGENCY	F	170.18	170.18	170.18	86	86	92	1	0	1	0	0	1	0	0	0	0	1	0
605	22545	147949	213714	97	97	50	108	38.00000085	127.2060927	60.983398	80.70905888	151	73	101	15	617.3232409	18.09704672	18.60726281	6.400000095	8	5	6	4	3	CSRU	CSRU	carevue	53	WHITE	EMERGENCY	F	170.18	170.18	170.18	86	86	92	1	0	1	0	0	1	0	0	0	0	1	0
606	22545	147949	213714	96	98	50	108	37.60000017	112.7638184	60.983398	79.54511264	121	71	90	16	600	26.60000038	25.20000076	8.199999809	6.300000191	5	5	3	1	CSRU	CSRU	carevue	53	WHITE	EMERGENCY	F	170.18	170.18	170.18	86	86	92	1	0	1	0	0	1	0	0	0	0	1	0
607	22545	147949	213714	109	97	50	115	38.60000186	125	69	87.66670227	129	76	93	18	617.3232409	18.09704672	18.60726281	6.940000057	7.599999905	5	5	3	1	CSRU	CSRU	carevue	53	WHITE	EMERGENCY	F	170.18	170.18	170.18	86	86	92	1	0	1	0	0	1	0	0	0	0	1	0
608	22545	147949	213714	96	97	50	118	38.70000203	77	58	64.33329773	109	60	75	15	617.3232409	18.09704672	18.60726281	6.940000057	7.599999905	5	5	3	1	CSRU	CSRU	carevue	53	WHITE	EMERGENCY	F	170.18	170.18	170.18	86	86	92	1	0	1	0	0	1	0	0	0	0	1	0
609	22545	147949	213714	89	99	50	101	36.4444436	77	58	64.33329773	119	63	82	15	617.3232409	18.09704672	18.60726281	7	7.5	5	1	1	1	CSRU	CSRU	carevue	53	WHITE	EMERGENCY	F	170.18	170.18	170.18	86	86	92	1	0	1	0	0	1	0	0	0	0	1	0
610	22545	147949	213714	164	99	50	102	36.61111196	103.3868075	60.983398	70.4866151	100	68	79	11	640	30.70000076	18.60726281	7	7.5	10	1	1	1	CSRU	CSRU	carevue	53	WHITE	EMERGENCY	F	170.18	170.18	170.18	86	86	92	1	0	1	0	0	1	0	0	0	0	1	0
611	22545	147949	213714	110	98	50	93	36.0000017	112.7638184	70.73531398	79.54511264	114	84	95	11	640	30.70000076	22.78491474	7.199999809	12.60000038	10	1	1	1	CSRU	CSRU	carevue	53	WHITE	EMERGENCY	F	170.18	170.18	170.18	86	86	92	1	0	1	0	0	1	0	0	0	0	1	0
612	6955	183581	292627	117	95	60	81	36.38890076	112.7638184	60.983398	78.64974697	115	67	84	16	414	19	13	10.5	9	7	6	5	4	CCU	CCU	carevue	72	BLACK/AFRICAN AMERICAN	EMERGENCY	F	160.02			185	185	185	3	0	1	0	1	0	0	0	0	0	1	0
613	6955	183581	292627	80	93	60	108	37.16669846	103.3868075	54.07455965	67.53765944	99	54	68	18	414	19	13	10.5	9	7	6	5	4	CCU	CCU	carevue	72	BLACK/AFRICAN AMERICAN	EMERGENCY	F	160.02			185	185	185	3	0	1	0	1	0	0	0	0	0	1	0
614	6955	183581	292627	68	95	55.61094303	107	37.61110942	102.3687085	46.19747328	63.20121771	91	48	61	20	552.3280727	26.08809647	22.29223842	10.4229542	12.24595476	7.62437979	6	5	4	CCU	CCU	carevue	72	BLACK/AFRICAN AMERICAN	EMERGENCY	F	169.8102016			185	185	185	3	0	1	0	1	0	0	0	0	0	1	0
615	6955	183581	292627	69	97	34.9999994	114	36.61111196	112.7638184	54.07455965	70.4866151	120	56	76	22	552.3280727	26.08809647	22.29223842	10.4229542	12.24595476	5	6	5	4	CCU	CCU	carevue	72	BLACK/AFRICAN AMERICAN	EMERGENCY	F	169.8102016			185	185	185	3	0	1	0	1	0	0	0	0	0	1	0
616	6955	183581	292627	93	97	34.9999994	97	38.00000085	103.3868075	54.07455965	67.53765944	103	55	69	15	600	24	18.60726281	5.300000191	9	5	6	5	4	CCU	CCU	carevue	72	BLACK/AFRICAN AMERICAN	EMERGENCY	F	169.8102016			185	185	185	3	0	1	0	1	0	0	0	0	0	1	0
617	6955	183581	292627	68	92	34.9999994	106	38.55559921	104.3905238	46.19747328	63.20121771	107	48	65	19	600	24	18.60726281	5.300000191	9	5	6	5	4	CCU	CCU	carevue	72	BLACK/AFRICAN AMERICAN	EMERGENCY	F	169.8102016			185	185	185	3	0	1	0	1	0	0	0	0	0	1	0
618	6955	183581	292627	72	94	34.9999994	92	36.5	127.2060927	60.983398	79.54511264	140	72	93	19	600	24	18.60726281	5.300000191	9	5	6	4	3	CCU	CCU	carevue	72	BLACK/AFRICAN AMERICAN	EMERGENCY	F	169.8102016			185	185	185	3	0	1	0	1	0	0	0	0	0	1	0
619	6955	183581	292627	83	96	34.9999994	82	36.5	125.8991479	60.983398	79.54511264	129	67	85	18	600	24	18.60726281	5.300000191	9	5	6	4	3	CCU	CCU	carevue	72	BLACK/AFRICAN AMERICAN	EMERGENCY	F	169.8102016			185	185	185	3	0	1	0	1	0	0	0	0	0	1	0
620	6955	183581	292627	79	96	34.9999994	80	36.66669846	127.2060927	60.983398	79.54511264	137	71	92	18	600	21	18.60726281	7.539999962	9	5	6	4	3	CCU	CCU	carevue	72	BLACK/AFRICAN AMERICAN	EMERGENCY	F	169.8102016			185	185	185	3	0	1	0	1	0	0	0	0	0	1	0
621	6955	183581	292627	129	96	50	81	36.72222137	127.2060927	60.983398	79.54511264	132	69	88	14	500	22	18.60726281	6.710000038	9	5	6	4	3	CCU	CCU	carevue	72	BLACK/AFRICAN AMERICAN	EMERGENCY	F	169.8102016			185	185	185	3	0	1	0	1	0	0	0	0	0	1	0
622	6955	183581	292627	72	94	50	97	36.77780151	115	42	66.33329773	144	75	121	15	500	22	18.60726281	5.230000019	7	5	4.252022635	3.150182427	2.585736776	CCU	CCU	carevue	72	BLACK/AFRICAN AMERICAN	EMERGENCY	F	169.8102016			185	185	185	3	0	1	0	1	0	0	0	0	0	1	0
623	6955	183581	292627	61	91	50	90	36.77780151	149	66	93.66670227	144	75	121	14	617.3232409	18.09704672	18.60726281	6.599999905	8	5	6	5	4	CCU	CCU	carevue	72	BLACK/AFRICAN AMERICAN	EMERGENCY	F	167.64			185	185	185	3	0	1	0	1	0	0	0	0	0	1	0
624	6955	183581	292627	50	92	50	87	36.77780151	149	66	93.66670227	144	75	121	20	547.7085997	18.09704672	18.60726281	6.599999905	8	5	6	5	4	CCU	CCU	carevue	72	BLACK/AFRICAN AMERICAN	EMERGENCY	F	167.64			185	185	185	3	0	1	0	1	0	0	0	0	0	1	0
625	72436	151223	205250	82	98	50	119	37.55555556	127.2060927	58.78789661	79.54511264	140	63	89	26	580	19	18.60726281	16.8	7	5	1	1	1	MICU	MICU	metavision	54	WHITE	EMERGENCY	M	182.88	182.88	182.88	94.6	94.6	94.6	1	0	1	0	0	0	1	0	0	0	0	1
626	72436	151223	205250	91	99	50	82	37.11111111	104.3905238	46.19747328	67.53765944	107	49	69	26	517	15	18.60726281	13.2	9	5	1	1	1	MICU	MICU	metavision	54	WHITE	EMERGENCY	M	182.88	182.88	182.88	94.6	94.6	94.6	1	0	1	0	0	0	1	0	0	0	0	1
627	72436	151223	205250	100	99	50	87	37.11111111	102.3687085	46.19747328	63.20121771	93	40	58	22	515	11	18.60726281	8.2	6	5	1	1	1	MICU	MICU	metavision	54	WHITE	EMERGENCY	M	182.88	182.88	182.88	94.6	94.6	94.6	1	0	1	0	0	0	1	0	0	0	0	1
628	72436	151223	205250	83	98	50	83	37.72222222	112.7638184	47.69969387	70.4866151	116	50	70	16	515	11	18.60726281	8.2	6	5	1	1	1	MICU	MICU	metavision	54	WHITE	EMERGENCY	M	182.88	182.88	182.88	94.6	94.6	94.6	1	0	1	0	0	0	1	0	0	0	0	1
629	72436	151223	205250	89	98	50	83	37.72222222	112.7638184	47.69969387	70.4866151	116	50	70	16	515	11	18.60726281	8.2	6	5	1	1	1	MICU	MICU	metavision	54	WHITE	EMERGENCY	M	182.88	182.88	182.88	94.6	94.6	94.6	1	0	1	0	0	0	1	0	0	0	0	1
630	72436	151223	205250	73	97	50	85	38.27777778	102.3687085	46.19747328	63.20121771	96	44	62	31	494	21	22.78491474	15.6	11	5	1	1	1	MICU	MICU	metavision	54	WHITE	EMERGENCY	M	182.88	182.88	182.88	94.6	94.6	94.6	1	0	1	0	0	0	1	0	0	0	0	1
631	72436	151223	205250	106	100	50	124	37.72222222	111.6224273	54.07455965	70.4866151	112	59	77	30	486	18	18.60726281	14.9	9	5	1	1	1	MICU	MICU	metavision	54	WHITE	EMERGENCY	M	182.88	182.88	182.88	94.6	94.6	94.6	1	0	1	0	0	0	1	0	0	0	0	1
632	72436	151223	205250	92	100	50	84	36.11111111	112.7638184	54.07455965	70.4866151	118	53	75	28	562	12	18.60726281	16.5	7	5	1	1	1	MICU	MICU	metavision	54	WHITE	EMERGENCY	M	182.88	182.88	182.88	94.6	94.6	94.6	1	0	1	0	0	0	1	0	0	0	0	1
633	72436	151223	205250	119	100	50	118	37.72222222	104.3905238	54.07455965	70.4866151	104	53	70	23	528	21	22.78491474	16.4	13	8	1	1	1	MICU	MICU	metavision	54	WHITE	EMERGENCY	M	182.88	182.88	182.88	94.6	94.6	94.6	1	0	1	0	0	0	1	0	0	0	0	1
634	72436	151223	205250	80	99	50	124	37.61111111	112.7638184	54.07455965	70.4866151	113	56	77	35	521	22	22.78491474	21.8	15	8	1	1	1	MICU	MICU	metavision	54	WHITE	EMERGENCY	M	182.88	182.88	182.88	94.6	94.6	94.6	1	0	1	0	0	0	1	0	0	0	0	1
635	72436	151223	205250	82	100	50	98	38.55555556	127.2060927	47.69969387	70.4866151	134	50	74	33	478	15	18.60726281	16.2	9	8	1	1	1	MICU	MICU	metavision	54	WHITE	EMERGENCY	M	182.88	182.88	182.88	94.6	94.6	94.6	1	0	1	0	0	0	1	0	0	0	0	1
636	72436	151223	205250	70	98	50	100	37.94444444	127.2060927	54.07455965	70.4866151	136	52	77	26	647	15	18.60726281	18.6	9	8	1	1	1	MICU	MICU	metavision	54	WHITE	EMERGENCY	M	182.88	182.88	182.88	94.6	94.6	94.6	1	0	1	0	0	0	1	0	0	0	0	1
637	72436	151223	205250	72	97	50	88	37.11111111	112.7638184	54.07455965	70.4866151	122	53	75	29	580	12	18.60726281	14	6	5	5	4	3	MICU	MICU	metavision	54	WHITE	EMERGENCY	M	182.88	182.88	182.88	94.6	94.6	94.6	1	0	1	0	0	0	1	0	0	0	0	1
638	72436	151223	205250	121	100	50	119	38.55555556	102.3687085	47.69969387	63.20121771	89	50	64	28	517	12	18.60726281	16.7	7	5	5	4	3	MICU	MICU	metavision	54	WHITE	EMERGENCY	M	182.88	182.88	182.88	94.6	94.6	94.6	1	0	1	0	0	0	1	0	0	0	0	1
639	72436	151223	205250	96	100	50	87	38.05555556	103.3868075	46.19747328	63.20121771	99	44	62	24	546	11	18.60726281	12.8	6	5	5	4	3	MICU	MICU	metavision	54	WHITE	EMERGENCY	M	182.88	182.88	182.88	94.6	94.6	94.6	1	0	1	0	0	0	1	0	0	0	0	1
640	72436	151223	205250	87	100	50	96	37.66666667	127.2060927	54.07455965	78.64974697	145	55	84	23	613	12	18.60726281	11.9	7	5	5	4	3	MICU	MICU	metavision	54	WHITE	EMERGENCY	M	182.88	182.88	182.88	94.6	94.6	94.6	1	0	1	0	0	0	1	0	0	0	0	1
641	72436	151223	205250	80	100	50	89	37.38888889	109.5009503	46.19747328	63.94377619	109	46	67	24	470	11	18.60726281	9.1	6	5	5	4	3	MICU	MICU	metavision	54	WHITE	EMERGENCY	M	182.88	182.88	182.88	94.6	94.6	94.6	1	0	1	0	0	0	1	0	0	0	0	1
642	72436	151223	205250	103	100	50	103	37.38888889	147.3422024	60.983398	80.70905888	161	67	101	25	324	11	18.60726281	7	6	5	5	1	3	MICU	MICU	metavision	54	WHITE	EMERGENCY	M	182.88	182.88	182.88	94.6	94.6	94.6	1	0	1	0	0	0	1	0	0	0	0	1
643	72436	151223	205250	75	100	40	89	37.16666667	111.6224273	46.19747328	67.53765944	111	46	69	20	590	11	18.60726281	10.2	6	5	5	4	3	MICU	MICU	metavision	54	WHITE	EMERGENCY	M	182.88	182.88	182.88	94.6	94.6	94.6	1	0	1	0	0	0	1	0	0	0	0	1
644	72436	151223	205250	138	100	50	92	38.00555556	127.2060927	54.07455965	70.4866151	131	56	80	16	617	14	18.60726281	9.9	9	8	5	3	2	MICU	MICU	metavision	54	WHITE	EMERGENCY	M	182.88	182.88	182.88	94.6	94.6	94.6	1	0	1	0	0	0	1	0	0	0	0	1
645	72436	151223	205250	175	100	50	94	37.77777778	103.3868075	46.19747328	63.20121771	101	44	65	15	550	17	18.60726281	11.2	9	8	5	3	2	MICU	MICU	metavision	54	WHITE	EMERGENCY	M	182.88	182.88	182.88	94.6	94.6	94.6	1	0	1	0	0	0	1	0	0	0	0	1
646	72436	151223	205250	93	98	50	87	38.05555556	116	47	64	140	63	89	19	550	14	18.60726281	9.4	9	8	5	3	2	MICU	MICU	metavision	54	WHITE	EMERGENCY	M	182.88	182.88	182.88	94.6	94.6	94.6	1	0	1	0	0	0	1	0	0	0	0	1
647	72436	151223	205250	97	95	50	95	38.88888889	129	44	65	124	50	75	19	672	15	18.60726281	13.6	10	8	5	4	3	MICU	MICU	metavision	54	WHITE	EMERGENCY	M	182.88	182.88	182.88	94.6	94.6	94.6	1	0	1	0	0	0	1	0	0	0	0	1
648	72436	151223	205250	91	95	50	90	37.88888889	112.7638184	54.07455965	70.4866151	116	52	75	19	529	14	18.60726281	12	10	8	5	3	2	MICU	MICU	metavision	54	WHITE	EMERGENCY	M	182.88	182.88	182.88	94.6	94.6	94.6	1	0	1	0	0	0	1	0	0	0	0	1
649	72436	151223	205250	107	96	40	122	37	104.3905238	54.07455965	70.4866151	108	58	77	20	610	11	18.60726281	10.1	7	5	5	3	2	MICU	MICU	metavision	54	WHITE	EMERGENCY	M	182.88	182.88	182.88	94.6	94.6	94.6	1	0	1	0	0	0	1	0	0	0	0	1
650	72436	151223	205250	95	99	40	87	36.38888889	112.7638184	60.983398	79.54511264	116	73	92	21	463	14	11	10.1	9	5	5	3	2	MICU	MICU	metavision	54	WHITE	EMERGENCY	M	182.88	182.88	182.88	94.6	94.6	94.6	1	0	1	0	0	0	1	0	0	0	0	1
651	72436	151223	205250	132	99	40	87	36.38888889	112.7638184	54.07455965	70.4866151	114	59	80	22	482	12	11	10.6	7	5	5	3	2	MICU	MICU	metavision	54	WHITE	EMERGENCY	M	182.88	182.88	182.88	94.6	94.6	94.6	1	0	1	0	0	0	1	0	0	0	0	1
652	72436	151223	205250	123	97	40	86	37	121	70	84	117	56	77	22	435	14	18.60726281	10.9	7	5	5	3	2	MICU	MICU	metavision	54	WHITE	EMERGENCY	M	182.88	182.88	182.88	94.6	94.6	94.6	1	0	1	0	0	0	1	0	0	0	0	1
653	19113	137018	276935	144	95	40.0000006	94	38.70000203	66	22	36.66669846	42	34	38	18	417	30	27	8.199999809	17	5	1	1	1	SICU	SICU	carevue	54	AMERICAN INDIAN/ALASKA NATIVE	EMERGENCY	F	170.18	170.18	170.18	50	50	71	5	0	1	0	0	0	0	1	0	0	1	0
654	19113	137018	276935	163	98	40.0000006	102	38.60000186	102.3687085	46.19747328	63.20121771	65	45	54	28	440	36	31	12	16	5	1	1	1	SICU	SICU	carevue	54	AMERICAN INDIAN/ALASKA NATIVE	EMERGENCY	F	170.18	170.18	170.18	50	50	71	5	0	1	0	0	0	0	1	0	0	1	0
655	19113	137018	276935	152	99	40.0000006	102	38.5000017	102.3687085	47.69969387	63.20121771	79	50	61	27	440	36	31	12	16	5	1	1	1	SICU	SICU	carevue	54	AMERICAN INDIAN/ALASKA NATIVE	EMERGENCY	F	170.18	170.18	170.18	50	50	71	5	0	1	0	0	0	0	1	0	0	1	0
656	19113	137018	276935	135	83	40.0000006	98	38.20000119	102.3687085	46.19747328	70.4866151	86	47	76	23	500	52	48	9.68999958	20	5	1	1	2	SICU	SICU	carevue	54	AMERICAN INDIAN/ALASKA NATIVE	EMERGENCY	F	170.18	170.18	170.18	50	50	71	5	0	1	0	0	0	0	1	0	0	1	0
657	19113	137018	276935	139	99	40.0000006	102	37.70000076	104.3905238	54.07455965	70.4866151	104	56	71	25	535	40	35	11.80000019	18	5	1	1	2	SICU	SICU	carevue	54	AMERICAN INDIAN/ALASKA NATIVE	EMERGENCY	F	170.18	170.18	170.18	50	50	71	5	0	1	0	0	0	0	1	0	0	1	0
658	19113	137018	276935	427	100	100	102	37.70000076	93	34	53.66669846	113	59	76	23	540	40	36	11.5	18	5	1	1	2	SICU	SICU	carevue	54	AMERICAN INDIAN/ALASKA NATIVE	EMERGENCY	F	170.18	170.18	170.18	50	50	71	5	0	1	0	0	0	0	1	0	0	1	0
659	19113	137018	276935	147	100	40.0000006	101	36.40000153	93	34	53.66669846	85	47	58	19	540	40	36	11.5	18	5	1	1	1	SICU	SICU	carevue	54	AMERICAN INDIAN/ALASKA NATIVE	EMERGENCY	F	170.18	170.18	170.18	50	50	71	5	0	1	0	0	0	0	1	0	0	1	0
660	19113	137018	276935	139	100	40.0000006	98	36.79999924	82	45	57.33330154	86	46	64	22	445	42	36	9	12	5	1	1	1	SICU	SICU	carevue	54	AMERICAN INDIAN/ALASKA NATIVE	EMERGENCY	F	170.18	170.18	170.18	50	50	71	5	0	1	0	0	0	0	1	0	0	1	0
661	19113	137018	276935	150	99	40.0000006	96	36.79999924	89	34	52.33330154	77	42	53	19	445	45	36	9	12	5	1	1	1	SICU	SICU	carevue	54	AMERICAN INDIAN/ALASKA NATIVE	EMERGENCY	F	170.18	170.18	170.18	50	50	71	5	0	1	0	0	0	0	1	0	0	1	0
662	19113	137018	276935	151	97	40.0000006	92	36.79999924	102.3687085	46.19747328	63.20121771	89	46	59	22	480	20	18.60726281	11	9	5	1	1	1	SICU	SICU	carevue	54	AMERICAN INDIAN/ALASKA NATIVE	EMERGENCY	F	170.18	170.18	170.18	50	50	71	5	0	1	0	0	0	0	1	0	0	1	0
663	19113	137018	276935	154	97	40.0000006	97	36.5	102.3687085	46.19747328	63.20121771	91	45	58	20	500	21	18.60726281	9	9	5	1	1	1	SICU	SICU	carevue	54	AMERICAN INDIAN/ALASKA NATIVE	EMERGENCY	F	170.18	170.18	170.18	50	50	71	5	0	1	0	0	0	0	1	0	0	1	0
664	19113	137018	276935	176	97	40.0000006	104	36.79999924	103.3868075	46.19747328	63.20121771	101	48	59	24	580	31	22.78491474	11.5	13	5	1	1	1	SICU	SICU	carevue	54	AMERICAN INDIAN/ALASKA NATIVE	EMERGENCY	F	170.18	170.18	170.18	50	50	71	5	0	1	0	0	0	0	1	0	0	1	0
665	19113	137018	276935	158	97	40.0000006	100	36.5	102.3687085	46.19747328	63.20121771	96	49	63	21	500	24	22	10.19999981	11	5	1	1	1	SICU	SICU	carevue	54	AMERICAN INDIAN/ALASKA NATIVE	EMERGENCY	F	170.18	170.18	170.18	50	50	71	5	0	1	0	0	0	0	1	0	0	1	0
666	19113	137018	276935	168	96	40.0000006	97	36.40000153	102.3687085	46.19747328	63.20121771	90	47	60	21	500	24	22	10.60000038	10	5	1	1	1	SICU	SICU	carevue	54	AMERICAN INDIAN/ALASKA NATIVE	EMERGENCY	F	170.18	170.18	170.18	50	50	71	5	0	1	0	0	0	0	1	0	0	1	0
667	19113	137018	276935	161	97	40.0000006	94	36.5	102.3687085	46.19747328	63.20121771	96	48	62	18	480	26	18.60726281	10	10	5	1	1	1	SICU	SICU	carevue	54	AMERICAN INDIAN/ALASKA NATIVE	EMERGENCY	F	170.18	170.18	170.18	50	50	71	5	0	1	0	0	0	0	1	0	0	1	0
668	19113	137018	276935	161	97	40.0000006	98	36.70000076	103.3868075	46.19747328	63.20121771	99	48	60	20	520	21	18.60726281	10	8	5	1	1	1	SICU	SICU	carevue	54	AMERICAN INDIAN/ALASKA NATIVE	EMERGENCY	F	170.18	170.18	170.18	50	50	71	5	0	1	0	0	0	0	1	0	0	1	0
669	19113	137018	276935	155	97	50	103	37.40000153	103.3868075	54.07455965	63.94377619	101	53	67	17	520	21	18.60726281	10	8	5	1	1	1	SICU	SICU	carevue	54	AMERICAN INDIAN/ALASKA NATIVE	EMERGENCY	F	170.18	170.18	170.18	50	50	71	5	0	1	0	0	0	0	1	0	0	1	0
670	19113	137018	276935	141	96	40.0000006	106	37.40000153	102.3687085	46.19747328	63.20121771	94	47	61	17	520	22	18.60726281	9.199999809	9	5	1	1	1	SICU	SICU	carevue	54	AMERICAN INDIAN/ALASKA NATIVE	EMERGENCY	F	170.18	170.18	170.18	50	50	71	5	0	1	0	0	0	0	1	0	0	1	0
671	19113	137018	276935	148	97	40.0000006	112	37.5	104.3905238	54.07455965	67.53765944	104	53	69	20	520	16	13	7.900000095	6	5	1	1	1	SICU	SICU	carevue	54	AMERICAN INDIAN/ALASKA NATIVE	EMERGENCY	F	170.18	170.18	170.18	50	50	71	5	0	1	0	0	0	0	1	0	0	1	0
672	19113	137018	276935	151	100	40	113	37.20000076	111.6224273	54.07455965	70.4866151	112	59	75	23	540	13	18.60726281	12.19999981	6	5	1	1	2	SICU	SICU	carevue	54	AMERICAN INDIAN/ALASKA NATIVE	EMERGENCY	F	170.18	170.18	170.18	50	50	71	5	0	1	0	0	0	0	1	0	0	1	0
673	19113	137018	276935	102	100	40	104	37	104.3905238	54.07455965	70.4866151	108	56	71	16	500	14	18.60726281	12.5	8	5	1	1	2	SICU	SICU	carevue	54	AMERICAN INDIAN/ALASKA NATIVE	EMERGENCY	F	170.18	170.18	170.18	50	50	71	5	0	1	0	0	0	0	1	0	0	1	0
674	19113	137018	276935	129	99	40.0000006	111	37.20000076	104.3905238	54.07455965	67.53765944	104	54	69	28	510	29	28	13.5	17	5	1	1	3	SICU	SICU	carevue	54	AMERICAN INDIAN/ALASKA NATIVE	EMERGENCY	F	170.18	170.18	170.18	50	50	71	5	0	1	0	0	0	0	1	0	0	1	0
675	19113	137018	276935	149	99	40.0000006	112	37	109.5009503	54.07455965	70.4866151	109	58	74	23	510	32	30	13.60000038	10	5	4	3	2	SICU	SICU	carevue	54	AMERICAN INDIAN/ALASKA NATIVE	EMERGENCY	F	170.18	170.18	170.18	50	50	71	5	0	1	0	0	0	0	1	0	0	1	0
676	19113	137018	276935	151	98	40	114	36.79999924	104.3905238	54.07455965	70.4866151	104	54	70	25	502	22	17	12.5	10	5	5	3	1	SICU	SICU	carevue	54	AMERICAN INDIAN/ALASKA NATIVE	EMERGENCY	F	170.18	170.18	170.18	50	50	71	5	0	1	0	0	0	0	1	0	0	1	0
677	19113	137018	276935	149	99	40	103	36.29999924	104.3905238	54.07455965	67.53765944	105	52	69	26	504	19	17	12.30000019	10	5	4	2	1	SICU	SICU	carevue	54	AMERICAN INDIAN/ALASKA NATIVE	EMERGENCY	F	170.18	170.18	170.18	50	50	71	5	0	1	0	0	0	0	1	0	0	1	0
678	19113	137018	276935	174	99	40.0000006	101	36.5	112.7638184	54.07455965	70.4866151	114	57	74	26	490	35	33	11.80000019	14	5	4	2	1	SICU	SICU	carevue	54	AMERICAN INDIAN/ALASKA NATIVE	EMERGENCY	F	170.18	170.18	170.18	50	50	71	5	0	1	0	0	0	0	1	0	0	1	0
679	19113	137018	276935	177	99	40.0000006	108	37.29999966	104.3905238	46.19747328	63.20121771	104	49	65	24	485	30	28	11.19999981	12	5	4	2	1	SICU	SICU	carevue	54	AMERICAN INDIAN/ALASKA NATIVE	EMERGENCY	F	170.18	170.18	170.18	50	50	71	5	0	1	0	0	0	0	1	0	0	1	0
680	19113	137018	276935	172	100	40.0000006	115	38.00000085	104.3905238	46.19747328	63.20121771	105	48	63	27	511	18.09704672	30	13	7	5	4	2	1	SICU	SICU	carevue	54	AMERICAN INDIAN/ALASKA NATIVE	EMERGENCY	F	170.18	170.18	170.18	50	50	71	5	0	1	0	0	0	0	1	0	0	1	0
681	19113	137018	276935	143	100	40.0000006	117	38.20000119	104.3905238	54.07455965	67.53765944	107	53	69	24	502	18	18.60726281	13.89999962	7	5	4	2	1	SICU	SICU	carevue	54	AMERICAN INDIAN/ALASKA NATIVE	EMERGENCY	F	170.18	170.18	170.18	50	50	71	5	0	1	0	0	0	0	1	0	0	1	0
682	19113	137018	276935	189	100	40.0000006	121	38.30000136	104.3905238	54.07455965	70.4866151	107	56	72	25	449	12	18.60726281	12.69999981	7	5	4	2	1	SICU	SICU	carevue	54	AMERICAN INDIAN/ALASKA NATIVE	EMERGENCY	F	170.18	170.18	170.18	50	50	71	5	0	1	0	0	0	0	1	0	0	1	0
683	19113	137018	276935	197	100	40.0000006	111	38.20000119	103.3868075	54.07455965	67.53765944	103	53	68	25	449	34	22.78491474	12.69999981	14	5	4	2	1	SICU	SICU	carevue	54	AMERICAN INDIAN/ALASKA NATIVE	EMERGENCY	F	170.18	170.18	170.18	50	50	71	5	0	1	0	0	0	0	1	0	0	1	0
684	19113	137018	276935	192	100	40.0000006	87	36.5	104.3905238	54.07455965	70.4866151	104	54	70	20	450	32	22.78491474	9	14	5	4	2	1	SICU	SICU	carevue	54	AMERICAN INDIAN/ALASKA NATIVE	EMERGENCY	F	170.18	170.18	170.18	50	50	71	5	0	1	0	0	0	0	1	0	0	1	0
685	19113	137018	276935	148	99	40.0000006	83	36.40000153	102.3687085	46.19747328	63.20121771	90	47	62	22	520	27	22.78491474	8.600000381	11	5	4	2	1	SICU	SICU	carevue	54	AMERICAN INDIAN/ALASKA NATIVE	EMERGENCY	F	170.18	170.18	170.18	50	50	71	5	0	1	0	0	0	0	1	0	0	1	0
686	19113	137018	276935	148	100	40.0000006	84	36.20000203	104.3905238	54.07455965	70.4866151	108	53	70	21	476	24	23	8.800000191	11	5	4	2	1	SICU	SICU	carevue	54	AMERICAN INDIAN/ALASKA NATIVE	EMERGENCY	F	170.18	170.18	170.18	50	50	71	5	0	1	0	0	0	0	1	0	0	1	0
687	19113	137018	276935	150	100	40.0000006	76	36.29999924	112.7638184	60.983398	79.54511264	126	69	92	22	500	30	22.78491474	8.079999924	11	5	4	2	1	SICU	SICU	carevue	54	AMERICAN INDIAN/ALASKA NATIVE	EMERGENCY	F	170.18	170.18	170.18	50	50	71	5	0	1	0	0	0	0	1	0	0	1	0
688	19113	137018	276935	162	98	40.0000006	94	36.5	103.3868075	52.51178313	67.53765944	100	51	68	23	557	21	18.60726281	11.39999962	8	5	4	2	1	SICU	SICU	carevue	54	AMERICAN INDIAN/ALASKA NATIVE	EMERGENCY	F	170.18	170.18	170.18	50	50	71	5	0	1	0	0	0	0	1	0	0	1	0
689	19113	137018	276935	152	98	40.0000006	95	36.29999924	102.3687085	54.07455965	63.94377619	94	52	67	25	579	21	18.60726281	13.80000019	10	5	4	2	1	SICU	SICU	carevue	54	AMERICAN INDIAN/ALASKA NATIVE	EMERGENCY	F	170.18	170.18	170.18	50	50	71	5	0	1	0	0	0	0	1	0	0	1	0
690	19113	137018	276935	237	100	50	91	36.10000186	102.3687085	54.07455965	70.4866151	97	55	72	20	579	21	18.60726281	13.80000019	10	5	4	2	1	SICU	SICU	carevue	54	AMERICAN INDIAN/ALASKA NATIVE	EMERGENCY	F	170.18	170.18	170.18	50	50	71	5	0	1	0	0	0	0	1	0	0	1	0
691	19113	137018	276935	197	100	50	98	36.59999847	102.3687085	47.69969387	63.20121771	92	50	64	15	508	22	18.60726281	7.300000191	7	5	4	2	1	SICU	SICU	carevue	54	AMERICAN INDIAN/ALASKA NATIVE	EMERGENCY	F	170.18	170.18	170.18	50	50	71	5	0	1	0	0	0	0	1	0	0	1	0
692	19113	137018	276935	196	100	50	98	36.70000076	103.3868075	54.07455965	70.4866151	102	55	71	17	508	22	18.60726281	7.300000191	7	5	4	2	1	SICU	SICU	carevue	54	AMERICAN INDIAN/ALASKA NATIVE	EMERGENCY	F	170.18	170.18	170.18	50	50	71	5	0	1	0	0	0	0	1	0	0	1	0
693	19113	137018	276935	208	99	50	99	36.70000076	103.3868075	54.07455965	67.53765944	101	54	68	19	490	19	18.60726281	7	9	5	4	2	1	SICU	SICU	carevue	54	AMERICAN INDIAN/ALASKA NATIVE	EMERGENCY	F	170.18	170.18	170.18	50	50	71	5	0	1	0	0	0	0	1	0	0	1	0
694	19113	137018	276935	218	100	50	97	36.5	102.3687085	52.51178313	63.20121771	92	51	63	21	580	21	21	11.60000038	12	8	4	2	1	SICU	SICU	carevue	54	AMERICAN INDIAN/ALASKA NATIVE	EMERGENCY	F	170.18	170.18	170.18	50	50	71	5	0	1	0	0	0	0	1	0	0	1	0
695	19113	137018	276935	208	100	50	100	36.5	102.3687085	46.19747328	63.20121771	91	49	62	19	548	24	21	9.300000191	11	8	4	2	1	SICU	SICU	carevue	54	AMERICAN INDIAN/ALASKA NATIVE	EMERGENCY	F	170.18	170.18	170.18	50	50	71	5	0	1	0	0	0	0	1	0	0	1	0
696	19113	137018	276935	209	100	50	92	36.40000153	103.3868075	54.07455965	70.4866151	100	57	70	17	541	21	19	7.300000191	11	8	4	2	1	SICU	SICU	carevue	54	AMERICAN INDIAN/ALASKA NATIVE	EMERGENCY	F	170.18	170.18	170.18	50	50	71	5	0	1	0	0	0	0	1	0	0	1	0
697	19113	137018	276935	186	100	50	101	37	102.3687085	46.19747328	63.20121771	91	48	61	13	536	23	21	8.5	11	8	4	2	1	SICU	SICU	carevue	54	AMERICAN INDIAN/ALASKA NATIVE	EMERGENCY	F	170.18	170.18	170.18	50	50	71	5	0	1	0	0	0	0	1	0	0	1	0
698	19113	137018	276935	181	99	50	104	37.5	103.3868075	54.07455965	63.94377619	103	53	67	23	591	22	17	10.10000038	10	8	4	2	1	SICU	SICU	carevue	54	AMERICAN INDIAN/ALASKA NATIVE	EMERGENCY	F	170.18	170.18	170.18	50	50	71	5	0	1	0	0	0	0	1	0	0	1	0
699	19113	137018	276935	143	100	50	107	37.90000153	104.3905238	54.07455965	67.53765944	105	55	69	22	465	32	25	8	16	8	4	2	1	SICU	SICU	carevue	54	AMERICAN INDIAN/ALASKA NATIVE	EMERGENCY	F	170.18	170.18	170.18	50	50	71	5	0	1	0	0	0	0	1	0	0	1	0
700	19113	137018	276935	147	100	50	107	37.60000017	111.6224273	54.07455965	70.4866151	110	58	73	22	400	33	31	11	16	8	5	3	1	SICU	SICU	carevue	54	AMERICAN INDIAN/ALASKA NATIVE	EMERGENCY	F	170.18	170.18	170.18	50	50	71	5	0	1	0	0	0	0	1	0	0	1	0
701	19113	137018	276935	149	88	50	106	37	91	40	57	102	51	66	33	558	31.79003401	32	10.10000038	15	8	5	3	1	SICU	SICU	carevue	54	AMERICAN INDIAN/ALASKA NATIVE	EMERGENCY	F	170.18	170.18	170.18	50	50	71	5	0	1	0	0	0	0	1	0	0	1	0
702	19113	137018	276935	164	97	97	92	36.5	102.3687085	54.07455965	63.20121771	98	53	65	23	530	34	32	8.100000381	16	8	5	3	1	SICU	SICU	carevue	54	AMERICAN INDIAN/ALASKA NATIVE	EMERGENCY	F	170.18	170.18	170.18	50	50	71	5	0	1	0	0	0	0	1	0	0	1	0
703	19113	137018	276935	141	97	98	90	36.59999847	102.3687085	47.69969387	63.20121771	90	50	62	13	530	34	32	8.100000381	16	8	5	3	1	SICU	SICU	carevue	54	AMERICAN INDIAN/ALASKA NATIVE	EMERGENCY	F	170.18	170.18	170.18	50	50	71	5	0	1	0	0	0	0	1	0	0	1	0
704	19113	137018	276935	172	92	92	96	36.59999847	111.6224273	54.07455965	67.53765944	110	54	69	17	530	34	32	8.100000381	16	8	5	3	1	SICU	SICU	carevue	54	AMERICAN INDIAN/ALASKA NATIVE	EMERGENCY	F	170.18	170.18	170.18	50	50	71	5	0	1	0	0	0	0	1	0	0	1	0
705	19113	137018	276935	174	95	92	93	36.5	103.3868075	52.51178313	63.20121771	100	51	65	17	490	40	37	7.829999924	17	8	5	3	1	SICU	SICU	carevue	54	AMERICAN INDIAN/ALASKA NATIVE	EMERGENCY	F	170.18	170.18	170.18	50	50	71	5	0	1	0	0	0	0	1	0	0	1	0
706	19113	137018	276935	78	92	95	100	36.5	102.3687085	54.07455965	63.20121771	96	52	65	24	490	40	37	7.829999924	17	8	5	3	1	SICU	SICU	carevue	54	AMERICAN INDIAN/ALASKA NATIVE	EMERGENCY	F	170.18	170.18	170.18	50	50	71	5	0	1	0	0	0	0	1	0	0	1	0
707	19113	137018	276935	88	100	50	111	37.20000076	127.2060927	60.983398	79.54511264	136	68	91	22	500	38	37	10.19999981	17	8	5	3	1	SICU	SICU	carevue	54	AMERICAN INDIAN/ALASKA NATIVE	EMERGENCY	F	170.18	170.18	170.18	50	50	71	5	0	1	0	0	0	0	1	0	0	1	0
708	19113	137018	276935	68	96	50	115	37.29999966	127.2060927	60.983398	79.54511264	138	69	93	34	500	38	37	8.800000191	11	8	5	3	1	SICU	SICU	carevue	54	AMERICAN INDIAN/ALASKA NATIVE	EMERGENCY	F	170.18	170.18	170.18	50	50	71	5	0	1	0	0	0	0	1	0	0	1	0
709	19113	137018	276935	68	89	50	112	37.20000076	112.7638184	60.983398	79.54511264	127	67	86	20	547.7085997	25.72835835	22.78491474	8.800000191	11	8	5	3	1	SICU	SICU	carevue	54	AMERICAN INDIAN/ALASKA NATIVE	EMERGENCY	F	170.18	170.18	170.18	50	50	71	5	0	1	0	0	0	0	1	0	0	1	0
710	19113	137018	276935	63	90	40.0000006	115	37.20000076	127.2060927	60.983398	79.54511264	136	70	93	24	547.7085997	18.09704672	18.60726281	9.199999809	8	8	5	3	2	SICU	SICU	carevue	54	AMERICAN INDIAN/ALASKA NATIVE	EMERGENCY	F	170.18	170.18	170.18	50	50	71	5	0	1	0	0	0	0	1	0	0	1	0
711	19113	137018	276935	69	98	40.0000006	114	37.20000076	112.7638184	56.17643057	73.28853962	125	62	82	26	547.7085997	18.09704672	18.60726281	8.5	6	5	5	3	2	SICU	SICU	carevue	54	AMERICAN INDIAN/ALASKA NATIVE	EMERGENCY	F	170.18	170.18	170.18	50	50	71	5	0	1	0	0	0	0	1	0	0	1	0
712	19113	137018	276935	66	100	40.0000006	112	37	112.7638184	58.78789661	76.97446482	125	63	83	25	547.7085997	18.09704672	18.60726281	8.5	6	5	5	3	2	SICU	SICU	carevue	54	AMERICAN INDIAN/ALASKA NATIVE	EMERGENCY	F	170.18	170.18	170.18	50	50	71	5	0	1	0	0	0	0	1	0	0	1	0
713	19113	137018	276935	94	99	100	116	37.09999932	112.7638184	58.78789661	76.97446482	125	63	83	24	547.7085997	18.09704672	18.60726281	7.900000095	6	5	5	3	2	SICU	SICU	carevue	54	AMERICAN INDIAN/ALASKA NATIVE	EMERGENCY	F	170.18	170.18	170.18	50	50	71	5	0	1	0	0	0	0	1	0	0	1	0
714	19113	137018	276935	106	100	99	112	37	112.7638184	60.983398	79.54511264	128	66	86	20	547.7085997	18.09704672	18.60726281	7.699999809	6	5	5	3	2	SICU	SICU	carevue	54	AMERICAN INDIAN/ALASKA NATIVE	EMERGENCY	F	170.18	170.18	170.18	50	50	71	5	0	1	0	0	0	0	1	0	0	1	0
715	19113	137018	276935	129	98	99	110	37	112.7638184	60.983398	79.54511264	128	67	86	23	547.7085997	18.09704672	18.60726281	8.300000191	6	5	5	4	3	SICU	SICU	carevue	54	AMERICAN INDIAN/ALASKA NATIVE	EMERGENCY	F	170.18	170.18	170.18	50	50	71	5	0	1	0	0	0	0	1	0	0	1	0
716	19113	137018	276935	106	98	40.0000006	105	36.70000076	112.7638184	60.983398	79.54511264	128	68	86	25	547.7085997	18.09704672	18.60726281	6.199999809	7	5	5	4	3	SICU	SICU	carevue	54	AMERICAN INDIAN/ALASKA NATIVE	EMERGENCY	F	170.18	170.18	170.18	50	50	71	5	0	1	0	0	0	0	1	0	0	1	0
717	19113	137018	276935	126	99	40.0000006	112	37.09999932	112.7638184	54.07455965	79.54511264	128	59	86	25	547.7085997	18.09704672	18.60726281	7.199999809	7	5	4	3	3	SICU	SICU	carevue	54	AMERICAN INDIAN/ALASKA NATIVE	EMERGENCY	F	170.18	170.18	170.18	50	50	71	5	0	1	0	0	0	0	1	0	0	1	0
718	19113	137018	276935	132	99	40.0000006	106	36.90000153	102.3687085	54.07455965	67.53765944	98	55	69	12	420	24	17	6.599999905	7	5	1	1	1	SICU	SICU	carevue	54	AMERICAN INDIAN/ALASKA NATIVE	EMERGENCY	F	170.18	170.18	170.18	50	50	71	5	0	1	0	0	0	0	1	0	0	1	0
719	19113	137018	276935	125	100	40.0000006	121	37.90000153	104.3905238	54.07455965	70.4866151	105	53	70	14	397	18.09704672	17	8.720000267	7	5	1	1	2	SICU	SICU	carevue	54	AMERICAN INDIAN/ALASKA NATIVE	EMERGENCY	F	170.18	170.18	170.18	50	50	71	5	0	1	0	0	0	0	1	0	0	1	0
720	19113	137018	276935	77	100	40.0000006	124	37.90000153	104.3905238	54.07455965	70.4866151	108	54	72	29	397	18.09704672	17	8.720000267	7	5	1	1	1	SICU	SICU	carevue	54	AMERICAN INDIAN/ALASKA NATIVE	EMERGENCY	F	170.18	170.18	170.18	50	50	71	5	0	1	0	0	0	0	1	0	0	1	0
721	19113	137018	276935	128	100	40.0000006	103	35.55559921	127.2060927	60.983398	79.54511264	132	69	89	23	400	18	16	5.900000095	7	5	1	1	1	SICU	SICU	carevue	54	AMERICAN INDIAN/ALASKA NATIVE	EMERGENCY	F	170.18	170.18	170.18	50	50	71	5	0	1	0	0	0	0	1	0	0	1	0
722	19113	137018	276935	136	99	40.0000006	103	35.55559921	127.2060927	70.73531398	92.01589008	142	88	110	24	302	28	16	6.400000095	11	5	1	5	1	SICU	SICU	carevue	54	AMERICAN INDIAN/ALASKA NATIVE	EMERGENCY	F	170.18	170.18	170.18	50	50	71	5	0	1	0	0	0	0	1	0	0	1	0
723	19113	137018	276935	207	100	40.0000006	112	36.55559921	98	51	66.66670227	101	44	60	22	400	25	16	4.150000095	9	5	6	5	4	SICU	SICU	carevue	54	AMERICAN INDIAN/ALASKA NATIVE	EMERGENCY	F	170.18	170.18	170.18	50	50	71	5	0	1	0	0	0	0	1	0	0	1	0
724	46441	136283	256870	101	99	50	80	36.88888889	127.2060927	54.07455965	70.4866151	139	52	73	20	450	17	18.60726281	9.4	10	8	4	1	1	CCU	CCU	metavision	73	WHITE	EMERGENCY	F	170.18	170.18	170.18	114	114	114	1	0	1	0	1	0	0	0	0	0	0	1
725	46441	136283	256870	109	98	50	80	36.88888889	127.2060927	46.19747328	67.53765944	131	49	69	23	450	17	18.60726281	9.4	10	8	4	2	1	CCU	CCU	metavision	73	WHITE	EMERGENCY	F	170.18	170.18	170.18	114	114	114	1	0	1	0	1	0	0	0	0	0	0	1
726	46441	136283	256870	157	96	50	80	37.09729951	104.3905238	46.19747328	67	104	47	64	15	367	25.72835835	23	6.47	10	8	4	2	1	CCU	CCU	metavision	73	WHITE	EMERGENCY	F	170.18	170.18	170.18	114	114	114	1	0	1	0	1	0	0	0	0	0	0	1
727	46441	136283	256870	124	99	50	80	37.09729951	112.7638184	46.19747328	67.53765944	115	49	68	18	564	31	23	8.8	15	10	1	1	1	CCU	CCU	metavision	73	WHITE	EMERGENCY	F	170.18	170.18	170.18	114	114	114	1	0	1	0	1	0	0	0	0	0	0	1
728	46441	136283	256870	138	98	50	80	37.09729951	125.8991479	54.07455965	70.4866151	129	55	74	20	480	26	24	9.7	14	10	1	1	1	CCU	CCU	metavision	73	WHITE	EMERGENCY	F	170.18	170.18	170.18	114	114	114	1	0	1	0	1	0	0	0	0	0	0	1
729	46441	136283	256870	124	96	50	80	37.09729951	112.7638184	47.69969387	63.94377619	114	50	67	20	480	26	24	9.7	14	10	1	1	1	CCU	CCU	metavision	73	WHITE	EMERGENCY	F	170.18	170.18	170.18	114	114	114	1	0	1	0	1	0	0	0	0	0	0	1
730	46441	136283	256870	77	95	50	80	37.09729951	102.3687085	46.19747328	63.20121771	88	37	53	20	507	32	24	10.4	15	5	1	1	1	CCU	CCU	metavision	73	WHITE	EMERGENCY	F	170.18	170.18	170.18	114	114	114	1	0	1	0	1	0	0	0	0	0	0	1
731	46441	136283	256870	117	96	50	80	37.09729951	102.3687085	46.19747328	63.20121771	86	41	54	20	520	24	20	10.4	11	5	1	1	1	CCU	CCU	metavision	73	WHITE	EMERGENCY	F	170.18	170.18	170.18	114	114	114	1	0	1	0	1	0	0	0	0	0	0	1
732	46441	136283	256870	109	96	50	80	37.09729951	104.3905238	46.19747328	63.20121771	107	49	64	20	515	27	20	10.3	10	5	1	1	1	CCU	CCU	metavision	73	WHITE	EMERGENCY	F	170.18	170.18	170.18	114	114	114	1	0	1	0	1	0	0	0	0	0	0	1
733	46441	136283	256870	124	98	50	80	37.09729951	103.3868075	46.19747328	63.20121771	102	45	61	22	482	29	21	10.3	11	5	1	1	1	CCU	CCU	metavision	73	WHITE	EMERGENCY	F	170.18	170.18	170.18	114	114	114	1	0	1	0	1	0	0	0	0	0	0	1
734	46441	136283	256870	101	96	50	80	37.09729951	111.6224273	46.19747328	63.20121771	111	44	62	24	492	28	22	11.2	11	5	1	1	1	CCU	CCU	metavision	73	WHITE	EMERGENCY	F	170.18	170.18	170.18	114	114	114	1	0	1	0	1	0	0	0	0	0	0	1
735	46441	136283	256870	81	97	50	80	37.09729951	102.3687085	46.19747328	63.20121771	84	44	56	24	479	29	24	11.2	13	5	1	1	1	CCU	CCU	metavision	73	WHITE	EMERGENCY	F	170.18	170.18	170.18	114	114	114	1	0	1	0	1	0	0	0	0	0	0	1
736	46441	136283	256870	80	95	50	35	37.09729951	127.2060927	46.19747328	70.4866151	151	46	70	22	479	29	24	11.2	13	5	1	1	1	CCU	CCU	metavision	73	WHITE	EMERGENCY	F	170.18	170.18	170.18	114	114	114	1	0	1	0	1	0	0	0	0	0	0	1
737	46441	136283	256870	87	96	50	55	37.09729951	129.1122265	46.19747328	70.4866151	156	47	70	24	480	28	22	9.4	9	5	1	1	1	CCU	CCU	metavision	73	WHITE	EMERGENCY	F	170.18	170.18	170.18	114	114	114	1	0	1	0	1	0	0	0	0	0	0	1
738	46441	136283	256870	67	94	50	40	37.09729951	147.3422024	47.69969387	70.4866151	167	50	73	13	480	28	22	9.4	9	5	1	1	1	CCU	CCU	metavision	73	WHITE	EMERGENCY	F	170.18	170.18	170.18	114	114	114	1	0	1	0	1	0	0	0	0	0	0	1
739	46441	136283	256870	83	98	40	68	37.09729951	102.3687085	46.19747328	63.20121771	96	43	59	14	482	25	20	6.6	9	5	1	1	1	CCU	CCU	metavision	73	WHITE	EMERGENCY	F	170.18	170.18	170.18	114	114	114	1	0	1	0	1	0	0	0	0	0	0	1
740	46441	136283	256870	103	99	40	64	37.09729951	102.3687085	46.19747328	63.20121771	85	42	55	12	481	29	22	6.8	10	5	1	1	1	CCU	CCU	metavision	73	WHITE	EMERGENCY	F	170.18	170.18	170.18	114	114	114	1	0	1	0	1	0	0	0	0	0	0	1
741	46441	136283	256870	146	98	40	44	37.09729951	102.3687085	46.19747328	63.20121771	91	44	61	12	436	25	20	5.1	8	5	1	1	1	CCU	CCU	metavision	73	WHITE	EMERGENCY	F	170.18	170.18	170.18	114	114	114	1	0	1	0	1	0	0	0	0	0	0	1
742	46441	136283	256870	121	100	40	50	37.09729951	102.3687085	46.19747328	63.20121771	95	49	65	12	465	25	18	5.4	8	5	1	1	1	CCU	CCU	metavision	73	WHITE	EMERGENCY	F	170.18	170.18	170.18	114	114	114	1	0	1	0	1	0	0	0	0	0	0	1
743	46441	136283	256870	107	100	40	48	36.11111111	102.3687085	46.19747328	63.20121771	93	45	62	20	465	25	18	5.4	8	5	1	1	1	CCU	CCU	metavision	73	WHITE	EMERGENCY	F	170.18	170.18	170.18	114	114	114	1	0	1	0	1	0	0	0	0	0	0	1
744	46441	136283	256870	147	100	40	59	36.11111111	112.7638184	58.78789661	79.54511264	124	63	88	20	470	28	21	9.1	11	5	1	1	1	CCU	CCU	metavision	73	WHITE	EMERGENCY	F	170.18	170.18	170.18	114	114	114	1	0	1	0	1	0	0	0	0	0	0	1
745	46441	136283	256870	130	100	40	63	36.11111111	126	90	99	144	69	98	20	468	26	20	8.1	10	5	1	1	1	CCU	CCU	metavision	73	WHITE	EMERGENCY	F	170.18	170.18	170.18	114	114	114	1	0	1	0	1	0	0	0	0	0	0	1
746	22972	146261	249614	62	92	70	79	37.27780151	104.3905238	54.07455965	70.4866151	104	55	72	20	705	28	18	12.60000038	11	5	6	5	4	CCU	CCU	carevue	58	WHITE	EMERGENCY	M	165.1			73.8	69.8	73.8	1	0	1	0	1	0	0	0	0	0	1	0
747	22972	146261	249614	69	99	50	95	37.33333164	112.7638184	66.88502337	79.54511264	124	75	93	23	547.7085997	28	18	4.699999809	11	5	6	5	4	CCU	CCU	carevue	58	WHITE	EMERGENCY	M	165.1			73.8	69.8	73.8	1	0	1	0	1	0	0	0	0	0	1	0
748	22972	146261	249614	101	95	50	93	37.33333164	109.5009503	60.983398	73.28853962	109	67	82	11	617.3232409	28	14	4.699999809	11	5	6	5	4	CCU	CCU	carevue	58	WHITE	EMERGENCY	M	169.8102016			73.8	69.8	73.8	1	0	1	0	1	0	0	0	0	0	1	0
749	22972	146261	249614	127	98	40	85	37.72222307	109.5009503	60.983398	70.4866151	109	66	81	12	571	28	14	11.10000038	11	5	6	4	2	CCU	CCU	carevue	58	WHITE	EMERGENCY	M	169.8102016			73.8	69.8	73.8	1	0	1	0	1	0	0	0	0	0	1	0
750	22972	146261	249614	109	99	40.0000006	82	37.72222307	102.3687085	56.17643057	70.4866151	96	62	74	24	571	28	14	13.10000038	11	5	6	4	2	CCU	CCU	carevue	58	WHITE	EMERGENCY	M	169.8102016			73.8	69.8	73.8	1	0	1	0	1	0	0	0	0	0	1	0
751	22972	146261	249614	88	99	40.0000006	84	37.66669846	95	68	77	97	63	75	25	533	32	18	13.39999962	15	8	6	4	3	CCU	CCU	carevue	58	WHITE	EMERGENCY	M	169.8102016			73.8	69.8	73.8	1	0	1	0	1	0	0	0	0	0	1	0
752	29324	189238	227300	117	100	40.0000006	59	37.11111281	134	49	69	146	70	96	12	538.1149203	18.09704672	18.60726281	19.5	7	5	1	1	1	MICU	MICU	carevue	45	WHITE	EMERGENCY	M	172.72			119.5	119	119.5	1	0	1	0	0	0	1	0	0	0	1	0
753	29324	189238	227300	117	100	40.0000006	70	36.88890076	130	52	69	146	70	96	15	538.1149203	18.09704672	18.60726281	12	7	5	1	1	1	MICU	MICU	carevue	45	WHITE	EMERGENCY	M	172.72			119.5	119	119.5	1	0	1	0	0	0	1	0	0	0	1	0
754	29324	189238	227300	173	99	40.0000006	70	36.5	120	105	108	119.8575054	59.87749001	79.67576385	14	538.1149203	18.09704672	18.60726281	13.60000038	7	5	4	2	1	MICU	MICU	carevue	45	WHITE	EMERGENCY	M	169.8102016			119.5	119	119.5	1	0	1	0	0	0	1	0	0	0	1	0
755	29324	189238	227300	173	99	40.0000006	69	36.5	130	48	69	119.8575054	59.87749001	79.67576385	13	538.1149203	18.09704672	18.60726281	13.60000038	7	5	4	2	1	MICU	MICU	carevue	45	WHITE	EMERGENCY	M	169.8102016			119.5	119	119.5	1	0	1	0	0	0	1	0	0	0	1	0
756	29324	189238	227300	141	100	40.0000006	74	37.27780151	138	60	78	119.8575054	59.87749001	79.67576385	16	538.1149203	18.09704672	18.60726281	15.80000019	7	5	4	2	1	MICU	MICU	carevue	45	WHITE	EMERGENCY	M	169.8102016			119.5	119	119.5	1	0	1	0	0	0	1	0	0	0	1	0
757	29324	189238	227300	141	100	40.0000006	73	35.77780151	140	67	84	119.8575054	59.87749001	79.67576385	14	820	17	18.60726281	17.89999962	7	5	4	2	1	MICU	MICU	carevue	45	WHITE	EMERGENCY	M	169.8102016			119.5	119	119.5	1	0	1	0	0	0	1	0	0	0	1	0
758	4100	155992	260192	94	100	40.0000006	98	37.11111281	107	66	79.66670227	98	49	80	19	617.3232409	18.09704672	18.60726281	6.949999809	7	5	6	4	3	CCU	CCU	carevue	77	BLACK/AFRICAN AMERICAN	ELECTIVE	F	187.96			111	111	111	3	1	0	0	1	0	0	0	0	0	1	0
759	4100	155992	260192	103	100	40	85	37.11111281	94	50	64.66670227	98	49	80	15	622	31	22	7.28000021	10	5	6	5	4	CCU	CCU	carevue	77	BLACK/AFRICAN AMERICAN	ELECTIVE	F	187.96			111	111	111	3	1	0	0	1	0	0	0	0	0	1	0
760	28260	192032	258037	93	99	50	87	37.44444529	104.3905238	46.19747328	63.20121771	106	37	58	25	440	35	27	8.420000076	17	10	6	5	4	CSRU	CSRU	carevue	64	WHITE	ELECTIVE	M	170.18	170.18	170.18	88.6	88.6	105	1	1	0	0	0	1	0	0	0	0	1	0
761	28260	192032	258037	93	97	50	90	37.44444529	112.7638184	46.19747328	67.53765944	119	44	69	30	440	35	27	8.420000076	17	10	6	5	4	CSRU	CSRU	carevue	64	WHITE	ELECTIVE	M	170.18	170.18	170.18	88.6	88.6	105	1	1	0	0	0	1	0	0	0	0	1	0
762	28260	192032	258037	88	97	50	81	36.61111196	112.7638184	46.19747328	70.4866151	126	45	71	26	483.1663163	18.09704672	18.60726281	11.39999962	7	5	6	5	4	CSRU	CSRU	carevue	64	WHITE	ELECTIVE	M	170.18	170.18	170.18	88.6	88.6	105	1	1	0	0	0	1	0	0	0	0	1	0
763	28260	192032	258037	88	97	50	81	36.61111196	112.7638184	46.19747328	63.20121771	114	41	63	28	483.1663163	18.09704672	18.60726281	11.39999962	7	5	6	5	4	CSRU	CSRU	carevue	64	WHITE	ELECTIVE	M	170.18	170.18	170.18	88.6	88.6	105	1	1	0	0	0	1	0	0	0	0	1	0
764	28260	192032	258037	102	97	40.0000006	76	36.66669846	127.2060927	54.07455965	76.97446482	140	52	83	20	526.8670849	18.09704672	18.60726281	9.800000191	7	5	6	5	4	CSRU	CSRU	carevue	64	WHITE	ELECTIVE	M	170.18	170.18	170.18	88.6	88.6	105	1	1	0	0	0	1	0	0	0	0	1	0
765	28260	192032	258037	102	98	40.0000006	74	36.88890076	112.7638184	46.19747328	70.4866151	121	46	70	25	483.1663163	18.09704672	18.60726281	9.800000191	7	5	6	5	4	CSRU	CSRU	carevue	64	WHITE	ELECTIVE	M	170.18	170.18	170.18	88.6	88.6	105	1	1	0	0	0	1	0	0	0	0	1	0
766	28260	192032	258037	106	97	40.0000006	85	37.66669846	112.7638184	46.19747328	70.4866151	119	46	72	20	526.8670849	18.09704672	18.60726281	11.60000038	7	5	6	5	4	CSRU	CSRU	carevue	64	WHITE	ELECTIVE	M	170.18	170.18	170.18	88.6	88.6	105	1	1	0	0	0	1	0	0	0	0	1	0
767	28260	192032	258037	106	96	40.0000006	82	37.66669846	112.7638184	47.69969387	70.4866151	126	50	76	27	483.1663163	18.09704672	18.60726281	11.60000038	7	5	6	5	4	CSRU	CSRU	carevue	64	WHITE	ELECTIVE	M	170.18	170.18	170.18	88.6	88.6	105	1	1	0	0	0	1	0	0	0	0	1	0
768	28260	192032	258037	107	99	40.0000006	79	37.27780151	112.7638184	46.19747328	70.4866151	121	49	71	18	538.1149203	18.09704672	18.60726281	8.5	7	5	6	5	4	CSRU	CSRU	carevue	64	WHITE	ELECTIVE	M	170.18	170.18	170.18	88.6	88.6	105	1	1	0	0	0	1	0	0	0	0	1	0
769	28260	192032	258037	107	97	40.0000006	88	37.27780151	127.2060927	47.69969387	70.4866151	139	50	80	22	483.1663163	18.09704672	18.60726281	8.5	7	5	6	5	4	CSRU	CSRU	carevue	64	WHITE	ELECTIVE	M	170.18	170.18	170.18	88.6	88.6	105	1	1	0	0	0	1	0	0	0	0	1	0
770	28260	192032	258037	100	96	40.0000006	86	37.16669846	137	61	80	153	58	89	26	483.1663163	18.09704672	18.60726281	12.30000019	8	5	6	4	3	CSRU	CSRU	carevue	64	WHITE	ELECTIVE	M	170.18	170.18	170.18	88.6	88.6	105	1	1	0	0	0	1	0	0	0	0	1	0
771	28260	192032	258037	100	99	40.0000006	98	37.61110942	137	61	80	131	51	78	29	483.1663163	18.09704672	18.60726281	13.19999981	8	5	6	4	3	CSRU	CSRU	carevue	64	WHITE	ELECTIVE	M	170.18	170.18	170.18	88.6	88.6	105	1	1	0	0	0	1	0	0	0	0	1	0
772	28260	192032	258037	78	96	40.0000006	84	37	147.3422024	54.07455965	79.54511264	162	58	96	26	483.1663163	25.72835835	18.60726281	10.89999962	9	5	6	4	3	CSRU	CSRU	carevue	64	WHITE	ELECTIVE	M	170.18	170.18	170.18	88.6	88.6	105	1	1	0	0	0	1	0	0	0	0	1	0
773	28260	192032	258037	78	96	40.0000006	81	37	127.2060927	47.69969387	70.4866151	135	50	79	25	483.1663163	25.72835835	18.60726281	10.89999962	9	5	6	4	3	CSRU	CSRU	carevue	64	WHITE	ELECTIVE	M	170.18	170.18	170.18	88.6	88.6	105	1	1	0	0	0	1	0	0	0	0	1	0
774	28260	192032	258037	72	95	40.0000006	80	37.88890076	102.3687085	46.19747328	63.20121771	95	39	57	22	483.1663163	18.09704672	18.60726281	8.770000458	8	5	6	4	3	CSRU	CSRU	carevue	64	WHITE	ELECTIVE	M	170.18	170.18	170.18	88.6	88.6	105	1	1	0	0	0	1	0	0	0	0	1	0
775	28260	192032	258037	72	93	40.0000006	95	37.88890076	112.7638184	46.19747328	70.4866151	113	47	70	27	500	26	18.60726281	8.770000458	8	5	6	4	3	CSRU	CSRU	carevue	64	WHITE	ELECTIVE	M	170.18	170.18	170.18	88.6	88.6	105	1	1	0	0	0	1	0	0	0	0	1	0
776	28260	192032	258037	99	97	40.0000006	86	37.33333164	127.2060927	46.19747328	70.4866151	140	49	77	25	417	18.09704672	18.60726281	10.69999981	8	5	6	4	3	CSRU	CSRU	carevue	64	WHITE	ELECTIVE	M	170.18	170.18	170.18	88.6	88.6	105	1	1	0	0	0	1	0	0	0	0	1	0
777	28260	192032	258037	99	100	40.0000006	83	37.33333164	127.2060927	54.07455965	76.97446482	143	55	83	29	417	18.09704672	18.60726281	10.69999981	8	5	6	4	3	CSRU	CSRU	carevue	64	WHITE	ELECTIVE	M	170.18	170.18	170.18	88.6	88.6	105	1	1	0	0	0	1	0	0	0	0	1	0
778	28260	192032	258037	79	97	40.0000006	79	37.22222222	127.2060927	52.51178313	70.4866151	139	51	79	24	417	18.09704672	18.60726281	10.69999981	8	5	5	3	2	CSRU	CSRU	carevue	64	WHITE	ELECTIVE	M	170.18	170.18	170.18	88.6	88.6	105	1	1	0	0	0	1	0	0	0	0	1	0
779	28260	192032	258037	79	97	40.0000006	86	37.22222222	127.2060927	54.07455965	70.4866151	142	52	79	27	417	18.09704672	18.60726281	10.69999981	8	5	5	3	2	CSRU	CSRU	carevue	64	WHITE	ELECTIVE	M	170.18	170.18	170.18	88.6	88.6	105	1	1	0	0	0	1	0	0	0	0	1	0
780	28260	192032	258037	102	97	40.0000006	90	37.33333164	103.3868075	46.19747328	63.20121771	102	45	63	5	440	18.09704672	18.60726281	10.5	8	5	5	3	2	CSRU	CSRU	carevue	64	WHITE	ELECTIVE	M	170.18	170.18	170.18	88.6	88.6	105	1	1	0	0	0	1	0	0	0	0	1	0
781	28260	192032	258037	102	96	40.0000006	93	37.33333164	103.3868075	46.19747328	63.20121771	103	44	63	26	440	18.09704672	18.60726281	10.5	8	5	5	3	2	CSRU	CSRU	carevue	64	WHITE	ELECTIVE	M	170.18	170.18	170.18	88.6	88.6	105	1	1	0	0	0	1	0	0	0	0	1	0
782	28260	192032	258037	199	97	40.0000006	101	37.33333164	112.7638184	47.69969387	70.4866151	120	50	73	28	415	18.09704672	18.60726281	11.19999981	8	5	5	3	2	CSRU	CSRU	carevue	64	WHITE	ELECTIVE	M	170.18	170.18	170.18	88.6	88.6	105	1	1	0	0	0	1	0	0	0	0	1	0
783	28260	192032	258037	199	98	40.0000006	95	37.33333164	111.6224273	46.19747328	63.94377619	111	45	66	26	415	18.09704672	18.60726281	11.19999981	8	5	5	3	2	CSRU	CSRU	carevue	64	WHITE	ELECTIVE	M	170.18	170.18	170.18	88.6	88.6	105	1	1	0	0	0	1	0	0	0	0	1	0
784	28260	192032	258037	108	97	40.0000006	96	37.33333164	112.7638184	47.69969387	70.4866151	115	50	70	29	449	18.09704672	18.60726281	10.89999962	8	5	1	1	1	CSRU	CSRU	carevue	64	WHITE	ELECTIVE	M	170.18	170.18	170.18	88.6	88.6	105	1	1	0	0	0	1	0	0	0	0	1	0
785	28260	192032	258037	108	97	40.0000006	98	37.55559921	125.8991479	54.07455965	70.4866151	129	53	76	20	449	25.72835835	18.60726281	10.89999962	10	5	1	1	1	CSRU	CSRU	carevue	64	WHITE	ELECTIVE	M	170.18	170.18	170.18	88.6	88.6	105	1	1	0	0	0	1	0	0	0	0	1	0
786	28260	192032	258037	104	98	40.0000006	93	37.77780151	127.2060927	54.07455965	70.4866151	131	55	79	30	515	27	21	10.60000038	10	5	1	1	1	CSRU	CSRU	carevue	64	WHITE	ELECTIVE	M	170.18	170.18	170.18	88.6	88.6	105	1	1	0	0	0	1	0	0	0	0	1	0
787	28260	192032	258037	104	98	40.0000006	91	37.77780151	104.3905238	54.07455965	70.4866151	108	54	71	26	515	27	21	12.39999962	10	5	1	1	1	CSRU	CSRU	carevue	64	WHITE	ELECTIVE	M	170.18	170.18	170.18	88.6	88.6	105	1	1	0	0	0	1	0	0	0	0	1	0
788	28260	192032	258037	104	98	40.0000006	97	36.5	125.8991479	54.07455965	70.4866151	129	59	80	26	541	25	18	10.10000038	9	5	1	1	1	CSRU	CSRU	carevue	64	WHITE	ELECTIVE	M	170.18	170.18	170.18	88.6	88.6	105	1	1	0	0	0	1	0	0	0	0	1	0
789	28260	192032	258037	104	98	40.0000006	85	36.5	102.3687085	46.19747328	63.20121771	92	43	58	20	541	25	18	10.10000038	9	5	1	1	1	CSRU	CSRU	carevue	64	WHITE	ELECTIVE	M	170.18	170.18	170.18	88.6	88.6	105	1	1	0	0	0	1	0	0	0	0	1	0
790	28260	192032	258037	106	99	40.0000006	87	36.5	112.7638184	46.19747328	67.53765944	119	49	69	26	541	25	18	10.10000038	9	5	1	1	1	CSRU	CSRU	carevue	64	WHITE	ELECTIVE	M	170.18	170.18	170.18	88.6	88.6	105	1	1	0	0	0	1	0	0	0	0	1	0
791	28260	192032	258037	106	98	40.0000006	95	36.5	104.3905238	46.19747328	63.94377619	107	49	66	23	541	25	18	10.10000038	9	5	1	1	1	CSRU	CSRU	carevue	64	WHITE	ELECTIVE	M	170.18	170.18	170.18	88.6	88.6	105	1	1	0	0	0	1	0	0	0	0	1	0
792	28260	192032	258037	99	99	40.0000006	82	35.94444275	127.2060927	47.69969387	70.4866151	135	50	78	24	453	20	18	7.900000095	9	5	1	1	1	CSRU	CSRU	carevue	64	WHITE	ELECTIVE	M	170.18	170.18	170.18	88.6	88.6	105	1	1	0	0	0	1	0	0	0	0	1	0
793	28260	192032	258037	99	99	40.0000006	80	35.94444275	147.3422024	56.17643057	79.54511264	159	62	95	28	453	20	18	7.900000095	9	5	1	1	1	CSRU	CSRU	carevue	64	WHITE	ELECTIVE	M	170.18	170.18	170.18	88.6	88.6	105	1	1	0	0	0	1	0	0	0	0	1	0
794	28260	192032	258037	73	99	40.0000006	80	35.94444275	112.7638184	52.51178313	70.4866151	125	51	73	30	453	20	18.60726281	7.900000095	9	5	1	1	1	CSRU	CSRU	carevue	64	WHITE	ELECTIVE	M	170.18	170.18	170.18	88.6	88.6	105	1	1	0	0	0	1	0	0	0	0	1	0
795	28260	192032	258037	73	100	40.0000006	82	36.16669846	112.7638184	46.19747328	70.4866151	120	49	70	26	453	20	16	7.900000095	9	5	1	1	1	CSRU	CSRU	carevue	64	WHITE	ELECTIVE	M	170.18	170.18	170.18	88.6	88.6	105	1	1	0	0	0	1	0	0	0	0	1	0
796	28260	192032	258037	125	99	40.0000006	80	36.11111111	104.3905238	46.19747328	63.20121771	107	44	63	24	528	18	16	9.899999619	9	5	1	1	1	CSRU	CSRU	carevue	64	WHITE	ELECTIVE	M	170.18	170.18	170.18	88.6	88.6	105	1	1	0	0	0	1	0	0	0	0	1	0
797	28260	192032	258037	125	100	40.0000006	78	36.11111111	112.7638184	46.19747328	63.20121771	113	40	63	24	478	22	16	6.900000095	9	5	1	1	1	CSRU	CSRU	carevue	64	WHITE	ELECTIVE	M	170.18	170.18	170.18	88.6	88.6	105	1	1	0	0	0	1	0	0	0	0	1	0
798	28260	192032	258037	122	100	40.0000006	78	36.11111111	112.7638184	46.19747328	63.20121771	113	40	63	24	478	22	16	6.900000095	9	5	1	1	1	CSRU	CSRU	carevue	64	WHITE	ELECTIVE	M	170.18	170.18	170.18	88.6	88.6	105	1	1	0	0	0	1	0	0	0	0	1	0
799	28260	192032	258037	122	100	35	80	35.72222392	112.7638184	46.19747328	63.20121771	113	40	63	17	478	22	16	6.900000095	9	5	1	1	1	CSRU	CSRU	carevue	64	WHITE	ELECTIVE	M	170.18	170.18	170.18	88.6	88.6	105	1	1	0	0	0	1	0	0	0	0	1	0
800	28260	192032	258037	102	100	35	80	35.72222392	112.7638184	46.19747328	63.20121771	113	40	63	17	478	22	16	6.900000095	9	5	1	1	1	CSRU	CSRU	carevue	64	WHITE	ELECTIVE	M	170.18	170.18	170.18	88.6	88.6	105	1	1	0	0	0	1	0	0	0	0	1	0
801	28260	192032	258037	102	100	35	80	35.72222392	102.3687085	47.69969387	63.20121771	96	50	64	17	478	22	16	6.900000095	9	5	1	1	1	CSRU	CSRU	carevue	64	WHITE	ELECTIVE	M	170.18	170.18	170.18	88.6	88.6	105	1	1	0	0	0	1	0	0	0	0	1	0
802	28260	192032	258037	166	100	40.0000006	80	35.72222392	102.3687085	47.69969387	63.20121771	96	50	64	17	478	22	16	6.900000095	9	5	1	1	1	CSRU	CSRU	carevue	64	WHITE	ELECTIVE	M	170.18	170.18	170.18	88.6	88.6	105	1	1	0	0	0	1	0	0	0	0	1	0
803	28260	192032	258037	166	98	40.0000006	85	35.72222392	102.3687085	47.69969387	63.20121771	96	50	64	28	500	22	16	13.80000019	9	5	4	2	1	CSRU	CSRU	carevue	64	WHITE	ELECTIVE	M	170.18	170.18	170.18	88.6	88.6	105	1	1	0	0	0	1	0	0	0	0	1	0
804	28260	192032	258037	354	98	40.0000006	85	35.72222392	102.3687085	47.69969387	63.20121771	96	50	64	28	500	22	16	13.80000019	9	5	4	2	1	CSRU	CSRU	carevue	64	WHITE	ELECTIVE	M	170.18	170.18	170.18	88.6	88.6	105	1	1	0	0	0	1	0	0	0	0	1	0
805	28260	192032	258037	354	98	40.0000006	85	38.77780151	102.3687085	47.69969387	63.20121771	96	50	64	28	500	22	18.60726281	13.80000019	9	5	4	2	1	CSRU	CSRU	carevue	64	WHITE	ELECTIVE	M	170.18	170.18	170.18	88.6	88.6	105	1	1	0	0	0	1	0	0	0	0	1	0
806	28260	192032	258037	393	97	40.0000006	89	38.77780151	102.3687085	46.19747328	63.20121771	95	49	64	16	540	22	18.60726281	14	9	5	4	2	1	CSRU	CSRU	carevue	64	WHITE	ELECTIVE	M	170.18	170.18	170.18	88.6	88.6	105	1	1	0	0	0	1	0	0	0	0	1	0
807	28260	192032	258037	393	98	40.0000006	94	38.77780151	104.3905238	54.07455965	70.4866151	108	57	73	28	540	22	18.60726281	14	9	5	4	2	1	CSRU	CSRU	carevue	64	WHITE	ELECTIVE	M	170.18	170.18	170.18	88.6	88.6	105	1	1	0	0	0	1	0	0	0	0	1	0
808	28260	192032	258037	132	99	40.0000006	105	38.5000017	104.3905238	46.19747328	63.20121771	104	44	64	26	483.1663163	25.72835835	18.60726281	12.80000019	9	5	5	3	1	CSRU	CSRU	carevue	64	WHITE	ELECTIVE	M	170.18	170.18	170.18	88.6	88.6	105	1	1	0	0	0	1	0	0	0	0	1	0
809	28260	192032	258037	132	98	40.0000006	108	38.5000017	112.7638184	46.19747328	67.53765944	115	45	68	26	483.1663163	25.72835835	18.60726281	12.80000019	9	5	5	3	1	CSRU	CSRU	carevue	64	WHITE	ELECTIVE	M	170.18	170.18	170.18	88.6	88.6	105	1	1	0	0	0	1	0	0	0	0	1	0
810	28260	192032	258037	128	99	40.0000006	86	37.90000153	112.7638184	54.07455965	70.4866151	127	55	78	26	460	22	18.60726281	11	9	5	5	4	3	CSRU	CSRU	carevue	64	WHITE	ELECTIVE	M	170.18	170.18	170.18	88.6	88.6	105	1	1	0	0	0	1	0	0	0	0	1	0
811	28260	192032	258037	128	99	40.0000006	90	37.90000153	112.7638184	54.07455965	70.4866151	122	53	76	22	550	22	18.60726281	11	9	5	5	4	3	CSRU	CSRU	carevue	64	WHITE	ELECTIVE	M	170.18	170.18	170.18	88.6	88.6	105	1	1	0	0	0	1	0	0	0	0	1	0
812	28260	192032	258037	114	99	40.0000006	95	38.20000119	112.7638184	46.19747328	70.4866151	115	49	71	26	550	22	18.60726281	11	9	5	5	4	3	CSRU	CSRU	carevue	64	WHITE	ELECTIVE	M	170.18	170.18	170.18	88.6	88.6	105	1	1	0	0	0	1	0	0	0	0	1	0
813	28260	192032	258037	114	98	40.0000006	94	38.10000102	112.7638184	52.51178313	70.4866151	123	51	74	25	550	22	22	11	9	5	5	4	3	CSRU	CSRU	carevue	64	WHITE	ELECTIVE	M	170.18	170.18	170.18	88.6	88.6	105	1	1	0	0	0	1	0	0	0	0	1	0
814	28260	192032	258037	127	98	40.0000006	92	38.10000102	127.2060927	54.07455965	70.4866151	134	56	81	26	500	22	22	13.19999981	9	5	5	3	1	CSRU	CSRU	carevue	64	WHITE	ELECTIVE	M	170.18	170.18	170.18	88.6	88.6	105	1	1	0	0	0	1	0	0	0	0	1	0
815	28260	192032	258037	127	99	40.0000006	91	38.10000102	104.3905238	47.69969387	67.53765944	106	50	68	25	510	24	22	13	12	5	5	3	1	CSRU	CSRU	carevue	64	WHITE	ELECTIVE	M	170.18	170.18	170.18	88.6	88.6	105	1	1	0	0	0	1	0	0	0	0	1	0
816	28260	192032	258037	126	98	40.0000006	100	38.20000119	112.7638184	47.69969387	70.4866151	122	50	73	25	510	24	22	13	12	5	5	3	1	CSRU	CSRU	carevue	64	WHITE	ELECTIVE	M	170.18	170.18	170.18	88.6	88.6	105	1	1	0	0	0	1	0	0	0	0	1	0
817	28260	192032	258037	126	98	40.0000006	99	38.20000119	102.3687085	46.19747328	63.20121771	95	43	61	25	510	24	22	13	12	5	5	3	1	CSRU	CSRU	carevue	64	WHITE	ELECTIVE	M	170.18	170.18	170.18	88.6	88.6	105	1	1	0	0	0	1	0	0	0	0	1	0
818	28260	192032	258037	149	99	40.0000006	92	37.5	111.6224273	52.51178313	70.4866151	112	51	71	19	633	26	22.78491474	9.93999958	12	5	5	3	2	CSRU	CSRU	carevue	64	WHITE	ELECTIVE	M	170.18	170.18	170.18	88.6	88.6	105	1	1	0	0	0	1	0	0	0	0	1	0
819	28260	192032	258037	149	99	40.0000006	88	37.70000076	129.1122265	54.73738666	79.54511264	153	60	89	18	633	26	22.78491474	9.93999958	12	5	5	3	2	CSRU	CSRU	carevue	64	WHITE	ELECTIVE	M	170.18	170.18	170.18	88.6	88.6	105	1	1	0	0	0	1	0	0	0	0	1	0
820	28260	192032	258037	134	100	40.0000006	88	38.00000085	127.2060927	54.07455965	70.4866151	133	54	78	23	550	27	23	12.69999981	12	5	1	1	3	CSRU	CSRU	carevue	64	WHITE	ELECTIVE	M	170.18	170.18	170.18	88.6	88.6	105	1	1	0	0	0	1	0	0	0	0	1	0
821	28260	192032	258037	134	100	40.0000006	88	38.00000085	127.2060927	54.07455965	70.4866151	144	58	74	22	550	27	23	12.69999981	12	5	1	1	3	CSRU	CSRU	carevue	64	WHITE	ELECTIVE	M	170.18	170.18	170.18	88.6	88.6	105	1	1	0	0	0	1	0	0	0	0	1	0
822	28260	192032	258037	115	99	40.0000006	88	38.10000102	112.7638184	54.07455965	70.4866151	125	54	76	20	580	26	23	12.30000019	13	5	1	1	2	CSRU	CSRU	carevue	64	WHITE	ELECTIVE	M	170.18	170.18	170.18	88.6	88.6	105	1	1	0	0	0	1	0	0	0	0	1	0
823	28260	192032	258037	115	100	40.0000006	87	38.00000085	109.5009503	54.07455965	70.4866151	109	52	70	23	580	26	23	12.30000019	13	5	1	1	2	CSRU	CSRU	carevue	64	WHITE	ELECTIVE	M	170.18	170.18	170.18	88.6	88.6	105	1	1	0	0	0	1	0	0	0	0	1	0
824	28260	192032	258037	124	97	40.0000006	92	37.90000153	112.7638184	54.07455965	70.4866151	114	52	72	9	580	29	23	12	13	5	1	1	3	CSRU	CSRU	carevue	64	WHITE	ELECTIVE	M	170.18	170.18	170.18	88.6	88.6	105	1	1	0	0	0	1	0	0	0	0	1	0
825	28260	192032	258037	124	98	40.0000006	90	38.00000085	112.7638184	52.51178313	70.4866151	114	51	72	12	580	29	23	12	13	5	1	1	3	CSRU	CSRU	carevue	64	WHITE	ELECTIVE	M	170.18	170.18	170.18	88.6	88.6	105	1	1	0	0	0	1	0	0	0	0	1	0
826	28260	192032	258037	107	98	40.0000006	92	37.80000051	102.3687085	46.19747328	63.20121771	85	42	56	20	550	25	21	10.89999962	11	5	6	3	1	CSRU	CSRU	carevue	64	WHITE	ELECTIVE	M	170.18	170.18	170.18	88.6	88.6	105	1	1	0	0	0	1	0	0	0	0	1	0
827	28260	192032	258037	107	99	40.0000006	91	37.70000076	109.5009503	46.19747328	63.94377619	109	48	67	19	550	25	21	10.89999962	11	5	6	3	1	CSRU	CSRU	carevue	64	WHITE	ELECTIVE	M	170.18	170.18	170.18	88.6	88.6	105	1	1	0	0	0	1	0	0	0	0	1	0
828	28260	192032	258037	117	97	40.0000006	98	37.80000051	102.3687085	46.19747328	63.20121771	81	47	60	16	552	26	24	9.56000042	12	5	5	4	3	CSRU	CSRU	carevue	64	WHITE	ELECTIVE	M	170.18	170.18	170.18	88.6	88.6	105	1	1	0	0	0	1	0	0	0	0	1	0
829	28260	192032	258037	117	96	40.0000006	96	37.80000051	111.6224273	46.19747328	67.53765944	111	47	69	20	552	26	24	9.56000042	12	5	5	4	3	CSRU	CSRU	carevue	64	WHITE	ELECTIVE	M	170.18	170.18	170.18	88.6	88.6	105	1	1	0	0	0	1	0	0	0	0	1	0
830	28260	192032	258037	95	99	40.0000006	93	38.30000136	103.3868075	46.19747328	63.20121771	101	44	61	20	550	25.72835835	25	10	11	5	5	4	3	CSRU	CSRU	carevue	64	WHITE	ELECTIVE	M	170.18	170.18	170.18	88.6	88.6	105	1	1	0	0	0	1	0	0	0	0	1	0
831	28260	192032	258037	95	98	40.0000006	94	38.30000136	112.7638184	52.51178313	70.4866151	117	51	71	21	550	25.72835835	25	10	11	5	5	4	3	CSRU	CSRU	carevue	64	WHITE	ELECTIVE	M	170.18	170.18	170.18	88.6	88.6	105	1	1	0	0	0	1	0	0	0	0	1	0
832	28260	192032	258037	100	98	40.0000006	93	38.10000102	104.3905238	46.19747328	63.94377619	105	49	66	27	567	26	20	13	13	5	6	4	3	CSRU	CSRU	carevue	64	WHITE	ELECTIVE	M	170.18	170.18	170.18	88.6	88.6	105	1	1	0	0	0	1	0	0	0	0	1	0
833	28260	192032	258037	100	99	40.0000006	95	38.30000136	104.3905238	54.07455965	70.4866151	106	56	71	25	567	26	20	13	13	5	6	4	3	CSRU	CSRU	carevue	64	WHITE	ELECTIVE	M	170.18	170.18	170.18	88.6	88.6	105	1	1	0	0	0	1	0	0	0	0	1	0
834	28260	192032	258037	84	98	40.0000006	95	38.30000136	102.3687085	46.19747328	63.20121771	93	48	61	26	567	26	20	13	13	5	6	4	3	CSRU	CSRU	carevue	64	WHITE	ELECTIVE	M	170.18	170.18	170.18	88.6	88.6	105	1	1	0	0	0	1	0	0	0	0	1	0
835	28260	192032	258037	84	98	40.0000006	95	38.40000153	102.3687085	46.19747328	63.20121771	96	46	63	26	567	26	20	13	13	5	6	4	3	CSRU	CSRU	carevue	64	WHITE	ELECTIVE	M	170.18	170.18	170.18	88.6	88.6	105	1	1	0	0	0	1	0	0	0	0	1	0
836	28260	192032	258037	88	97	40.0000006	94	38.40000153	112.7638184	54.07455965	70.4866151	125	53	76	26	550	34	20	12	12	5	6	5	4	CSRU	CSRU	carevue	64	WHITE	ELECTIVE	M	170.18	170.18	170.18	88.6	88.6	105	1	1	0	0	0	1	0	0	0	0	1	0
837	28260	192032	258037	88	100	40.0000006	93	38.30000136	127.2060927	54.07455965	76.97446482	139	56	83	27	550	34	20	12	12	5	6	5	4	CSRU	CSRU	carevue	64	WHITE	ELECTIVE	M	170.18	170.18	170.18	88.6	88.6	105	1	1	0	0	0	1	0	0	0	0	1	0
838	28260	192032	258037	103	100	40.0000006	89	38.40000153	104.3905238	54.07455965	70.4866151	107	53	70	29	542	27	24	13.69999981	10	5	4	3	3	CSRU	CSRU	carevue	64	WHITE	ELECTIVE	M	170.18	170.18	170.18	88.6	88.6	105	1	1	0	0	0	1	0	0	0	0	1	0
839	28260	192032	258037	103	99	40.0000006	89	38.40000153	109.5009503	54.07455965	70.4866151	109	53	70	27	542	27	24	11.19999981	13	5	4	3	3	CSRU	CSRU	carevue	64	WHITE	ELECTIVE	M	170.18	170.18	170.18	88.6	88.6	105	1	1	0	0	0	1	0	0	0	0	1	0
840	28260	192032	258037	137	100	40.0000006	86	38.20000119	112.7638184	52.51178313	70.4866151	122	51	73	18	576	25	23	12.60000038	12	5	1	1	1	CSRU	CSRU	carevue	64	WHITE	ELECTIVE	M	170.18	170.18	170.18	88.6	88.6	105	1	1	0	0	0	1	0	0	0	0	1	0
841	28260	192032	258037	137	100	50	84	38.30000136	127.2060927	54.07455965	73.28853962	136	56	82	23	576	25	23	12.60000038	12	5	1	1	1	CSRU	CSRU	carevue	64	WHITE	ELECTIVE	M	170.18	170.18	170.18	88.6	88.6	105	1	1	0	0	0	1	0	0	0	0	1	0
842	28260	192032	258037	389	100	50	73	37.20000076	127.2060927	54.07455965	79.54511264	143	56	85	19	540	25	22	9.18999958	11	5	4	3	3	CSRU	CSRU	carevue	64	WHITE	ELECTIVE	M	170.18	170.18	170.18	88.6	88.6	105	1	1	0	0	0	1	0	0	0	0	1	0
843	28260	192032	258037	389	100	50	75	37.5	129.1122265	54.73738666	79.54511264	154	61	92	19	570	29	23	10.39999962	12	5	5	3	1	CSRU	CSRU	carevue	64	WHITE	ELECTIVE	M	170.18	170.18	170.18	88.6	88.6	105	1	1	0	0	0	1	0	0	0	0	1	0
844	4368	137799	289804	67	100	100	63	36.94444444	127.2060927	54.07455965	79.54511264	139	52	85	21	779	26	21	9	9	5	6	5	4	SICU	SICU	carevue	76	UNKNOWN/NOT SPECIFIED	EMERGENCY	F	160.02			53.5	52.5	62.2	5	0	1	0	0	0	0	1	0	0	1	0
845	4368	137799	289804	78	96	50	60	36.61111196	104.3905238	46.19747328	63.20121771	107	35	56	15	779	26	21	9	9	5	6	5	4	SICU	SICU	carevue	76	UNKNOWN/NOT SPECIFIED	EMERGENCY	F	160.02			53.5	52.5	62.2	5	0	1	0	0	0	0	1	0	0	1	0
846	4368	137799	289804	120	100	50	71	37	112.7638184	46.19747328	70.4866151	126	46	73	18	617.3232409	25.72835835	18.60726281	9.340000153	10	7.5	6	5	4	SICU	SICU	carevue	76	UNKNOWN/NOT SPECIFIED	EMERGENCY	F	169.8102016			53.5	52.5	62.2	5	0	1	0	0	0	0	1	0	0	1	0
847	4368	137799	289804	157	100	50	57	37.16669846	103.3868075	46.19747328	63.20121771	103	38	58	10	617.3232409	25.72835835	22.78491474	7.199999809	12.19999981	10	6	5	4	SICU	SICU	carevue	76	UNKNOWN/NOT SPECIFIED	EMERGENCY	F	169.8102016			53.5	52.5	62.2	5	0	1	0	0	0	0	1	0	0	1	0
848	4368	137799	289804	73	97	50	81	37.33333164	112.7638184	46.19747328	63.20121771	127	40	64	17	580	17	22.78491474	9.5	13.80000019	10	6	5	4	SICU	SICU	carevue	76	UNKNOWN/NOT SPECIFIED	EMERGENCY	F	169.8102016			53.5	52.5	62.2	5	0	1	0	0	0	0	1	0	0	1	0
849	4368	137799	289804	62	95	50	76	37.5	129.1122265	54.07455965	79.54511264	156	53	87	22	547.7085997	22	22.78491474	10.10000038	15	5	6	5	4	SICU	SICU	carevue	76	UNKNOWN/NOT SPECIFIED	EMERGENCY	F	169.8102016			53.5	52.5	62.2	5	0	1	0	0	0	0	1	0	0	1	0
850	4368	137799	289804	121	99	50	86	36.88890076	127.2060927	46.19747328	70.4866151	148	49	79	25	547.7085997	18.09704672	18.60726281	7.199999809	7	5	6	5	4	SICU	SICU	carevue	76	UNKNOWN/NOT SPECIFIED	EMERGENCY	F	169.8102016			53.5	52.5	62.2	5	0	1	0	0	0	0	1	0	0	1	0
851	4368	137799	289804	71	94	50	75	36.88890076	127.2060927	52.51178313	73.28853962	147	51	82	16	617.3232409	18.09704672	18.60726281	7.199999809	7	5	6	5	4	SICU	SICU	carevue	76	UNKNOWN/NOT SPECIFIED	EMERGENCY	F	169.8102016			53.5	52.5	62.2	5	0	1	0	0	0	0	1	0	0	1	0
852	4368	137799	289804	119	100	50	62	36.27780151	112.7638184	46.19747328	67.53765944	117	44	68	11	570	25	18.60726281	6	7	10	6	5	4	SICU	SICU	carevue	76	UNKNOWN/NOT SPECIFIED	EMERGENCY	F	169.8102016			53.5	52.5	62.2	5	0	1	0	0	0	0	1	0	0	1	0
853	4368	137799	289804	97	100	60.00000238	63	37.11111281	127.2060927	54.07455965	79.54511264	139	52	85	11	570	24	22.78491474	6.199999809	14	10	6	4	3	SICU	SICU	carevue	76	UNKNOWN/NOT SPECIFIED	EMERGENCY	F	169.8102016			53.5	52.5	62.2	5	0	1	0	0	0	0	1	0	0	1	0
854	4368	137799	289804	95	100	80	66	35.77780151	120	41	67.33329773	152	57	88	11	550	26.89999962	21.29999924	5.5	10	10	6	4	3	SICU	SICU	carevue	76	UNKNOWN/NOT SPECIFIED	EMERGENCY	F	169.8102016			53.5	52.5	62.2	5	0	1	0	0	0	0	1	0	0	1	0
855	4368	137799	289804	46	93	50	58	34.88890076	130	42	71.33329773	150	57	91	10	550	26.89999962	21.29999924	5.5	10	10	1	1	1	SICU	SICU	carevue	76	UNKNOWN/NOT SPECIFIED	EMERGENCY	F	169.8102016			53.5	52.5	62.2	5	0	1	0	0	0	0	1	0	0	1	0
856	4368	137799	289804	81	97	50	63	36.77780151	154	51	85.33329773	154	58	92	12	570	26	19	5.679999828	13	10	6	5	4	SICU	SICU	carevue	76	UNKNOWN/NOT SPECIFIED	EMERGENCY	F	169.8102016			53.5	52.5	62.2	5	0	1	0	0	0	0	1	0	0	1	0
857	4368	137799	289804	122	100	80.00000119	71	37.11111281	118	39	65.33329773	102	40	61	14	580	24	20	6.099999905	12.19999981	10	6	4	3	SICU	SICU	carevue	76	UNKNOWN/NOT SPECIFIED	EMERGENCY	F	169.8102016			53.5	52.5	62.2	5	0	1	0	0	0	0	1	0	0	1	0
858	4368	137799	289804	131	99	80.00000119	75	36.11111111	112.7638184	54.07455965	70.4866151	126	54	80	12	560	25.20000076	20.5	5.599999905	12.89999962	10	6	4	3	SICU	SICU	carevue	76	UNKNOWN/NOT SPECIFIED	EMERGENCY	F	169.8102016			53.5	52.5	62.2	5	0	1	0	0	0	0	1	0	0	1	0
859	4368	137799	289804	149	98	100	76	36.11111111	112.7638184	60.983398	70.4866151	126	68	80	10	600	29	26	6	13	10	6	4	2	SICU	SICU	carevue	76	UNKNOWN/NOT SPECIFIED	EMERGENCY	F	169.8102016			53.5	52.5	62.2	5	0	1	0	0	0	0	1	0	0	1	0
860	4368	137799	289804	114	98	100	75	37.83333249	127.2060927	54.73738666	79.54511264	146	61	92	14	600	23.5	19.29999924	6	8.5	5	6	5	1	SICU	SICU	carevue	76	UNKNOWN/NOT SPECIFIED	EMERGENCY	F	169.8102016			53.5	52.5	62.2	5	0	1	0	0	0	0	1	0	0	1	0
861	4368	137799	289804	61	94	69.99999881	83	37.44444529	147.3422024	58.78789661	80.70905888	161	63	101	23	480	24	23	8.800000191	9.800000191	5	6	5	4	SICU	SICU	carevue	76	UNKNOWN/NOT SPECIFIED	EMERGENCY	F	169.8102016			53.5	52.5	62.2	5	0	1	0	0	0	0	1	0	0	1	0
862	4368	137799	289804	139	98	50	74	36.88890076	87	37	53.66669846	92	43	60	15	617.3232409	18.09704672	18.60726281	7	7.300000191	5	6	5	4	SICU	SICU	carevue	76	UNKNOWN/NOT SPECIFIED	EMERGENCY	F	169.8102016			53.5	52.5	62.2	5	0	1	0	0	0	0	1	0	0	1	0
863	4368	137799	289804	60	93	40.0000006	78	36.88890076	127.2060927	54.73738666	79.54511264	149	60	94	21	547.7085997	18.09704672	18.60726281	7.199999809	7.199999809	5	6	5	4	SICU	SICU	carevue	76	UNKNOWN/NOT SPECIFIED	EMERGENCY	F	169.8102016			53.5	52.5	62.2	5	0	1	0	0	0	0	1	0	0	1	0
864	4368	137799	289804	76	93	40.0000006	77	37.05559921	112.7638184	54.07455965	70.4866151	127	53	80	18	617.3232409	25.72835835	18.60726281	8.199999809	8.300000191	5	6	4	3	SICU	SICU	carevue	76	UNKNOWN/NOT SPECIFIED	EMERGENCY	F	169.8102016			53.5	52.5	62.2	5	0	1	0	0	0	0	1	0	0	1	0
865	4368	137799	289804	150	98	40.0000006	73	36.27780151	109.5009503	46.19747328	67.53765944	109	48	69	7	617.3232409	18.09704672	18.60726281	4.199999809	6	5	4	3	3	SICU	SICU	carevue	76	UNKNOWN/NOT SPECIFIED	EMERGENCY	F	169.8102016			53.5	52.5	62.2	5	0	1	0	0	0	0	1	0	0	1	0
866	4368	137799	289804	110	98	40.0000006	86	37.33333164	104.3905238	46.19747328	70.4866151	106	49	70	19	617.3232409	25.72835835	18.60726281	4.789999962	8.300000191	5	4	3	3	SICU	SICU	carevue	76	UNKNOWN/NOT SPECIFIED	EMERGENCY	F	169.8102016			53.5	52.5	62.2	5	0	1	0	0	0	0	1	0	0	1	0
867	4368	137799	289804	128	100	40.0000006	91	37.94444614	112.7638184	46.19747328	70.4866151	115	48	72	17	617.3232409	25.72835835	22.78491474	5.699999809	10.39999962	5	4	2	1	SICU	SICU	carevue	76	UNKNOWN/NOT SPECIFIED	EMERGENCY	F	169.8102016			53.5	52.5	62.2	5	0	1	0	0	0	0	1	0	0	1	0
868	4368	137799	289804	96	98	40.0000006	74	37.33333164	82	27	45.33330154	101	47	66	15	617.3232409	25.72835835	22.78491474	7.179999828	11.39999962	5	4	2	1	SICU	SICU	carevue	76	UNKNOWN/NOT SPECIFIED	EMERGENCY	F	169.8102016			53.5	52.5	62.2	5	0	1	0	0	0	0	1	0	0	1	0
869	4368	137799	289804	88	99	40.0000006	86	36.22222053	127.2060927	60.983398	92.01589008	149	70	104	17	570	25	20	6.800000191	9.100000381	5	1	1	1	SICU	SICU	carevue	76	UNKNOWN/NOT SPECIFIED	EMERGENCY	F	182.88			53.5	52.5	62.2	5	0	1	0	0	0	0	1	0	0	1	0
870	4368	137799	289804	380	100	40.0000006	73	36.66669846	152	55	87.33329773	149	70	104	12	570	25	18.60726281	6.800000191	9	5	1	1	1	SICU	SICU	carevue	76	UNKNOWN/NOT SPECIFIED	EMERGENCY	F	182.88			53.5	52.5	62.2	5	0	1	0	0	0	0	1	0	0	1	0
871	26118	182075	281742	59	87	50	107	36.77780151	102	73	82.66670227	151	82	105	10	390	22	19	3.900000095	8	7.62437979	6	4	4	MICU	MICU	carevue	58	WHITE	EMERGENCY	F	160.02			87.8	80	89.4	1	0	1	0	0	0	1	0	0	0	1	0
872	26118	182075	281742	31	87	50	95	36.66669846	146	67	93.33329773	151	82	105	22	390	22	19	3.900000095	8	7.62437979	6	5	4	MICU	MICU	carevue	58	WHITE	EMERGENCY	F	160.02			87.8	80	89.4	1	0	1	0	0	0	1	0	0	0	1	0
873	26118	182075	281742	86	88	50	90	36.55559921	127.2060927	70.73531398	92.01589008	151	82	105	22	547.7085997	18.09704672	18.60726281	15.69999981	7	5	6	4	4	MICU	MICU	carevue	58	WHITE	EMERGENCY	F	169.8102016			87.8	80	89.4	1	0	1	0	0	0	1	0	0	0	1	0
874	26118	182075	281742	132	100	100	100	37	112.7638184	60.983398	79.54511264	128	68	85	22	547.7085997	18.09704672	18.60726281	15.69999981	7	5	6	4	4	MICU	MICU	carevue	58	WHITE	EMERGENCY	F	169.8102016			87.8	80	89.4	1	0	1	0	0	0	1	0	0	0	1	0
875	26118	182075	281742	63	94	40	112	37.16669846	129.1122265	60.983398	79.54511264	154	73	99	24	547.7085997	18.09704672	18.60726281	15.69999981	7	5	6	5	4	MICU	MICU	carevue	58	WHITE	EMERGENCY	F	169.8102016			87.8	80	89.4	1	0	1	0	0	0	1	0	0	0	1	0
876	26118	182075	281742	60	86	40.0000006	82	37.16669846	112.7638184	60.983398	78.64974697	121	66	84	23	547.7085997	21	19	9.399999619	12	8	6	5	4	MICU	MICU	carevue	58	WHITE	EMERGENCY	F	169.8102016			87.8	80	89.4	1	0	1	0	0	0	1	0	0	0	1	0
877	26118	182075	281742	84	99	55	119	37.94444614	147.3422024	70.73531398	92.01589008	183	81	112	18	617.3232409	20	19	12.5	12	8	6	5	4	MICU	MICU	carevue	58	WHITE	EMERGENCY	F	169.8102016			87.8	80	89.4	1	0	1	0	0	0	1	0	0	0	1	0
878	26118	182075	281742	70	95	55.00000119	123	37.66669846	112.7638184	60.983398	73.28853962	118	65	82	20	547.7085997	35	22.78491474	9.229999542	13	10	6	5	4	MICU	MICU	carevue	58	WHITE	EMERGENCY	F	169.8102016			87.8	80	89.4	1	0	1	0	0	0	1	0	0	0	1	0
879	26118	182075	281742	56	89	55.00000119	88	37.38890076	133	69	90.33329773	88	55	65	14	617.3232409	35	22.78491474	10.60000038	13	10	6	5	4	MICU	MICU	carevue	58	WHITE	EMERGENCY	F	169.8102016			87.8	80	89.4	1	0	1	0	0	0	1	0	0	0	1	0
880	26118	182075	281742	90	92	50	81	37.44444529	102	52	68.66670227	117	66	82	10	617.3232409	25.72835835	22.78491474	5.710000038	12	10	6	4	3	MICU	MICU	carevue	58	WHITE	EMERGENCY	F	169.8102016			87.8	80	89.4	1	0	1	0	0	0	1	0	0	0	1	0
881	26118	182075	281742	135	92	60	108	37	125	59	81	145	75	98	10	654	33	23	5.710000038	12	10	6	4	3	MICU	MICU	carevue	58	WHITE	EMERGENCY	F	169.8102016			87.8	80	89.4	1	0	1	0	0	0	1	0	0	0	1	0
882	26118	182075	281742	87	93	60	112	37.72222307	127.2060927	66.88502337	79.54511264	143	75	99	18	654	33	23	10.89999962	15	10	6	4	3	MICU	MICU	carevue	58	WHITE	EMERGENCY	F	169.8102016			87.8	80	89.4	1	0	1	0	0	0	1	0	0	0	1	0
883	26118	182075	281742	70	90	60	109	38.22222392	112.7638184	54.73738666	70.4866151	123	61	81	18	648	35	24	11	15	10	6	5	4	MICU	MICU	carevue	58	WHITE	EMERGENCY	F	169.8102016			87.8	80	89.4	1	0	1	0	0	0	1	0	0	0	1	0
884	26118	182075	281742	94	93	60	103	37	108	55	72.66670227	118	63	81	18	656	34	32	10.89999962	15	10	6	4	3	MICU	MICU	carevue	58	WHITE	EMERGENCY	F	169.8102016			87.8	80	89.4	1	0	1	0	0	0	1	0	0	0	1	0
885	26118	182075	281742	122	98	60	104	36.94444444	94	47	62.66669846	104	63	76	18	625	34	23	11	18	12	6	4	3	MICU	MICU	carevue	58	WHITE	EMERGENCY	F	169.8102016			87.8	80	89.4	1	0	1	0	0	0	1	0	0	0	1	0
886	26118	182075	281742	117	95	70	95	37.72222307	125	60	81.66670227	127	68	88	18	619	30	23	11.39999962	17	12	6	4	3	MICU	MICU	carevue	58	WHITE	EMERGENCY	F	169.8102016			87.8	80	89.4	1	0	1	0	0	0	1	0	0	0	1	0
887	26118	182075	281742	70	93	69.99999881	110	37.72222307	127.2060927	60.983398	79.54511264	151	71	95	18	650	32	23	11.30000019	16	12	6	4	3	MICU	MICU	carevue	58	WHITE	EMERGENCY	F	169.8102016			87.8	80	89.4	1	0	1	0	0	0	1	0	0	0	1	0
888	26118	182075	281742	100	95	55.00000119	134	36.66669846	147.3422024	70.73531398	92.01589008	159	83	145	26	660	25	23	14	13	10	6	5	4	MICU	MICU	carevue	58	WHITE	EMERGENCY	F	169.8102016			87.8	80	89.4	1	0	1	0	0	0	1	0	0	0	1	0
889	26118	182075	281742	81	94	55.00000119	93	36.66669846	109.5009503	54.07455965	70.4866151	109	57	76	22	660	25	23	14	13	10	6	5	4	MICU	MICU	carevue	58	WHITE	EMERGENCY	F	169.8102016			87.8	80	89.4	1	0	1	0	0	0	1	0	0	0	1	0
890	26118	182075	281742	74	92	55	114	36.83333503	147.3422024	70.73531398	92.01589008	175	83	114	20	640	26	18	14	13	10	6	5	4	MICU	MICU	carevue	58	WHITE	EMERGENCY	F	169.8102016			87.8	80	89.4	1	0	1	0	0	0	1	0	0	0	1	0
891	26118	182075	281742	88	94	55	101	36.16669846	127.2060927	66.88502337	79.54511264	135	74	96	13	630	17	22.78491474	15.39999962	13	10	6	4	3	MICU	MICU	carevue	58	WHITE	EMERGENCY	F	169.8102016			87.8	80	89.4	1	0	1	0	0	0	1	0	0	0	1	0
892	26118	182075	281742	76	92	55.00000119	92	36.22222053	104.3905238	54.73738666	70.4866151	108	61	77	24	621	42	27	14.60000038	17	10	6	4	3	MICU	MICU	carevue	58	WHITE	EMERGENCY	F	169.8102016			87.8	80	89.4	1	0	1	0	0	0	1	0	0	0	1	0
893	26118	182075	281742	73	92	50	106	37.11111281	104.3905238	60.18284963	70.4866151	107	64	79	24	620	37	28	14.69999981	17	10	6	4	3	MICU	MICU	carevue	58	WHITE	EMERGENCY	F	169.8102016			87.8	80	89.4	1	0	1	0	0	0	1	0	0	0	1	0
894	26118	182075	281742	83	94	50	86	36.77780151	98	45	62.66669846	101	56	72	24	597	37	26	13.80000019	17	10	6	4	3	MICU	MICU	carevue	58	WHITE	EMERGENCY	F	169.8102016			87.8	80	89.4	1	0	1	0	0	0	1	0	0	0	1	0
895	26118	182075	281742	140	95	60.00000238	87	37	103.3868075	60.18284963	70.4866151	103	64	77	24	627	39	27	15.10000038	18	10	6	5	4	MICU	MICU	carevue	58	WHITE	EMERGENCY	F	169.8102016			87.8	80	89.4	1	0	1	0	0	0	1	0	0	0	1	0
896	26118	182075	281742	97	96	60.00000238	99	37.16669846	109.5009503	58.78789661	70.4866151	109	63	80	28	625	41	28	17.10000038	25	10	6	5	4	MICU	MICU	carevue	58	WHITE	EMERGENCY	F	169.8102016			87.8	80	89.4	1	0	1	0	0	0	1	0	0	0	1	0
897	26118	182075	281742	87	96	60	112	37.55559921	112.7638184	60.983398	76.97446482	121	65	83	28	623	39	27	16.70000076	19	10	6	4	3	MICU	MICU	carevue	58	WHITE	EMERGENCY	F	169.8102016			87.8	80	89.4	1	0	1	0	0	0	1	0	0	0	1	0
898	26118	182075	281742	119	98	70	113	37.55559921	103.3868075	56.17643057	70.4866151	103	62	76	21	623	39	27	16.70000076	19	10	6	4	3	MICU	MICU	carevue	58	WHITE	EMERGENCY	F	169.8102016			87.8	80	89.4	1	0	1	0	0	0	1	0	0	0	1	0
899	26118	182075	281742	74	93	70	114	37.38890076	91	47	61.66669846	94	55	67	20	706	49	32	14.39999962	19	10	6	4	3	MICU	MICU	carevue	58	WHITE	EMERGENCY	F	169.8102016			87.8	80	89.4	1	0	1	0	0	0	1	0	0	0	1	0
900	26118	182075	281742	182	98	100	115	37.44444529	101	52	68.33329773	86	55	66	20	780	41	29	15.39999962	17	8	6	4	3	MICU	MICU	carevue	58	WHITE	EMERGENCY	F	169.8102016			87.8	80	89.4	1	0	1	0	0	0	1	0	0	0	1	0
901	26118	182075	281742	72	97	60.00000238	119	37.83333249	105	47	66.33329773	113	62	78	14	758	18.09704672	29	14	8	8	6	5	4	MICU	MICU	carevue	58	WHITE	EMERGENCY	F	169.8102016			87.8	80	89.4	1	0	1	0	0	0	1	0	0	0	1	0
902	26118	182075	281742	70	95	50	102	37.44444529	92	41	58	108	61	77	20	772	30	26.89832426	14.5	16	8	6	5	4	MICU	MICU	carevue	58	WHITE	EMERGENCY	F	169.8102016			87.8	80	89.4	1	0	1	0	0	0	1	0	0	0	1	0
903	26118	182075	281742	93	96	60.00000238	107	37.44444529	94	41	58.66669846	103	58	73	20	772	30	25	14.5	16	8	6	5	4	MICU	MICU	carevue	58	WHITE	EMERGENCY	F	169.8102016			87.8	80	89.4	1	0	1	0	0	0	1	0	0	0	1	0
904	26118	182075	281742	134	98	60	124	37.5	107	33	57.66669846	101	57	72	20	725	37	26	14.39999962	17	10	6	4	3	MICU	MICU	carevue	58	WHITE	EMERGENCY	F	169.8102016			87.8	80	89.4	1	0	1	0	0	0	1	0	0	0	1	0
905	26118	182075	281742	99	98	60.00000238	131	38.33333333	97	56	69.66670227	115	55	71	20	725	37	26	14.39999962	17	10	6	4	3	MICU	MICU	carevue	58	WHITE	EMERGENCY	F	169.8102016			87.8	80	89.4	1	0	1	0	0	0	1	0	0	0	1	0
906	26118	182075	281742	103	96	60	120	38.00000085	104	40	61.33330154	113	57	73	17	680	25	24	13.39999962	14	10	6	4	3	MICU	MICU	carevue	58	WHITE	EMERGENCY	F	169.8102016			87.8	80	89.4	1	0	1	0	0	0	1	0	0	0	1	0
907	26118	182075	281742	109	94	60	119	37.61110942	98	43	61.33330154	105	55	71	23	680	25	24	13.39999962	14	10	6	4	3	MICU	MICU	carevue	58	WHITE	EMERGENCY	F	169.8102016			87.8	80	89.4	1	0	1	0	0	0	1	0	0	0	1	0
908	26118	182075	281742	77	93	60	122	38.00000085	98	42	60.66669846	100	53	68	21	620	24	24	13.60000038	7	5	6	5	4	MICU	MICU	carevue	58	WHITE	EMERGENCY	F	169.8102016			87.8	80	89.4	1	0	1	0	0	0	1	0	0	0	1	0
909	26118	182075	281742	137	96	70	132	38.22222392	159	62	94.33329773	100	54	69	24	640	24	22	15.69999981	12	5	6	4	3	MICU	MICU	carevue	58	WHITE	EMERGENCY	F	169.8102016			87.8	80	89.4	1	0	1	0	0	0	1	0	0	0	1	0
910	26118	182075	281742	160	100	100	106	38.22222392	113	56	75	100	54	69	21	640	24	22	15.69999981	12	5	6	4	3	MICU	MICU	carevue	58	WHITE	EMERGENCY	F	169.8102016			87.8	80	89.4	1	0	1	0	0	0	1	0	0	0	1	0
911	4784	185700	288886	120	98	40.0000006	87	37.20000076	103.3868075	54.07455965	67.53765944	100	53	69	15	860	23	19	8.899999619	9	5	6	5	4	CSRU	CSRU	carevue	60	UNKNOWN/NOT SPECIFIED	ELECTIVE	M	180.34	180.34	180.34	78.1	78.1	85.1	5	1	0	0	0	1	0	0	0	0	1	0
912	4784	185700	288886	176	99	40.0000006	86	37.40000153	103.3868075	54.07455965	70.4866151	102	56	70	21	760	21	18	9.350000381	5.900000095	5	6	5	4	CSRU	CSRU	carevue	60	UNKNOWN/NOT SPECIFIED	ELECTIVE	M	180.34	180.34	180.34	78.1	78.1	85.1	5	1	0	0	0	1	0	0	0	0	1	0
913	4784	185700	288886	125	92	40.0000006	86	37	103.3868075	54.07455965	67.53765944	103	52	68	12	760	21	18	9.350000381	5.900000095	5	6	5	4	CSRU	CSRU	carevue	60	UNKNOWN/NOT SPECIFIED	ELECTIVE	M	180.34	180.34	180.34	78.1	78.1	85.1	5	1	0	0	0	1	0	0	0	0	1	0
914	4784	185700	288886	124	98	40.0000006	86	36.70000076	127.2060927	60.983398	79.54511264	139	65	89	22	760	21	18	9.350000381	5.900000095	5	6	5	4	CSRU	CSRU	carevue	60	UNKNOWN/NOT SPECIFIED	ELECTIVE	M	180.34	180.34	180.34	78.1	78.1	85.1	5	1	0	0	0	1	0	0	0	0	1	0
915	4784	185700	288886	119	97	40.0000006	86	36.10000186	127.2060927	60.983398	80.70905888	148	73	100	32	760	21	18	9.350000381	5.900000095	5	6	5	4	CSRU	CSRU	carevue	60	UNKNOWN/NOT SPECIFIED	ELECTIVE	M	180.34	180.34	180.34	78.1	78.1	85.1	5	1	0	0	0	1	0	0	0	0	1	0
916	4784	185700	288886	304	100	100	87	35.60000102	104.3905238	54.07455965	70.4866151	104	56	72	10	800	21	16	8	9	5	6	5	4	CSRU	CSRU	carevue	60	UNKNOWN/NOT SPECIFIED	ELECTIVE	M	180.34	180.34	180.34	78.1	78.1	85.1	5	1	0	0	0	1	0	0	0	0	1	0
917	4784	185700	288886	352	100	100	87	35.50000085	104.3905238	54.07455965	70.4866151	104	56	72	10	800	21	16	8	9	5	6	5	4	CSRU	CSRU	carevue	60	UNKNOWN/NOT SPECIFIED	ELECTIVE	M	180.34	180.34	180.34	78.1	78.1	85.1	5	1	0	0	0	1	0	0	0	0	1	0
918	84749	180018	210039	126	98	40	96	37.11111111	147.3422024	60.983398	92.01589008	172	71	108	18	526	15	18.60726281	6.8	9	5	6	4	3	CCU	CCU	metavision	64	WHITE	EMERGENCY	M	177.8	177.8	177.8	100	100	100	1	0	1	0	1	0	0	0	0	0	0	1
919	84749	180018	210039	113	100	40	72	37.33333333	104.3905238	54.07455965	70.4866151	105	53	71	18	507	23	19	10.6	10	5	6	4	3	CCU	CCU	metavision	64	WHITE	EMERGENCY	M	177.8	177.8	177.8	100	100	100	1	0	1	0	1	0	0	0	0	0	0	1
920	84749	180018	210039	166	97	40	99	37.33333333	112.7638184	46.19747328	63.94377619	115	48	67	18	507	23	19	10.6	10	5	6	4	3	CCU	CCU	metavision	64	WHITE	EMERGENCY	M	177.8	177.8	177.8	100	100	100	1	0	1	0	1	0	0	0	0	0	0	1
921	84749	180018	210039	96	98	40	89	37.5	127.2060927	54.07455965	73.28853962	134	57	82	18	514	28	20	9.28	14	10	6	4	3	CCU	CCU	metavision	64	WHITE	EMERGENCY	M	177.8	177.8	177.8	100	100	100	1	0	1	0	1	0	0	0	0	0	0	1
922	84749	180018	210039	102	96	50	93	37.66666667	118	55	72	146	56	82	18	531	26	20	9.41	14	10	6	4	3	CCU	CCU	metavision	64	WHITE	EMERGENCY	M	177.8	177.8	177.8	100	100	100	1	0	1	0	1	0	0	0	0	0	0	1
923	84749	180018	210039	113	100	60	69	37.55555556	107	59	70	106	62	78	18	526	24	22.78491474	9.4	14	10	6	5	4	CCU	CCU	metavision	64	WHITE	EMERGENCY	M	177.8	177.8	177.8	100	100	100	1	0	1	0	1	0	0	0	0	0	0	1
924	84749	180018	210039	93	96	60	72	37.33333333	111.6224273	54.07455965	70.4866151	111	58	75	18	519	24	19	10	13	10	6	5	4	CCU	CCU	metavision	64	WHITE	EMERGENCY	M	177.8	177.8	177.8	100	100	100	1	0	1	0	1	0	0	0	0	0	0	1
925	84749	180018	210039	91	94	60	80	36.11111111	103.3868075	54.07455965	67.53765944	102	52	68	18	730	26	21	9.3	13	10	6	5	4	CCU	CCU	metavision	64	WHITE	EMERGENCY	M	177.8	177.8	177.8	100	100	100	1	0	1	0	1	0	0	0	0	0	0	1
926	84749	180018	210039	110	99	70	79	36.88888889	104.3905238	54.07455965	70.4866151	107	58	75	20	607	25	21	10.4	14	10	6	4	3	CCU	CCU	metavision	64	WHITE	EMERGENCY	M	177.8	177.8	177.8	100	100	100	1	0	1	0	1	0	0	0	0	0	0	1
927	84749	180018	210039	110	100	80	84	36.38888889	135	74	90	131	67	88	19	642	25.72835835	21	15	12	10	6	5	4	CCU	CCU	metavision	64	WHITE	EMERGENCY	M	177.8	177.8	177.8	100	100	100	1	0	1	0	1	0	0	0	0	0	0	1
928	84749	180018	210039	108	99	80	100	37.33333333	102.3687085	60.983398	70.4866151	93	68	77	16	657	24	22	12.5	12	10	6	4	3	CCU	CCU	metavision	64	WHITE	EMERGENCY	M	177.8	177.8	177.8	100	100	100	1	0	1	0	1	0	0	0	0	0	0	1
929	84749	180018	210039	72	95	70	113	37.61111111	102.3687085	54.73738666	70.4866151	95	60	71	19	657	24	22	12.5	12	10	6	4	3	CCU	CCU	metavision	64	WHITE	EMERGENCY	M	177.8	177.8	177.8	100	100	100	1	0	1	0	1	0	0	0	0	0	0	1
930	84749	180018	210039	126	99	80	101	38.88888889	102.3687085	54.07455965	63.20121771	89	54	64	22	540	26	23	14.6	15	10	6	3	3	CCU	CCU	metavision	64	WHITE	EMERGENCY	M	177.8	177.8	177.8	100	100	100	1	0	1	0	1	0	0	0	0	0	0	1
931	84749	180018	210039	114	97	100	124	38.88888889	176	79	110	165	70	91	15	509	25	22	6.6	15	5	5	3	3	CCU	CCU	metavision	64	WHITE	EMERGENCY	M	177.8	177.8	177.8	100	100	100	1	0	1	0	1	0	0	0	0	0	0	1
932	84749	180018	210039	62	96	100	94	36.33333333	176	79	110	129	61	77	31	509	21	17	6.6	8	5	5	3	3	CCU	CCU	metavision	64	WHITE	EMERGENCY	M	177.8	177.8	177.8	100	100	100	1	0	1	0	1	0	0	0	0	0	0	1
933	84749	180018	210039	49	92	100	93	35.5	120	80	89	129	61	77	28	509	21	17	6.6	8	5	5	3	3	CCU	CCU	metavision	64	WHITE	EMERGENCY	M	177.8	177.8	177.8	100	100	100	1	0	1	0	1	0	0	0	0	0	0	1
934	21552	195378	225712	93	97	40.0000006	72	37.38890076	127.2060927	54.07455965	70.4866151	130	57	79	17	547.7085997	27	18.60726281	10	9	5	6	5	4	TSICU	TSICU	carevue	58	WHITE	ELECTIVE	M	157.48			100	100	100	1	1	0	0	0	0	0	0	1	0	1	0
935	21552	195378	225712	95	99	40.0000006	78	37.55559921	127.2060927	60.983398	79.54511264	140	72	95	19	617.3232409	18.09704672	18.60726281	9.800000191	7	5	6	5	4	TSICU	TSICU	carevue	58	WHITE	ELECTIVE	M	157.48			100	100	100	1	1	0	0	0	0	0	0	1	0	1	0
936	21552	195378	225712	111	98	40	79	37.55559921	127.2060927	66.88502337	79.54511264	138	74	97	14	727	22	15	9.800000191	7	5	6	5	4	TSICU	TSICU	carevue	58	WHITE	ELECTIVE	M	169.8102016			100	100	100	1	1	0	0	0	0	0	0	1	0	1	0
937	21552	195378	225712	92	97	40	96	37.72222307	112.7638184	58.78789661	70.4866151	114	63	80	11	710	23	14	6.900000095	8	5	4	3	3	TSICU	TSICU	carevue	58	WHITE	ELECTIVE	M	169.8102016			100	100	100	1	1	0	0	0	0	0	0	1	0	1	0
938	21552	195378	225712	109	97	40.0000006	89	37.72222307	103.3868075	52.51178313	63.20121771	99	51	65	7	735	27	18	7.099999905	9	5	4	3	2	TSICU	TSICU	carevue	58	WHITE	ELECTIVE	M	169.8102016			100	100	100	1	1	0	0	0	0	0	0	1	0	1	0
939	21552	195378	225712	116	95	40.0000006	95	37.16669846	127.2060927	60.983398	79.54511264	147	65	95	13	735	27	18	7.099999905	9	5	6	1	3	TSICU	TSICU	carevue	58	WHITE	ELECTIVE	M	169.8102016			100	100	100	1	1	0	0	0	0	0	0	1	0	1	0
940	21552	195378	225712	111	99	40	63	37.05559921	102.3687085	54.07455965	63.94377619	95	52	66	10	710	23	16	7	8	5	5	4	4	TSICU	TSICU	carevue	58	WHITE	ELECTIVE	M	169.8102016			100	100	100	1	1	0	0	0	0	0	0	1	0	1	0
941	21552	195378	225712	101	99	40	58	35.72222392	111.6224273	54.73738666	70.4866151	111	61	78	10	660	19	16	6.699999809	8	5	5	4	3	TSICU	TSICU	carevue	58	WHITE	ELECTIVE	M	177.8			100	100	100	1	1	0	0	0	0	0	0	1	0	1	0
942	21552	195378	225712	94	97	40	66	36.0000017	103.3868075	54.07455965	70.4866151	101	56	71	10	670	20	16	6.699999809	8	5	5	4	3	TSICU	TSICU	carevue	58	WHITE	ELECTIVE	M	177.8			100	100	100	1	1	0	0	0	0	0	0	1	0	1	0
943	20769	145995	201207	163	99	40	62	37.44444529	125.8991479	52.51178313	70.4866151	129	51	76	22	547.7085997	18.09704672	18.60726281	11.69999981	8	5	6	4	3	MICU	MICU	carevue	81	WHITE	EMERGENCY	F	169.8102016			60.3	60.3	74.7	1	0	1	0	0	0	1	0	0	0	1	0
944	20769	145995	201207	131	100	40	83	37.38890076	127.2060927	60.983398	83.17641792	151	70	102	26	420	18.09704672	18.60726281	9	8	5	6	5	4	MICU	MICU	carevue	81	WHITE	EMERGENCY	F	169.8102016			60.3	60.3	74.7	1	0	1	0	0	0	1	0	0	0	1	0
945	20769	145995	201207	128	100	40	96	37.55559921	104	54	70.66670227	82	63	71	17	507	23	17	8.5	10	5	6	5	4	MICU	MICU	carevue	81	WHITE	EMERGENCY	F	169.8102016			60.3	60.3	74.7	1	0	1	0	0	0	1	0	0	0	1	0
946	20769	145995	201207	98	100	60	108	36.4444436	103.3868075	54.07455965	70.4866151	101	56	71	20	517	18.09704672	19	8.699999809	8	5	6	2	3	MICU	MICU	carevue	81	WHITE	EMERGENCY	F	169.8102016			60.3	60.3	74.7	1	0	1	0	0	0	1	0	0	0	1	0
947	20769	145995	201207	60	95	100	132	36.4444436	127.2060927	70.73531398	92.01589008	147	82	104	33	530	24	19	12.5	11	5	6	2	4	MICU	MICU	carevue	81	WHITE	EMERGENCY	F	169.8102016			60.3	60.3	74.7	1	0	1	0	0	0	1	0	0	0	1	0
948	20769	145995	201207	95	100	40.0000006	115	35.33333249	127.2060927	69.76624242	83.17641792	147	77	102	23	530	24	19	12.5	11	5	6	1	4	MICU	MICU	carevue	81	WHITE	EMERGENCY	F	169.8102016			60.3	60.3	74.7	1	0	1	0	0	0	1	0	0	0	1	0
949	20769	145995	201207	83	96	40.0000006	99	37.11111281	112.7638184	46.19747328	70.4866151	117	49	71	22	547.7085997	18.09704672	18.60726281	11.69999981	5	5	6	5	4	MICU	MICU	carevue	81	WHITE	EMERGENCY	F	169.8102016			60.3	60.3	74.7	1	0	1	0	0	0	1	0	0	0	1	0
950	20769	145995	201207	111	100	40.0000006	108	37.44444529	127.2060927	58.78789661	79.54511264	140	63	89	21	547.7085997	18.09704672	18.60726281	8.100000381	8	5	5	4	4	MICU	MICU	carevue	81	WHITE	EMERGENCY	F	169.8102016			60.3	60.3	74.7	1	0	1	0	0	0	1	0	0	0	1	0
951	20769	145995	201207	124	99	40	105	37.27780151	127.2060927	58.78789661	79.54511264	144	63	90	25	547.7085997	18.09704672	18.60726281	8.800000191	8	5	5	4	3	MICU	MICU	carevue	81	WHITE	EMERGENCY	F	169.8102016			60.3	60.3	74.7	1	0	1	0	0	0	1	0	0	0	1	0
952	20769	145995	201207	125	99	40.0000006	92	37.16669846	112.7638184	54.07455965	70.4866151	120	58	79	22	547.7085997	18.09704672	18.60726281	8	6	5	5	4	3	MICU	MICU	carevue	81	WHITE	EMERGENCY	F	169.8102016			60.3	60.3	74.7	1	0	1	0	0	0	1	0	0	0	1	0
953	20769	145995	201207	169	100	50	83	36.88890076	112.7638184	54.07455965	70.4866151	115	58	77	11	617.3232409	18.09704672	18.60726281	6.400000095	7	5	5	4	3	MICU	MICU	carevue	81	WHITE	EMERGENCY	F	169.8102016			60.3	60.3	74.7	1	0	1	0	0	0	1	0	0	0	1	0
954	20769	145995	201207	147	100	50	78	37.05559921	127.2060927	56.17643057	79.54511264	140	62	89	14	417	17	16	6.300000191	8	5	4	3	2	MICU	MICU	carevue	81	WHITE	EMERGENCY	F	170.18			60.3	60.3	74.7	1	0	1	0	0	0	1	0	0	0	1	0
955	20769	145995	201207	387	100	100	80	36.77780151	112.7638184	54.07455965	70.4866151	121	55	77	15	525	23	19	9.199999809	9	5	4	3	2	MICU	MICU	carevue	81	WHITE	EMERGENCY	F	170.18			60.3	60.3	74.7	1	0	1	0	0	0	1	0	0	0	1	0
956	22237	130173	220959	126	99	100	88	37.5	127.2060927	56.17643057	79.54511264	132	62	87	12	520	23	19	7.21999979	9	5	6	5	4	CSRU	CSRU	carevue	58	WHITE	ELECTIVE	F	162.56	162.56	162.56	70	66.5	70	1	1	0	0	0	1	0	0	0	0	1	0
957	22237	130173	220959	213	100	40	80	35.77780151	111.6224273	54.73738666	70.4866151	111	60	80	16	550	21	7	6.300000191	5	5	6	5	4	CSRU	CSRU	carevue	58	WHITE	ELECTIVE	F	162.56	162.56	162.56	70	66.5	70	1	1	0	0	0	1	0	0	0	0	1	0
958	22237	130173	220959	267	100	100	61	35.77780151	127.2060927	69.76624242	80.70905888	137	76	101	11	550	21	17	4.300000191	7	5	1	1	1	CSRU	CSRU	carevue	58	WHITE	ELECTIVE	F	162.56	162.56	162.56	70	66.5	70	1	1	0	0	0	1	0	0	0	0	1	0
959	22237	130173	220959	199	100	100	84	35.33333249	127.2060927	69.76624242	80.70905888	137	76	101	10	560	22	17	5.599999905	8	5	1	1	1	CSRU	CSRU	carevue	58	WHITE	ELECTIVE	F	162.56	162.56	162.56	70	66.5	70	1	1	0	0	0	1	0	0	0	0	1	0
960	22237	130173	220959	459	100	100	84	35.33333249	127.2060927	69.76624242	80.70905888	137	76	101	10	560	22	17	5.599999905	8	5	1	1	1	CSRU	CSRU	carevue	58	WHITE	ELECTIVE	F	162.56	162.56	162.56	70	66.5	70	1	1	0	0	0	1	0	0	0	0	1	0
961	22237	130173	220959	467	100	100	84	35.33333249	115.5865703	56.21883285	73.3615245	119.8575054	59.87749001	79.67576385	10	560	22	17	5.599999905	8	7.62437979	1	1	1	CSRU	CSRU	carevue	58	WHITE	ELECTIVE	F	162.56	162.56	162.56	70	66.5	70	1	1	0	0	0	1	0	0	0	0	1	0
962	22237	130173	220959	396	100	100	84	35.33333249	115.5865703	56.21883285	73.3615245	119.8575054	59.87749001	79.67576385	10	560	22	17	5.599999905	8	7.62437979	1	1	1	CSRU	CSRU	carevue	58	WHITE	ELECTIVE	F	162.56	162.56	162.56	70	66.5	70	1	1	0	0	0	1	0	0	0	0	1	0
963	22237	130173	220959	117	100	100	84	35.33333249	115.5865703	56.21883285	73.3615245	119.8575054	59.87749001	79.67576385	10	560	22	17	5.599999905	8	7.62437979	1	1	1	CSRU	CSRU	carevue	58	WHITE	ELECTIVE	F	162.56	162.56	162.56	70	66.5	70	1	1	0	0	0	1	0	0	0	0	1	0
964	22237	130173	220959	462	100	100	84	35.33333249	102.3687085	56.17643057	70.4866151	92	62	73	10	560	22	17	5.599999905	8	15	1	1	1	CSRU	CSRU	carevue	58	WHITE	ELECTIVE	F	162.56	162.56	162.56	70	66.5	70	1	1	0	0	0	1	0	0	0	0	1	0
965	22237	130173	220959	432	100	100	84	35.33333249	102.3687085	56.17643057	70.4866151	92	62	73	10	560	22	17	5.599999905	8	15	1	1	1	CSRU	CSRU	carevue	58	WHITE	ELECTIVE	F	162.56	162.56	162.56	70	66.5	70	1	1	0	0	0	1	0	0	0	0	1	0
966	5833	194058	277735	56	99	40.0000006	90	36.05559921	147.3422024	70.73531398	92.01589008	162	80	128	12	648	24	20	14	15	5	6	5	4	MICU	MICU	carevue	45	WHITE	EMERGENCY	F	170.18	170.18	170.18	82	76.6	82	1	0	1	0	0	0	1	0	0	0	1	0
967	5833	194058	277735	63	96	40.0000006	102	36.66669846	127.2060927	70.73531398	80.70905888	144	81	101	20	648	24	20	14	15	5	6	5	4	MICU	MICU	carevue	45	WHITE	EMERGENCY	F	170.18	170.18	170.18	82	76.6	82	1	0	1	0	0	0	1	0	0	0	1	0
968	5833	194058	277735	60	96	40.0000006	105	36.55559921	147.3422024	70.73531398	92.01589008	161	89	113	13	471	20	18.60726281	8.600000381	8	5	6	5	4	MICU	MICU	carevue	45	WHITE	EMERGENCY	F	170.18	170.18	170.18	82	76.6	82	1	0	1	0	0	0	1	0	0	0	1	0
969	5833	194058	277735	60	94	100	95	36.38890076	147.3422024	70.73531398	92.01589008	159	84	107	22	471	20	18.60726281	8.600000381	8	5	6	5	4	MICU	MICU	carevue	45	WHITE	EMERGENCY	F	170.18	170.18	170.18	82	76.6	82	1	0	1	0	0	0	1	0	0	0	1	0
970	5833	194058	277735	88	100	50	100	36.66669846	129.1122265	70.73531398	92.01589008	155	86	108	21	471	20	18.60726281	8.600000381	8	5	6	5	4	MICU	MICU	carevue	45	WHITE	EMERGENCY	F	170.18	170.18	170.18	82	76.6	82	1	0	1	0	0	0	1	0	0	0	1	0
971	5833	194058	277735	82	98	50	96	36.66669846	147.3422024	70.73531398	92.01589008	167	93	117	23	450	20	18.60726281	8	8	5	6	5	4	MICU	MICU	carevue	45	WHITE	EMERGENCY	F	170.18	170.18	170.18	82	76.6	82	1	0	1	0	0	0	1	0	0	0	1	0
972	5833	194058	277735	78	100	50	90	36.38890076	147.3422024	70.73531398	92.01589008	177	95	121	15	450	20	18.60726281	8	8	5	6	2	3	MICU	MICU	carevue	45	WHITE	EMERGENCY	F	170.18	170.18	170.18	82	76.6	82	1	0	1	0	0	0	1	0	0	0	1	0
973	5833	194058	277735	62	93	50	97	37.83333249	127.2060927	70.73531398	92.01589008	151	87	108	14	563	31	20	7.900000095	14	10	6	4	3	MICU	MICU	carevue	45	WHITE	EMERGENCY	F	170.18	170.18	170.18	82	76.6	82	1	0	1	0	0	0	1	0	0	0	1	0
974	5833	194058	277735	90	99	60	105	38.05559921	126	58	80.66670227	113	66	81	20	404	28	22	8.5	14	10	5	3	1	MICU	MICU	carevue	45	WHITE	EMERGENCY	F	170.18	170.18	170.18	82	76.6	82	1	0	1	0	0	0	1	0	0	0	1	0
975	5833	194058	277735	60	94	50	98	37.77780151	126	58	80.66670227	113	63	79	20	400	27	18	7.900000095	13	10	4	2	1	MICU	MICU	carevue	45	WHITE	EMERGENCY	F	170.18	170.18	170.18	82	76.6	82	1	0	1	0	0	0	1	0	0	0	1	0
976	29905	166908	255465	90	96	34.9999994	83	36.11111111	127.2060927	69.76624242	79.54511264	130	78	98	23	750	24	16	6.820000172	9	5	6	4	4	CCU	CCU	carevue	55	WHITE	EMERGENCY	M	177.8	177.8	177.8	66.6	66.6	66.6	1	0	1	0	1	0	0	0	0	0	1	0
977	29905	166908	255465	152	100	40.0000006	82	37.77780151	112	74	83	146	84	108	21	750	21	16	9.140000343	9	5	6	5	4	CCU	CCU	carevue	55	WHITE	EMERGENCY	M	177.8	177.8	177.8	66.6	66.6	66.6	1	0	1	0	1	0	0	0	0	0	1	0
978	29905	166908	255465	120	100	40.0000006	74	36.79999924	78	59	64	106	66	80	12	566	22	17	6.610000134	8	5	1	1	1	CCU	CCU	carevue	55	WHITE	EMERGENCY	M	177.8	177.8	177.8	66.6	66.6	66.6	1	0	1	0	1	0	0	0	0	0	1	0
979	29905	166908	255465	129	99	40.0000006	32	31.33333418	78	60	64	91	60	72	12	570	23	17	6.670000076	8	5	1	1	1	CCU	CCU	carevue	55	WHITE	EMERGENCY	M	177.8	177.8	177.8	66.6	66.6	66.6	1	0	1	0	1	0	0	0	0	0	1	0
980	29905	166908	255465	212	100	50	51	31.88890076	114	73	83	118	68	87	6	570	23	17	6.670000076	8	5	1	1	1	CCU	CCU	carevue	55	WHITE	EMERGENCY	M	177.8	177.8	177.8	66.6	66.6	66.6	1	0	1	0	1	0	0	0	0	0	1	0
981	29905	166908	255465	173	100	60.00000238	93	35	147.3422024	70.73531398	92.01589008	172	96	128	20	614	24	21	14.39999962	12	5	3	2	1	CCU	CCU	carevue	55	WHITE	EMERGENCY	M	177.8	177.8	177.8	66.6	66.6	66.6	1	0	1	0	1	0	0	0	0	0	1	0
982	19700	164511	202993	101	94	95	104	37.94444614	112.7638184	60.983398	79.54511264	124	68	85	31	663	29	15	6.400000095	9	5	5	4	3	SICU	MICU	carevue	40	HISPANIC OR LATINO	EMERGENCY	M	157.48			87.4	87.4	87.4	4	0	1	0	0	0	0	1	0	0	1	0
983	19700	164511	202993	194	96	50	104	37.55559921	127.2060927	60.983398	79.54511264	143	73	97	38	547.7085997	18.09704672	18.60726281	10.60000038	6	5	6	4	3	SICU	MICU	carevue	40	HISPANIC OR LATINO	EMERGENCY	M	157.48			87.4	87.4	87.4	4	0	1	0	0	0	0	1	0	0	1	0
984	19700	164511	202993	191	95	50	111	37.61110942	127.2060927	70.73531398	80.70905888	144	80	101	47	547.7085997	18.09704672	18.60726281	10.60000038	6	5	6	4	3	SICU	MICU	carevue	40	HISPANIC OR LATINO	EMERGENCY	M	169.8102016			87.4	87.4	87.4	4	0	1	0	0	0	0	1	0	0	1	0
985	19700	164511	202993	136	96	70	94	37.61110942	127.2060927	70.73531398	92.01589008	150	91	114	32	547.7085997	18.09704672	18.60726281	10.60000038	6	5	6	4	3	SICU	MICU	carevue	40	HISPANIC OR LATINO	EMERGENCY	M	169.8102016			87.4	87.4	87.4	4	0	1	0	0	0	0	1	0	0	1	0
986	19700	164511	202993	102	93	40	86	37.83333249	127.2060927	70.73531398	92.01589008	151	96	120	24	547.7085997	18.09704672	18.60726281	8.300000191	6	5	5	4	4	SICU	MICU	carevue	40	HISPANIC OR LATINO	EMERGENCY	M	169.8102016			87.4	87.4	87.4	4	0	1	0	0	0	0	1	0	0	1	0
987	19700	164511	202993	127	94	40	96	37.66669846	127.2060927	70.73531398	92.01589008	142	87	109	24	547.7085997	25.72835835	22.78491474	9.600000381	11	8	5	3	2	SICU	MICU	carevue	40	HISPANIC OR LATINO	EMERGENCY	M	169.8102016			87.4	87.4	87.4	4	0	1	0	0	0	0	1	0	0	1	0
988	19700	164511	202993	132	96	50	74	37.77780151	112.7638184	60.983398	79.54511264	127	73	91	12	617.3232409	25.72835835	22.78491474	9.600000381	11	8	4	3	2	SICU	MICU	carevue	40	HISPANIC OR LATINO	EMERGENCY	M	169.8102016			87.4	87.4	87.4	4	0	1	0	0	0	0	1	0	0	1	0
989	19700	164511	202993	109	96	50	101	37.77780151	104.3905238	54.07455965	70.4866151	108	57	71	16	617.3232409	25.72835835	18.60726281	8.800000191	10	8	1	1	1	SICU	MICU	carevue	40	HISPANIC OR LATINO	EMERGENCY	M	169.8102016			87.4	87.4	87.4	4	0	1	0	0	0	0	1	0	0	1	0
990	19700	164511	202993	174	96	50	75	37.77780151	104.3905238	56.17643057	70.4866151	106	62	76	14	617.3232409	25.72835835	18.60726281	8.800000191	10	8	1	1	1	SICU	MICU	carevue	40	HISPANIC OR LATINO	EMERGENCY	M	169.8102016			87.4	87.4	87.4	4	0	1	0	0	0	0	1	0	0	1	0
991	19700	164511	202993	87	94	50	87	37.77780151	112.7638184	60.983398	78.64974697	114	71	84	27	479	28	24	12	15	8	1	1	1	SICU	MICU	carevue	40	HISPANIC OR LATINO	EMERGENCY	M	169.8102016			87.4	87.4	87.4	4	0	1	0	0	0	0	1	0	0	1	0
992	19700	164511	202993	138	95	50	87	37.77780151	112.7638184	60.983398	79.54511264	113	72	85	24	479	28	24	12	15	8	1	1	1	SICU	MICU	carevue	40	HISPANIC OR LATINO	EMERGENCY	M	169.8102016			87.4	87.4	87.4	4	0	1	0	0	0	0	1	0	0	1	0
993	19700	164511	202993	135	96	50	87	38.00000085	109.5009503	60.983398	76.97446482	109	69	83	13	434	32	26	12.30000019	16	10	1	1	1	SICU	MICU	carevue	40	HISPANIC OR LATINO	EMERGENCY	M	169.8102016			87.4	87.4	87.4	4	0	1	0	0	0	0	1	0	0	1	0
994	19700	164511	202993	114	96	50	89	38.00000085	103.3868075	54.73738666	70.4866151	103	60	72	12	434	32	29	12.30000019	16	12	1	1	1	SICU	MICU	carevue	40	HISPANIC OR LATINO	EMERGENCY	M	169.8102016			87.4	87.4	87.4	4	0	1	0	0	0	0	1	0	0	1	0
995	19700	164511	202993	98	96	50	97	38.05559921	104.3905238	60.18284963	70.4866151	108	64	78	23	535	28	22	11.19999981	19	15	5	3	1	SICU	MICU	carevue	40	HISPANIC OR LATINO	EMERGENCY	M	169.8102016			87.4	87.4	87.4	4	0	1	0	0	0	0	1	0	0	1	0
996	19700	164511	202993	120	96	50	94	37.77780151	104.3905238	60.983398	70.4866151	107	65	79	14	514	31	25	11	20	15	5	3	1	SICU	MICU	carevue	40	HISPANIC OR LATINO	EMERGENCY	M	169.8102016			87.4	87.4	87.4	4	0	1	0	0	0	0	1	0	0	1	0
997	19700	164511	202993	119	98	50	95	38.11111026	112.7638184	60.983398	79.54511264	119	69	86	30	450	32	27	12.69999981	21	15	5	3	1	SICU	MICU	carevue	40	HISPANIC OR LATINO	EMERGENCY	M	169.8102016			87.4	87.4	87.4	4	0	1	0	0	0	0	1	0	0	1	0
998	19700	164511	202993	60	92	50	110	38.16669846	112.7638184	60.983398	79.54511264	124	66	85	29	473	43	36	15.69999981	26	15	5	3	1	SICU	MICU	carevue	40	HISPANIC OR LATINO	EMERGENCY	M	169.8102016			87.4	87.4	87.4	4	0	1	0	0	0	0	1	0	0	1	0
999	19700	164511	202993	92	98	50	99	37.11111281	104.3905238	54.07455965	70.4866151	105	57	73	30	497	37	27	15.10000038	17	10	5	3	2	SICU	MICU	carevue	40	HISPANIC OR LATINO	EMERGENCY	M	169.8102016			87.4	87.4	87.4	4	0	1	0	0	0	0	1	0	0	1	0
1000	19700	164511	202993	136	99	50	98	37.05559921	104.3905238	54.73738666	70.4866151	105	61	75	30	556	40	30	16.60000038	18	12	5	3	2	SICU	MICU	carevue	40	HISPANIC OR LATINO	EMERGENCY	M	169.8102016			87.4	87.4	87.4	4	0	1	0	0	0	0	1	0	0	1	0
1001	19700	164511	202993	78	97	50	130	38.11111026	126	45	69	123	52	77	30	545	38	27	16.20000076	19	12	5	3	2	SICU	MICU	carevue	40	HISPANIC OR LATINO	EMERGENCY	M	169.8102016			87.4	87.4	87.4	4	0	1	0	0	0	0	1	0	0	1	0
1002	19700	164511	202993	110	96	50	120	38.00000085	112.7638184	60.983398	70.4866151	113	65	79	30	555	33	30	18.60000038	20	15	6	4	2	SICU	MICU	carevue	40	HISPANIC OR LATINO	EMERGENCY	M	169.8102016			87.4	87.4	87.4	4	0	1	0	0	0	0	1	0	0	1	0
1003	19700	164511	202993	123	98	60.00000238	112	38.77780151	112.7638184	60.983398	73.28853962	115	68	82	30	551	41	29	16.39999962	23	15	6	4	3	SICU	MICU	carevue	40	HISPANIC OR LATINO	EMERGENCY	M	169.8102016			87.4	87.4	87.4	4	0	1	0	0	0	0	1	0	0	1	0
1004	19700	164511	202993	180	98	69.99999881	114	38.00000085	91	48	64	105	64	76	30	551	41	29	16.39999962	23	15	6	4	3	SICU	MICU	carevue	40	HISPANIC OR LATINO	EMERGENCY	M	169.8102016			87.4	87.4	87.4	4	0	1	0	0	0	0	1	0	0	1	0
1005	19700	164511	202993	119	97	80.00000119	120	38.77780151	115	53	73	116	65	80	30	552	34	29	16.60000038	20	15	6	4	3	SICU	MICU	carevue	40	HISPANIC OR LATINO	EMERGENCY	M	169.8102016			87.4	87.4	87.4	4	0	1	0	0	0	0	1	0	0	1	0
1006	19700	164511	202993	67	92	60.00000238	115	38.44444275	140	69	73	126	76	91	32	585	44	34	18.29999924	27	15	4	3	2	SICU	MICU	carevue	40	HISPANIC OR LATINO	EMERGENCY	M	169.8102016			87.4	87.4	87.4	4	0	1	0	0	0	0	1	0	0	1	0
1007	19700	164511	202993	139	97	80.00000119	110	38.27780151	113	58	75	91	60	72	24	585	44	34	18.29999924	27	15	1	1	1	SICU	MICU	carevue	40	HISPANIC OR LATINO	EMERGENCY	M	169.8102016			87.4	87.4	87.4	4	0	1	0	0	0	0	1	0	0	1	0
1008	19700	164511	202993	107	96	80.00000119	125	38.27780151	117	41	67	98	63	73	17	686	31.79003401	34	12.10000038	18	15	1	1	1	SICU	MICU	carevue	40	HISPANIC OR LATINO	EMERGENCY	M	152.4			87.4	87.4	87.4	4	0	1	0	0	0	0	1	0	0	1	0
1009	19700	164511	202993	114	97	100	130	39	84	43	57	95	61	70	22	686	22	27.42317447	12.10000038	18	12	1	1	1	SICU	MICU	carevue	40	HISPANIC OR LATINO	EMERGENCY	M	152.4			87.4	87.4	87.4	4	0	1	0	0	0	0	1	0	0	1	0
1010	14572	189993	213815	85	99	50	105	37.11111281	131	103	112.3330002	99	65	77	25	454	20	17	5.300000191	8	7.62437979	6	4	3	CSRU	CSRU	carevue	45	WHITE	EMERGENCY	F	167.64	167.64	167.64	110	108	115.8	1	0	1	0	0	1	0	0	0	0	1	0
1011	14572	189993	213815	86	99	50	91	37.16669846	138	61	86.66670227	176	86	113	28	454	20	17	5.300000191	8	5	6	4	4	CSRU	CSRU	carevue	45	WHITE	EMERGENCY	F	167.64	167.64	167.64	110	108	115.8	1	0	1	0	0	1	0	0	0	0	1	0
1012	14572	189993	213815	66	93	50	86	37.16669846	159	59	92.33329773	171	75	104	23	547.7085997	18.09704672	18.60726281	11.10000038	8	5	6	4	4	CSRU	CSRU	carevue	45	WHITE	EMERGENCY	F	167.64	167.64	167.64	110	108	115.8	1	0	1	0	0	1	0	0	0	0	1	0
1013	14572	189993	213815	120	100	50	74	38.83333418	127.2060927	60.18284963	76.97446482	134	64	83	27	547.7085997	18.09704672	18.60726281	11.10000038	8	5	6	5	4	CSRU	CSRU	carevue	45	WHITE	EMERGENCY	F	167.64	167.64	167.64	110	108	115.8	1	0	1	0	0	1	0	0	0	0	1	0
1014	14572	189993	213815	116	99	50	68	38.66669846	127.2060927	60.983398	79.54511264	141	66	87	23	547.7085997	18.09704672	18.60726281	11.10000038	8	5	6	5	4	CSRU	CSRU	carevue	45	WHITE	EMERGENCY	F	167.64	167.64	167.64	110	108	115.8	1	0	1	0	0	1	0	0	0	0	1	0
1015	14572	189993	213815	134	100	50	63	38.00000085	127.2060927	66.88502337	79.54511264	152	74	99	18	617.3232409	31.79003401	22.78491474	12.80000019	15	7	6	5	4	CSRU	CSRU	carevue	45	WHITE	EMERGENCY	F	167.64	167.64	167.64	110	108	115.8	1	0	1	0	0	1	0	0	0	0	1	0
1016	14572	189993	213815	122	100	50	63	37.94444614	112.7638184	54.73738666	70.4866151	122	61	79	15	791	25	24	12.80000019	15	10	6	5	4	CSRU	CSRU	carevue	45	WHITE	EMERGENCY	F	167.64	167.64	167.64	110	108	115.8	1	0	1	0	0	1	0	0	0	0	1	0
1017	14572	189993	213815	126	100	100	72	38.44444275	135	65	88.33329773	145	85	105	17	635	31	25	9	15	10	6	1	4	CSRU	CSRU	carevue	45	WHITE	EMERGENCY	F	167.64	167.64	167.64	110	108	115.8	1	0	1	0	0	1	0	0	0	0	1	0
1018	14572	189993	213815	92	98	40.0000006	90	39.72222222	112.7638184	70.73531398	80.70905888	121	87	101	17	491	18.09704672	18.60726281	15.19999981	8	5	6	5	4	CSRU	CSRU	carevue	45	WHITE	EMERGENCY	F	167.64	167.64	167.64	110	108	115.8	1	0	1	0	0	1	0	0	0	0	1	0
1019	14572	189993	213815	93	99	60.00000238	77	39.77780151	147.3422024	60.983398	79.54511264	168	73	96	13	519	25.72835835	22.78491474	13.39999962	11	7	6	5	4	CSRU	CSRU	carevue	45	WHITE	EMERGENCY	F	167.64	167.64	167.64	110	108	115.8	1	0	1	0	0	1	0	0	0	0	1	0
1020	14572	189993	213815	92	97	60.00000238	70	38.61111111	127.2060927	60.983398	79.54511264	151	69	90	23	481	25.72835835	22.78491474	10.89999962	11	7	6	5	4	CSRU	CSRU	carevue	45	WHITE	EMERGENCY	F	167.64	167.64	167.64	110	108	115.8	1	0	1	0	0	1	0	0	0	0	1	0
1021	14572	189993	213815	113	98	60.00000238	75	39.38890076	127.2060927	60.983398	79.54511264	152	72	93	7	445	25.72835835	22.78491474	10	11	7	6	5	4	CSRU	CSRU	carevue	45	WHITE	EMERGENCY	F	167.64	167.64	167.64	110	108	115.8	1	0	1	0	0	1	0	0	0	0	1	0
1022	14572	189993	213815	109	99	60.00000238	81	39.83333164	147.3422024	66.88502337	79.54511264	168	74	96	11	526	25.72835835	22.78491474	13.69999981	12	7	6	5	4	CSRU	CSRU	carevue	45	WHITE	EMERGENCY	F	167.64	167.64	167.64	110	108	115.8	1	0	1	0	0	1	0	0	0	0	1	0
1023	14572	189993	213815	101	100	60.00000238	86	38.27780151	147.3422024	66.88502337	79.54511264	163	74	94	27	523	25.72835835	22.78491474	13	11	7	6	5	4	CSRU	CSRU	carevue	45	WHITE	EMERGENCY	F	167.64	167.64	167.64	110	108	115.8	1	0	1	0	0	1	0	0	0	0	1	0
1024	14572	189993	213815	91	100	60.00000238	80	38.33333333	147.3422024	66.88502337	79.54511264	163	75	98	25	481	25.72835835	22.78491474	10.39999962	11	7	6	5	4	CSRU	CSRU	carevue	45	WHITE	EMERGENCY	F	167.64	167.64	167.64	110	108	115.8	1	0	1	0	0	1	0	0	0	0	1	0
1025	14572	189993	213815	110	99	60.00000238	86	38.88890076	129.1122265	69.76624242	80.70905888	153	77	100	27	467	25.72835835	22.78491474	13.69999981	12	7	6	5	4	CSRU	CSRU	carevue	45	WHITE	EMERGENCY	F	167.64	167.64	167.64	110	108	115.8	1	0	1	0	0	1	0	0	0	0	1	0
1026	14572	189993	213815	83	97	60.00000238	87	38.22222392	127.2060927	60.983398	79.54511264	142	68	87	26	522	25.72835835	18.60726281	14	10	7	1	2	4	CSRU	CSRU	carevue	45	WHITE	EMERGENCY	F	167.64	167.64	167.64	110	108	115.8	1	0	1	0	0	1	0	0	0	0	1	0
1027	14572	189993	213815	67	97	60.00000238	84	37.5	127.2060927	69.76624242	79.54511264	149	76	95	25	580	25.72835835	18.60726281	13.69999981	9	5	6	5	4	CSRU	CSRU	carevue	45	WHITE	EMERGENCY	F	167.64	167.64	167.64	110	108	115.8	1	0	1	0	0	1	0	0	0	0	1	0
1028	14572	189993	213815	104	99	60	83	37.83333249	127.2060927	60.983398	79.54511264	142	72	91	34	451	25.72835835	18.60726281	14.44999981	10	5	1	1	1	CSRU	CSRU	carevue	45	WHITE	EMERGENCY	F	167.64	167.64	167.64	110	108	115.8	1	0	1	0	0	1	0	0	0	0	1	0
1029	14572	189993	213815	114	100	60.00000238	85	37.83333249	129.1122265	70.73531398	83.17641792	156	80	102	29	451	27	24	14.10000038	10	5	1	1	1	CSRU	CSRU	carevue	45	WHITE	EMERGENCY	F	167.64	167.64	167.64	110	108	115.8	1	0	1	0	0	1	0	0	0	0	1	0
1030	14572	189993	213815	95	97	60	99	37.11111281	127.2060927	69.76624242	79.54511264	142	78	95	11	627	27	24	13.60000038	14	5	1	1	1	CSRU	CSRU	carevue	45	WHITE	EMERGENCY	F	167.64	167.64	167.64	110	108	115.8	1	0	1	0	0	1	0	0	0	0	1	0
1031	14572	189993	213815	86	96	61	96	37.27780151	127.2060927	70.73531398	92.01589008	150	83	109	23	559	27	24	12.19999981	12	5	1	1	1	CSRU	CSRU	carevue	45	WHITE	EMERGENCY	F	167.64	167.64	167.64	110	108	115.8	1	0	1	0	0	1	0	0	0	0	1	0
1032	14572	189993	213815	78	97	50	95	37.38890076	127.2060927	69.76624242	92.01589008	150	77	109	22	559	27	24	12.19999981	12	5	1	1	1	CSRU	CSRU	carevue	45	WHITE	EMERGENCY	F	167.64	167.64	167.64	110	108	115.8	1	0	1	0	0	1	0	0	0	0	1	0
1033	14572	189993	213815	111	98	51	97	36.72222137	125.8991479	60.983398	79.54511264	129	71	86	23	602	26	24	12.39999962	12	5	1	1	1	CSRU	CSRU	carevue	45	WHITE	EMERGENCY	F	167.64	167.64	167.64	110	108	115.8	1	0	1	0	0	1	0	0	0	0	1	0
1034	14572	189993	213815	96	98	50	95	37.66669846	127.2060927	70.73531398	83.17641792	149	83	102	21	602	26	24	12.39999962	12	5	1	1	1	CSRU	CSRU	carevue	45	WHITE	EMERGENCY	F	167.64	167.64	167.64	110	108	115.8	1	0	1	0	0	1	0	0	0	0	1	0
1035	14572	189993	213815	137	100	50	95	36.22222053	103.3868075	54.07455965	63.94377619	103	53	67	19	581	26	24	11.19999981	11	5	4	3	3	CSRU	CSRU	carevue	45	WHITE	EMERGENCY	F	167.64	167.64	167.64	110	108	115.8	1	0	1	0	0	1	0	0	0	0	1	0
1036	14572	189993	213815	196	100	80.00000119	95	36.0000017	112.7638184	60.983398	70.4866151	118	65	81	20	550	28	26	7.800000191	15	10	1	1	1	CSRU	CSRU	carevue	45	WHITE	EMERGENCY	F	167.64	167.64	167.64	110	108	115.8	1	0	1	0	0	1	0	0	0	0	1	0
1037	14572	189993	213815	190	100	100	98	36.22222053	104.3905238	60.983398	76.97446482	107	69	83	16	550	28	26	7.800000191	15	10	1	1	1	CSRU	CSRU	carevue	45	WHITE	EMERGENCY	F	167.64	167.64	167.64	110	108	115.8	1	0	1	0	0	1	0	0	0	0	1	0
1038	14572	189993	213815	89	100	100	101	36.22222053	104.3905238	60.983398	76.97446482	107	69	83	14	550	28	26	7.800000191	15	10	1	1	1	CSRU	CSRU	carevue	45	WHITE	EMERGENCY	F	167.64	167.64	167.64	110	108	115.8	1	0	1	0	0	1	0	0	0	0	1	0
1039	14572	189993	213815	174	100	100	101	36.22222053	104.3905238	60.983398	76.97446482	107	69	83	14	550	28	26	7.800000191	15	10	1	1	1	CSRU	CSRU	carevue	45	WHITE	EMERGENCY	F	167.64	167.64	167.64	110	108	115.8	1	0	1	0	0	1	0	0	0	0	1	0
1040	14572	189993	213815	348	100	40.0000006	101	36.22222053	129.1122265	54.07455965	79.54511264	154	56	92	14	550	28	26	7.800000191	15	5	1	1	1	CSRU	CSRU	carevue	45	WHITE	EMERGENCY	F	167.64	167.64	167.64	110	108	115.8	1	0	1	0	0	1	0	0	0	0	1	0
1041	14572	189993	213815	468	100	40.0000006	101	36.22222053	129.1122265	54.07455965	79.54511264	154	56	92	14	550	28	26	7.800000191	15	5	1	1	1	CSRU	CSRU	carevue	45	WHITE	EMERGENCY	F	167.64	167.64	167.64	110	108	115.8	1	0	1	0	0	1	0	0	0	0	1	0
1042	69709	158706	285061	81	97	70	97	38	125	65	79	108	82	94	23	469	11	18.60726281	9.5	6	5	6	4	4	TSICU	TSICU	metavision	73	WHITE	EMERGENCY	M	162.56	162.56	162.56	76	76	76	1	0	1	0	0	0	0	0	1	0	0	1
1043	69709	158706	285061	69	93	80	83	38	107	60	70	142	128	136	19	469	11	18.60726281	9.5	6	5	6	4	4	TSICU	TSICU	metavision	73	WHITE	EMERGENCY	M	162.56	162.56	162.56	76	76	76	1	0	1	0	0	0	0	0	1	0	0	1
1044	69709	158706	285061	68	96	70	131	38.27777778	111	60	72	112	64	79	18	303	11	18.60726281	7.1	6	5	5	4	3	TSICU	TSICU	metavision	73	WHITE	EMERGENCY	M	162.56	162.56	162.56	76	76	76	1	0	1	0	0	0	0	0	1	0	0	1
1045	69709	158706	285061	117	96	60	85	38.05555556	123	62	76	134	67	88	20	199	7	18.60726281	7.2	7	5	6	4	4	TSICU	TSICU	metavision	73	WHITE	EMERGENCY	M	162.56	162.56	162.56	76	76	76	1	0	1	0	0	0	0	0	1	0	0	1
1046	69709	158706	285061	62	91	95	92	37.27777778	108	66	76	116	90	102	18	694	11	18.60726281	10.4	6	5	6	4	4	TSICU	TSICU	metavision	73	WHITE	EMERGENCY	M	162.56	162.56	162.56	76	76	76	1	0	1	0	0	0	0	0	1	0	0	1
1047	69709	158706	285061	62	94	95	95	36.22222222	108	66	76	103	83	94	24	349	11	18.60726281	8.4	6	5	6	4	3	TSICU	TSICU	metavision	73	WHITE	EMERGENCY	M	162.56	162.56	162.56	76	76	76	1	0	1	0	0	0	0	0	1	0	0	1
1048	69709	158706	285061	65	95	95	88	36.22222222	127.2060927	70.73531398	80.70905888	137	80	101	21	349	11	18.60726281	8.4	6	5	6	4	3	TSICU	TSICU	metavision	73	WHITE	EMERGENCY	M	162.56	162.56	162.56	76	76	76	1	0	1	0	0	0	0	0	1	0	0	1
1049	69709	158706	285061	109	98	80	88	37.55555556	112.7638184	70.73531398	92.01589008	120	98	109	16	299	13	18.60726281	4.6	9	8	5	4	2	TSICU	TSICU	metavision	73	WHITE	EMERGENCY	M	162.56	162.56	162.56	76	76	76	1	0	1	0	0	0	0	0	1	0	0	1
1050	69709	158706	285061	74	97	100	99	37.22222222	112.7638184	60.983398	79.54511264	127	71	92	24	580	13	18.60726281	14.2	9	8	6	4	4	TSICU	TSICU	metavision	73	WHITE	EMERGENCY	M	162.56	162.56	162.56	76	76	76	1	0	1	0	0	0	0	0	1	0	0	1
1051	69709	158706	285061	62	91	70	83	37.5	127.2060927	70.73531398	92.01589008	131	89	105	23	580	13	18.60726281	14.2	9	8	6	4	4	TSICU	TSICU	metavision	73	WHITE	EMERGENCY	M	162.56	162.56	162.56	76	76	76	1	0	1	0	0	0	0	0	1	0	0	1
1052	69709	158706	285061	103	96	70	88	38	104	70	78	122	68	87	17	580	13	18.60726281	14.2	9	7.62437979	6	4	4	TSICU	TSICU	metavision	73	WHITE	EMERGENCY	M	162.56	162.56	162.56	76	76	76	1	0	1	0	0	0	0	0	1	0	0	1
1053	69709	158706	285061	80	93	70	105	37.5	127.2060927	60.983398	79.54511264	151	71	98	21	580	13	18.60726281	14.2	9	7.62437979	6	4	4	TSICU	TSICU	metavision	73	WHITE	EMERGENCY	M	162.56	162.56	162.56	76	76	76	1	0	1	0	0	0	0	0	1	0	0	1
1054	69709	158706	285061	114	93	70	93	37.77777778	111.6224273	54.07455965	70.4866151	111	55	75	24	552.3280727	26.08809647	22.29223842	10.4229542	12.24595476	7.62437979	5	3	4	TSICU	TSICU	metavision	73	WHITE	EMERGENCY	M	162.56	162.56	162.56	76	76	76	1	0	1	0	0	0	0	0	1	0	0	1
1055	69709	158706	285061	76	95	70	98	38.44444444	127.2060927	56.17643057	79.54511264	147	62	89	26	552.3280727	26.08809647	22.29223842	10.4229542	12.24595476	8	5	3	4	TSICU	TSICU	metavision	73	WHITE	EMERGENCY	M	162.56	162.56	162.56	76	76	76	1	0	1	0	0	0	0	0	1	0	0	1
1056	69709	158706	285061	96	97	70	87	37.94444444	127.2060927	70.73531398	92.01589008	152	145	149	17	449	25.72835835	18	7.6	10	8	5	3	4	TSICU	TSICU	metavision	73	WHITE	EMERGENCY	M	162.56	162.56	162.56	76	76	76	1	0	1	0	0	0	0	0	1	0	0	1
1057	69709	158706	285061	67	96	60	88	37.77777778	112.7638184	70.73531398	79.54511264	117	82	97	11	449	25.72835835	18	7.6	10	8	5	4	4	TSICU	TSICU	metavision	73	WHITE	EMERGENCY	M	162.56	162.56	162.56	76	76	76	1	0	1	0	0	0	0	0	1	0	0	1
1058	69709	158706	285061	103	98	50	102	37.77777778	104.3905238	56.17643057	70.4866151	105	62	75	14	449	25.72835835	18	7.6	10	8	5	4	3	TSICU	TSICU	metavision	73	WHITE	EMERGENCY	M	162.56	162.56	162.56	76	76	76	1	0	1	0	0	0	0	0	1	0	0	1
1059	69709	158706	285061	95	96	60	85	37.66666667	112.7638184	54.07455965	70.4866151	119	52	71	16	624	27	21	8.2	12	5	1	1	1	TSICU	TSICU	metavision	73	WHITE	EMERGENCY	M	162.56	162.56	162.56	76	76	76	1	0	1	0	0	0	0	0	1	0	0	1
1060	69709	158706	285061	171	100	40	82	37.66666667	111.6224273	54.07455965	70.4866151	112	52	73	16	624	27	21	8.2	12	5	5	4	4	TSICU	TSICU	metavision	73	WHITE	EMERGENCY	M	162.56	162.56	162.56	76	76	76	1	0	1	0	0	0	0	0	1	0	0	1
1061	69709	158706	285061	161	98	50	75	37.44444444	127.2060927	60.983398	79.54511264	140	70	95	20	506	23	14	9.9	10	5	5	4	3	TSICU	TSICU	metavision	73	WHITE	EMERGENCY	M	162.56	162.56	162.56	76	76	76	1	0	1	0	0	0	0	0	1	0	0	1
1062	69709	158706	285061	135	98	60	84	37.94444444	127.2060927	60.983398	79.54511264	143	66	89	20	522	20	19	10.3	9	5	5	3	1	TSICU	TSICU	metavision	73	WHITE	EMERGENCY	M	162.56	162.56	162.56	76	76	76	1	0	1	0	0	0	0	0	1	0	0	1
1063	69709	158706	285061	109	100	60	74	37.11111111	127.2060927	58.78789661	78.64974697	130	63	84	20	523	20	16	10.6	9	5	4	2	1	TSICU	TSICU	metavision	73	WHITE	EMERGENCY	M	162.56	162.56	162.56	76	76	76	1	0	1	0	0	0	0	0	1	0	0	1
1064	69709	158706	285061	175	100	60	67	37.11111111	123	74	87	110	52	71	20	523	20	16	10.6	9	5	4	2	1	TSICU	TSICU	metavision	73	WHITE	EMERGENCY	M	162.56	162.56	162.56	76	76	76	1	0	1	0	0	0	0	0	1	0	0	1
1065	13696	162258	277233	132	99	40	95	37.66669846	127.2060927	70.73531398	79.54511264	136	79	98	18	617.3232409	18.09704672	18.60726281	5.900000095	7	5	6	5	4	TSICU	MICU	carevue	49	UNKNOWN/NOT SPECIFIED	EMERGENCY	F	165.1			68.3	60	68.3	5	0	1	0	0	0	0	0	1	0	1	0
1066	13696	162258	277233	110	99	40	89	37.88890076	127.2060927	66.88502337	79.54511264	131	75	94	16	600	29	18.60726281	6.699999809	8	5	6	5	4	TSICU	MICU	carevue	49	UNKNOWN/NOT SPECIFIED	EMERGENCY	F	165.1			68.3	60	68.3	5	0	1	0	0	0	0	0	1	0	1	0
1067	13696	162258	277233	280	100	100	90	37.44444529	141.1191658	70.73531398	92.01589008	157	93	118	14	600	29	18.60726281	8.699999809	8	5	1	1	1	TSICU	MICU	carevue	49	UNKNOWN/NOT SPECIFIED	EMERGENCY	F	169.8102016			68.3	60	68.3	5	0	1	0	0	0	0	0	1	0	1	0
1068	13696	162258	277233	106	98	40	98	37.66669846	127.2060927	60.983398	79.54511264	134	70	93	21	547.7085997	18.09704672	18.60726281	9.5	8	5	6	5	4	TSICU	MICU	carevue	49	UNKNOWN/NOT SPECIFIED	EMERGENCY	F	169.8102016			68.3	60	68.3	5	0	1	0	0	0	0	0	1	0	1	0
1069	13696	162258	277233	124	97	40	79	37.66669846	111.6224273	54.07455965	70.4866151	110	52	72	19	617.3232409	18.09704672	18.60726281	5.199999809	8	5	5	4	4	TSICU	MICU	carevue	49	UNKNOWN/NOT SPECIFIED	EMERGENCY	F	169.8102016			68.3	60	68.3	5	0	1	0	0	0	0	0	1	0	1	0
1070	13696	162258	277233	146	99	40.0000006	79	38.22222392	103.3868075	52.51178313	63.94377619	101	51	67	20	547.7085997	18.09704672	18.60726281	6.900000095	6.699999809	5	5	3	2	TSICU	MICU	carevue	49	UNKNOWN/NOT SPECIFIED	EMERGENCY	F	169.8102016			68.3	60	68.3	5	0	1	0	0	0	0	0	1	0	1	0
1071	13696	162258	277233	173	99	40	83	37.77780151	112.7638184	56.17643057	79.54511264	126	62	86	17	617.3232409	18.09704672	18.60726281	8.279999733	7	5	6	4	3	TSICU	MICU	carevue	49	UNKNOWN/NOT SPECIFIED	EMERGENCY	F	169.8102016			68.3	60	68.3	5	0	1	0	0	0	0	0	1	0	1	0
1072	13696	162258	277233	157	99	40	84	38.00000085	112.7638184	54.07455965	70.4866151	127	57	79	20	547.7085997	18.09704672	18.60726281	8.279999733	7	5	6	4	3	TSICU	MICU	carevue	49	UNKNOWN/NOT SPECIFIED	EMERGENCY	F	169.8102016			68.3	60	68.3	5	0	1	0	0	0	0	0	1	0	1	0
1073	13696	162258	277233	165	99	40	90	37.44444529	104.3905238	46.19747328	63.20121771	106	44	60	17	617.3232409	25.72835835	22.78491474	7.369999886	11	8	6	5	4	TSICU	MICU	carevue	49	UNKNOWN/NOT SPECIFIED	EMERGENCY	F	169.8102016			68.3	60	68.3	5	0	1	0	0	0	0	0	1	0	1	0
1074	13696	162258	277233	154	99	40.0000006	83	37.38890076	112.7638184	58.78789661	78.64974697	123	63	84	17	617.3232409	25.72835835	22.78491474	7.699999809	11	8	6	4	3	TSICU	MICU	carevue	49	UNKNOWN/NOT SPECIFIED	EMERGENCY	F	169.8102016			68.3	60	68.3	5	0	1	0	0	0	0	0	1	0	1	0
1075	13696	162258	277233	198	100	50	90	37.77780151	127.2060927	60.983398	79.54511264	131	70	93	18	617.3232409	25.72835835	22.78491474	7.300000191	11	8	6	5	4	TSICU	MICU	carevue	49	UNKNOWN/NOT SPECIFIED	EMERGENCY	F	169.8102016			68.3	60	68.3	5	0	1	0	0	0	0	0	1	0	1	0
1076	13696	162258	277233	168	99	50	74	37.66669846	104.3905238	54.07455965	70.4866151	105	57	75	13	605	23	21	7.099999905	11	8	6	4	3	TSICU	MICU	carevue	49	UNKNOWN/NOT SPECIFIED	EMERGENCY	F	169.8102016			68.3	60	68.3	5	0	1	0	0	0	0	0	1	0	1	0
1077	13696	162258	277233	135	98	50	73	37.16669846	129.1122265	70.73531398	92.01589008	155	82	112	13	542	26	22	5.5	11	8	6	4	3	TSICU	MICU	carevue	49	UNKNOWN/NOT SPECIFIED	EMERGENCY	F	169.8102016			68.3	60	68.3	5	0	1	0	0	0	0	0	1	0	1	0
1078	13696	162258	277233	104	99	50	67	36.88890076	127.2060927	60.983398	79.54511264	140	71	92	13	578	27	21	6.019999981	11	8	6	4	3	TSICU	MICU	carevue	49	UNKNOWN/NOT SPECIFIED	EMERGENCY	F	169.8102016			68.3	60	68.3	5	0	1	0	0	0	0	0	1	0	1	0
1079	13696	162258	277233	90	100	50	63	37	111.6224273	56.17643057	70.4866151	112	62	78	13	596	28	25	6.199999809	12	8	6	4	3	TSICU	MICU	carevue	49	UNKNOWN/NOT SPECIFIED	EMERGENCY	F	169.8102016			68.3	60	68.3	5	0	1	0	0	0	0	0	1	0	1	0
1080	13696	162258	277233	117	99	50	62	37.77780151	127.2060927	60.983398	79.54511264	142	69	91	13	470	28	25	8.100000381	12	8	6	4	3	TSICU	MICU	carevue	49	UNKNOWN/NOT SPECIFIED	EMERGENCY	F	169.8102016			68.3	60	68.3	5	0	1	0	0	0	0	0	1	0	1	0
1081	13696	162258	277233	124	99	50	75	37.72222307	127.2060927	60.983398	79.54511264	141	70	92	13	570	29	23	6.199999809	13	8	5	4	3	TSICU	MICU	carevue	49	UNKNOWN/NOT SPECIFIED	EMERGENCY	F	169.8102016			68.3	60	68.3	5	0	1	0	0	0	0	0	1	0	1	0
1082	13696	162258	277233	138	100	50	106	37	127.2060927	60.983398	79.54511264	138	71	94	19	480	24	20	9.100000381	11	8	5	4	4	TSICU	MICU	carevue	49	UNKNOWN/NOT SPECIFIED	EMERGENCY	F	169.8102016			68.3	60	68.3	5	0	1	0	0	0	0	0	1	0	1	0
1083	13696	162258	277233	110	100	50	102	36.4444436	147.3422024	70.73531398	92.01589008	164	81	114	15	591	22	21	6.400000095	10	8	5	3	1	TSICU	MICU	carevue	49	UNKNOWN/NOT SPECIFIED	EMERGENCY	F	169.8102016			68.3	60	68.3	5	0	1	0	0	0	0	0	1	0	1	0
1084	13696	162258	277233	108	100	50	73	35.72222392	127.2060927	60.983398	80.70905888	141	73	100	12	581	31	21	6.699999809	12	8	1	1	1	TSICU	MICU	carevue	49	UNKNOWN/NOT SPECIFIED	EMERGENCY	F	169.8102016			68.3	60	68.3	5	0	1	0	0	0	0	0	1	0	1	0
1085	13696	162258	277233	155	100	80	77	35.33333249	127.2060927	60.983398	80.70905888	141	73	100	12	581	31	22.78491474	6.699999809	12	8	1	1	1	TSICU	MICU	carevue	49	UNKNOWN/NOT SPECIFIED	EMERGENCY	F	169.8102016			68.3	60	68.3	5	0	1	0	0	0	0	0	1	0	1	0
1086	13696	162258	277233	117	100	80	86	37.16669846	147.3422024	70.73531398	92.01589008	169	86	119	14	581	31	22.78491474	6.699999809	12	8	6	5	4	TSICU	MICU	carevue	49	UNKNOWN/NOT SPECIFIED	EMERGENCY	F	169.8102016			68.3	60	68.3	5	0	1	0	0	0	0	0	1	0	1	0
1087	13696	162258	277233	150	100	50	61	37.22222222	127.2060927	60.983398	79.54511264	133	68	92	12	620	30	21	6.599999905	12	8	6	4	3	TSICU	MICU	carevue	49	UNKNOWN/NOT SPECIFIED	EMERGENCY	F	169.8102016			68.3	60	68.3	5	0	1	0	0	0	0	0	1	0	1	0
1088	13696	162258	277233	113	100	50	80	37.83333249	127.2060927	66.88502337	83.17641792	143	75	102	12	550	24	24	6.590000153	11	8	6	5	4	TSICU	MICU	carevue	49	UNKNOWN/NOT SPECIFIED	EMERGENCY	F	169.8102016			68.3	60	68.3	5	0	1	0	0	0	0	0	1	0	1	0
1089	13696	162258	277233	114	100	50	69	37	103.3868075	54.07455965	70.4866151	102	54	71	12	460	36	23	5.400000095	13	8	5	4	3	TSICU	MICU	carevue	49	UNKNOWN/NOT SPECIFIED	EMERGENCY	F	169.8102016			68.3	60	68.3	5	0	1	0	0	0	0	0	1	0	1	0
1090	13696	162258	277233	138	100	60	77	37.66669846	112.7638184	60.18284963	79.54511264	123	64	86	14	575	30	25	7.800000191	14	8	5	4	3	TSICU	MICU	carevue	49	UNKNOWN/NOT SPECIFIED	EMERGENCY	F	169.8102016			68.3	60	68.3	5	0	1	0	0	0	0	0	1	0	1	0
1091	13696	162258	277233	187	100	60.00000238	73	38.05559921	127.2060927	60.983398	79.54511264	140	71	96	14	560	28	24	7.800000191	14	8	1	1	1	TSICU	MICU	carevue	49	UNKNOWN/NOT SPECIFIED	EMERGENCY	F	169.8102016			68.3	60	68.3	5	0	1	0	0	0	0	0	1	0	1	0
1092	13696	162258	277233	135	100	60	74	37.66669846	125.8991479	60.983398	79.54511264	129	67	91	14	551	29	26	7.900000095	13	8	1	1	1	TSICU	MICU	carevue	49	UNKNOWN/NOT SPECIFIED	EMERGENCY	F	169.8102016			68.3	60	68.3	5	0	1	0	0	0	0	0	1	0	1	0
1093	13696	162258	277233	87	100	70	63	35.27780151	127.2060927	69.76624242	83.17641792	141	76	102	14	551	29	26	7.900000095	13	8	1	1	1	TSICU	MICU	carevue	49	UNKNOWN/NOT SPECIFIED	EMERGENCY	F	157.48			68.3	60	68.3	5	0	1	0	0	0	0	0	1	0	1	0
1094	13696	162258	277233	77	100	100	77	35.33333249	127.2060927	69.76624242	83.17641792	141	76	102	10	553	29	26	7.820000172	13	8	4	2	1	TSICU	MICU	carevue	49	UNKNOWN/NOT SPECIFIED	EMERGENCY	F	157.48			68.3	60	68.3	5	0	1	0	0	0	0	0	1	0	1	0
1095	6109	160391	271844	88	100	40.0000006	75	37.5	156	74	101.3330002	135	77	101	25	556	21	15	6.800000191	8	5	6	5	3	MICU	MICU	carevue	91	WHITE	EMERGENCY	F	169.8102016			67.1	67.1	67.1	1	0	1	0	0	0	1	0	0	0	1	0
1096	6109	160391	271844	84	99	40.0000006	90	37.22222222	166	73	104	102	60	77	23	556	21	15	6.800000191	8	5	6	5	4	MICU	MICU	carevue	91	WHITE	EMERGENCY	F	169.8102016			67.1	67.1	67.1	1	0	1	0	0	0	1	0	0	0	1	0
1097	6109	160391	271844	82	98	28	114	37.22222222	160	55	90	102	80	77	28	552.3280727	26.08809647	22.29223842	10.4229542	12.24595476	7.62437979	6	5	4	MICU	MICU	carevue	91	WHITE	EMERGENCY	F	169.8102016			67.1	67.1	67.1	1	0	1	0	0	0	1	0	0	0	1	0
1098	6109	160391	271844	61	94	28	86	37.22222222	180	77	111.3330002	106	50	76	22	552.3280727	26.08809647	22.29223842	10.4229542	12.24595476	7.62437979	6	5	4	MICU	MICU	carevue	91	WHITE	EMERGENCY	F	169.8102016			67.1	67.1	67.1	1	0	1	0	0	0	1	0	0	0	1	0
1099	6109	160391	271844	53	95	28	106	37.16669846	170	81	110.6669998	115	59	84	20	552.3280727	26.08809647	22.29223842	10.4229542	12.24595476	7.62437979	6	5	4	MICU	MICU	carevue	91	WHITE	EMERGENCY	F	169.8102016			67.1	67.1	67.1	1	0	1	0	0	0	1	0	0	0	1	0
1100	6109	160391	271844	82	90	28	113	37.16669846	102.3687085	46.19747328	67.53765944	94	47	69	27	552.3280727	26.08809647	22.29223842	10.4229542	12.24595476	7.62437979	6	5	4	MICU	MICU	carevue	91	WHITE	EMERGENCY	F	169.8102016			67.1	67.1	67.1	1	0	1	0	0	0	1	0	0	0	1	0
1101	6109	160391	271844	67	89	24	105	37.16669846	104.3905238	54.07455965	70.4866151	108	53	78	22	552.3280727	26.08809647	22.29223842	10.4229542	12.24595476	7.62437979	6	5	4	MICU	MICU	carevue	91	WHITE	EMERGENCY	F	169.8102016			67.1	67.1	67.1	1	0	1	0	0	0	1	0	0	0	1	0
1102	6109	160391	271844	86	99	23.99999946	106	36.83333503	127.2060927	70.73531398	92.01589008	145	95	117	19	552.3280727	26.08809647	22.29223842	10.4229542	12.24595476	7.62437979	6	5	4	MICU	MICU	carevue	91	WHITE	EMERGENCY	F	169.8102016			67.1	67.1	67.1	1	0	1	0	0	0	1	0	0	0	1	0
1103	6109	160391	271844	62	95	24	111	36.38890076	127.2060927	70.73531398	92.01589008	149	100	123	17	552.3280727	26.08809647	22.29223842	10.4229542	12.24595476	7.62437979	6	5	4	MICU	MICU	carevue	91	WHITE	EMERGENCY	F	169.8102016			67.1	67.1	67.1	1	0	1	0	0	0	1	0	0	0	1	0
1104	6109	160391	271844	57	95	40	111	36.38890076	127.2060927	70.73531398	92.01589008	149	98	122	17	552.3280727	26.08809647	22.29223842	10.4229542	12.24595476	7.62437979	6	5	4	MICU	MICU	carevue	91	WHITE	EMERGENCY	F	169.8102016			67.1	67.1	67.1	1	0	1	0	0	0	1	0	0	0	1	0
1105	6109	160391	271844	53	92	40	116	36.88890076	102.3687085	58.78789661	70.4866151	96	63	77	23	552.3280727	26.08809647	22.29223842	10.4229542	12.24595476	7.62437979	6	5	4	MICU	MICU	carevue	91	WHITE	EMERGENCY	F	169.8102016			67.1	67.1	67.1	1	0	1	0	0	0	1	0	0	0	1	0
1106	6109	160391	271844	96	100	40	99	36.88890076	102.3687085	58.78789661	70.4866151	97	63	78	21	552.3280727	26.08809647	22.29223842	10.4229542	12.24595476	5	6	5	4	MICU	MICU	carevue	91	WHITE	EMERGENCY	F	169.8102016			67.1	67.1	67.1	1	0	1	0	0	0	1	0	0	0	1	0
1107	6109	160391	271844	146	96	40	119	36.88890076	127.2060927	70.73531398	92.01589008	138	87	111	29	547.7085997	18.09704672	18.60726281	8.800000191	7.400000095	5	6	5	3	MICU	MICU	carevue	91	WHITE	EMERGENCY	F	169.8102016			67.1	67.1	67.1	1	0	1	0	0	0	1	0	0	0	1	0
1108	6109	160391	271844	118	96	40	117	37.11111281	112.7638184	70.73531398	83.17641792	123	84	102	21	547.7085997	18.09704672	18.60726281	8.800000191	7.400000095	5	6	5	4	MICU	MICU	carevue	91	WHITE	EMERGENCY	F	169.8102016			67.1	67.1	67.1	1	0	1	0	0	0	1	0	0	0	1	0
1109	6109	160391	271844	100	99	37	123	37.11111281	104.3905238	60.983398	79.54511264	106	71	87	28	547.7085997	18.09704672	18.60726281	8.800000191	7.400000095	5	6	5	4	MICU	MICU	carevue	91	WHITE	EMERGENCY	F	169.8102016			67.1	67.1	67.1	1	0	1	0	0	0	1	0	0	0	1	0
1110	6109	160391	271844	151	100	40	95	37	112.7638184	69.76624242	79.54511264	121	76	96	17	540	24	18.60726281	8.800000191	7.400000095	5	6	5	4	MICU	MICU	carevue	91	WHITE	EMERGENCY	F	169.8102016			67.1	67.1	67.1	1	0	1	0	0	0	1	0	0	0	1	0
1111	6109	160391	271844	114	100	40	80	36.38890076	127.2060927	70.73531398	92.01589008	139	80	106	13	500	22	18	6.199999809	8.600000381	5	6	5	4	MICU	MICU	carevue	91	WHITE	EMERGENCY	F	169.8102016			67.1	67.1	67.1	1	0	1	0	0	0	1	0	0	0	1	0
1112	6109	160391	271844	137	99	40	78	36.83333503	112.7638184	60.983398	79.54511264	128	71	95	12	500	23	17	6.400000095	8.800000191	5	6	5	4	MICU	MICU	carevue	91	WHITE	EMERGENCY	F	169.8102016			67.1	67.1	67.1	1	0	1	0	0	0	1	0	0	0	1	0
1113	19294	125280	248127	85	95	100	78	35.88890076	111.6224273	46.19747328	63.20121771	111	43	61	15	474	27	21	4.699999809	8	5	6	5	4	CSRU	CSRU	carevue	78	WHITE	EMERGENCY	M	193.04	193.04	193.04	101.8	101.8	109.1	1	0	1	0	0	1	0	0	0	0	1	0
1114	19294	125280	248127	89	97	50	80	36.33333418	103.3868075	46.19747328	63.20121771	103	43	62	18	474	27	21	4.699999809	8	7.62437979	6	5	4	CSRU	CSRU	carevue	78	WHITE	EMERGENCY	M	193.04	193.04	193.04	101.8	101.8	109.1	1	0	1	0	0	1	0	0	0	0	1	0
1115	19294	125280	248127	128	99	50	91	36.16669846	112.7638184	52.51178313	70.4866151	119	51	71	22	552.3280727	26.08809647	22.29223842	10.4229542	12.24595476	7.62437979	6	5	4	CSRU	CSRU	carevue	78	WHITE	EMERGENCY	M	193.04	193.04	193.04	101.8	101.8	109.1	1	0	1	0	0	1	0	0	0	0	1	0
1116	19294	125280	248127	101	94	50	86	37.44444529	102.3687085	54.07455965	67.53765944	95	55	69	23	552.3280727	26.08809647	22.29223842	10.4229542	12.24595476	7.62437979	6	5	4	CSRU	CSRU	carevue	78	WHITE	EMERGENCY	M	193.04	193.04	193.04	101.8	101.8	109.1	1	0	1	0	0	1	0	0	0	0	1	0
1117	19294	125280	248127	119	97	50	85	37.05559921	104.3905238	54.07455965	63.20121771	105	54	61	29	552.3280727	26.08809647	22.29223842	10.4229542	12.24595476	7.62437979	6	5	4	CSRU	CSRU	carevue	78	WHITE	EMERGENCY	M	193.04	193.04	193.04	101.8	101.8	109.1	1	0	1	0	0	1	0	0	0	0	1	0
1118	19294	125280	248127	81	96	50	93	37.05559921	102.3687085	46.19747328	63.20121771	93	48	61	15	552.3280727	26.08809647	22.29223842	10.4229542	12.24595476	7.62437979	6	5	4	CSRU	CSRU	carevue	78	WHITE	EMERGENCY	M	193.04	193.04	193.04	101.8	101.8	109.1	1	0	1	0	0	1	0	0	0	0	1	0
1119	19294	125280	248127	92	94	34.9999994	100	36.88890076	100	57	71.33329773	106	54	68	27	552.3280727	26.08809647	22.29223842	10.4229542	12.24595476	7.62437979	6	5	4	CSRU	CSRU	carevue	78	WHITE	EMERGENCY	M	193.04	193.04	193.04	101.8	101.8	109.1	1	0	1	0	0	1	0	0	0	0	1	0
1120	19294	125280	248127	89	97	40.0000006	102	36.66669846	107	54	71.66670227	111	55	72	18	552.3280727	26.08809647	22.29223842	10.4229542	12.24595476	7.62437979	6	5	4	CSRU	CSRU	carevue	78	WHITE	EMERGENCY	M	193.04	193.04	193.04	101.8	101.8	109.1	1	0	1	0	0	1	0	0	0	0	1	0
1121	19294	125280	248127	90	97	40.0000006	102	36.66669846	107	54	71.66670227	111	55	72	18	552.3280727	26.08809647	22.29223842	10.4229542	12.24595476	7.62437979	6	5	4	CSRU	CSRU	carevue	78	WHITE	EMERGENCY	M	193.04	193.04	193.04	101.8	101.8	109.1	1	0	1	0	0	1	0	0	0	0	1	0
1122	19294	125280	248127	135	97	40.0000006	97	36.38890076	102.3687085	52.51178313	63.20121771	98	51	65	16	552.3280727	26.08809647	22.29223842	10.4229542	12.24595476	7.62437979	6	5	4	CSRU	CSRU	carevue	78	WHITE	EMERGENCY	M	193.04	193.04	193.04	101.8	101.8	109.1	1	0	1	0	0	1	0	0	0	0	1	0
1123	19294	125280	248127	142	97	40.0000006	98	36.72222137	112.7638184	60.983398	76.97446482	128	65	83	27	552.3280727	26.08809647	22.29223842	10.4229542	12.24595476	7.62437979	6	5	4	CSRU	CSRU	carevue	78	WHITE	EMERGENCY	M	193.04	193.04	193.04	101.8	101.8	109.1	1	0	1	0	0	1	0	0	0	0	1	0
1124	19294	125280	248127	115	95	40.0000006	97	37	104.3905238	54.07455965	70.4866151	108	57	73	18	552.3280727	26.08809647	22.29223842	10.4229542	12.24595476	7.62437979	6	5	4	CSRU	CSRU	carevue	78	WHITE	EMERGENCY	M	193.04	193.04	193.04	101.8	101.8	109.1	1	0	1	0	0	1	0	0	0	0	1	0
1125	19294	125280	248127	219	100	69.99999881	90	36.66669846	104.3905238	46.19747328	63.94377619	104	49	66	31	552.3280727	26.08809647	22.29223842	10.4229542	12.24595476	7.62437979	6	5	4	CSRU	CSRU	carevue	78	WHITE	EMERGENCY	M	193.04	193.04	193.04	101.8	101.8	109.1	1	0	1	0	0	1	0	0	0	0	1	0
1126	19294	125280	248127	86	96	69.99999881	97	36.16669846	112.7638184	52.51178313	70.4866151	115	51	70	23	552.3280727	26.08809647	22.29223842	10.4229542	12.24595476	5	6	5	4	CSRU	CSRU	carevue	78	WHITE	EMERGENCY	M	193.04	193.04	193.04	101.8	101.8	109.1	1	0	1	0	0	1	0	0	0	0	1	0
1127	19294	125280	248127	121	96	50	80	36.27780151	102.3687085	46.19747328	63.20121771	96	49	64	11	630	18.09704672	17	8.199999809	8	5	6	5	4	CSRU	CSRU	carevue	78	WHITE	EMERGENCY	M	193.04	193.04	193.04	101.8	101.8	109.1	1	0	1	0	0	1	0	0	0	0	1	0
1128	19294	125280	248127	82	95	50	77	36.90000153	111.6224273	54.07455965	70.4866151	110	53	70	17	630	18.09704672	17	8.199999809	8	5	6	5	4	CSRU	CSRU	carevue	78	WHITE	EMERGENCY	M	193.04	193.04	193.04	101.8	101.8	109.1	1	0	1	0	0	1	0	0	0	0	1	0
1129	19294	125280	248127	109	96	40.0000006	81	37.09999932	112.7638184	54.07455965	70.4866151	124	59	79	35	630	18.09704672	17	8.199999809	8	5	6	5	4	CSRU	CSRU	carevue	78	WHITE	EMERGENCY	M	193.04	193.04	193.04	101.8	101.8	109.1	1	0	1	0	0	1	0	0	0	0	1	0
1130	19294	125280	248127	127	96	40.0000006	72	37.20000076	104.3905238	54.07455965	67.53765944	107	52	69	27	700	33	17	9.699999809	10	5	6	5	4	CSRU	CSRU	carevue	78	WHITE	EMERGENCY	M	193.04	193.04	193.04	101.8	101.8	109.1	1	0	1	0	0	1	0	0	0	0	1	0
1131	19294	125280	248127	92	96	40.0000006	74	37.20000076	104.3905238	52.51178313	63.94377619	104	51	67	27	700	37	16	9.699999809	10	5	6	4	3	CSRU	CSRU	carevue	78	WHITE	EMERGENCY	M	193.04	193.04	193.04	101.8	101.8	109.1	1	0	1	0	0	1	0	0	0	0	1	0
1132	19294	125280	248127	100	96	40.0000006	78	37.29999966	102.3687085	46.19747328	63.20121771	97	49	63	12	700	37	16	9.699999809	10	5	6	4	3	CSRU	CSRU	carevue	78	WHITE	EMERGENCY	M	193.04	193.04	193.04	101.8	101.8	109.1	1	0	1	0	0	1	0	0	0	0	1	0
1133	19294	125280	248127	93	93	40.0000006	80	37.29999966	104.3905238	54.07455965	70.4866151	108	53	71	14	617.3232409	18.09704672	16	8	6	5	6	4	3	CSRU	CSRU	carevue	78	WHITE	EMERGENCY	M	193.04	193.04	193.04	101.8	101.8	109.1	1	0	1	0	0	1	0	0	0	0	1	0
1134	19294	125280	248127	97	93	40.0000006	78	37.20000076	102.3687085	46.19747328	63.20121771	93	45	60	32	700	40	20	9.800000191	6	5	6	4	3	CSRU	CSRU	carevue	78	WHITE	EMERGENCY	M	193.04	193.04	193.04	101.8	101.8	109.1	1	0	1	0	0	1	0	0	0	0	1	0
1135	19294	125280	248127	105	100	40.0000006	73	36.70000076	112.7638184	60.983398	78.64974697	126	67	84	21	700	40	20	9.600000381	11	5	4	3	2	CSRU	CSRU	carevue	78	WHITE	EMERGENCY	M	193.04	193.04	193.04	101.8	101.8	109.1	1	0	1	0	0	1	0	0	0	0	1	0
1136	19294	125280	248127	140	100	40.0000006	72	36.70000076	103.3868075	52.51178313	63.94377619	103	51	67	33	700	35	18	9.699999809	11	5	4	3	2	CSRU	CSRU	carevue	78	WHITE	EMERGENCY	M	193.04	193.04	193.04	101.8	101.8	109.1	1	0	1	0	0	1	0	0	0	0	1	0
1137	19294	125280	248127	105	100	40.0000006	78	36.59999847	109.5009503	54.07455965	70.4866151	109	56	73	15	700	35	18	9.699999809	11	8	1	1	1	CSRU	CSRU	carevue	78	WHITE	EMERGENCY	M	193.04	193.04	193.04	101.8	101.8	109.1	1	0	1	0	0	1	0	0	0	0	1	0
1138	19294	125280	248127	96	100	40.0000006	80	37.29999966	102.3687085	46.19747328	63.20121771	95	47	62	15	714	39	21	10	13	8	1	1	1	CSRU	CSRU	carevue	78	WHITE	EMERGENCY	M	193.04	193.04	193.04	101.8	101.8	109.1	1	0	1	0	0	1	0	0	0	0	1	0
1139	19294	125280	248127	202	100	60.00000238	80	37	102.3687085	46.19747328	63.20121771	91	47	62	14	714	39	21	10	13	8	1	1	1	CSRU	CSRU	carevue	78	WHITE	EMERGENCY	M	193.04	193.04	193.04	101.8	101.8	109.1	1	0	1	0	0	1	0	0	0	0	1	0
1140	19294	125280	248127	177	100	60	71	36.29999924	103.3868075	46.19747328	63.20121771	101	41	61	15	718	43	24	10	13	8	1	1	2	CSRU	CSRU	carevue	78	WHITE	EMERGENCY	M	193.04	193.04	193.04	101.8	101.8	109.1	1	0	1	0	0	1	0	0	0	0	1	0
1141	19294	125280	248127	299	100	100	77	36.59999847	102.3687085	46.19747328	63.20121771	85	33	51	29	720	40	24	10.39999962	14	8	1	1	1	CSRU	CSRU	carevue	78	WHITE	EMERGENCY	M	193.04	193.04	193.04	101.8	101.8	109.1	1	0	1	0	0	1	0	0	0	0	1	0
1142	19294	125280	248127	378	100	100	80	36.59999847	112.7638184	54.07455965	70.4866151	114	53	75	15	720	40	24	10.39999962	14	8	1	1	1	CSRU	CSRU	carevue	78	WHITE	EMERGENCY	M	193.04	193.04	193.04	101.8	101.8	109.1	1	0	1	0	0	1	0	0	0	0	1	0
1143	19294	125280	248127	292	100	100	83	36.0000017	112.7638184	54.07455965	70.4866151	114	53	75	14	720	40	24	10.39999962	14	8	1	1	1	CSRU	CSRU	carevue	78	WHITE	EMERGENCY	M	193.04	193.04	193.04	101.8	101.8	109.1	1	0	1	0	0	1	0	0	0	0	1	0
1144	19294	125280	248127	289	100	60	101	36.0000017	109.5009503	46.19747328	70.4866151	109	49	71	18	720	40	24	10.39999962	14	12	1	1	1	CSRU	CSRU	carevue	78	WHITE	EMERGENCY	M	193.04	193.04	193.04	101.8	101.8	109.1	1	0	1	0	0	1	0	0	0	0	1	0
1145	4017	194472	278473	147	100	40.0000006	89	36.66669846	112.7638184	60.983398	79.54511264	126	65	96	22	547.7085997	25.72835835	18.60726281	12	10	5	6	5	4	TSICU	TSICU	carevue	35	WHITE	EMERGENCY	M	147.32	147.32	147.32	92	80	92	1	0	1	0	0	0	0	0	1	0	1	0
1146	4017	194472	278473	119	100	40.0000006	87	37.05559921	112.7638184	60.18284963	70.4866151	113	64	81	26	547.7085997	25.72835835	18.60726281	12	10	5	5	4	4	TSICU	TSICU	carevue	35	WHITE	EMERGENCY	M	147.32	147.32	147.32	92	80	92	1	0	1	0	0	0	0	0	1	0	1	0
1147	4017	194472	278473	102	100	40.0000006	92	36.77780151	112.7638184	58.78789661	78.64974697	125	63	84	32	547.7085997	25.72835835	22.78491474	15.10000038	12	5	5	4	4	TSICU	TSICU	carevue	35	WHITE	EMERGENCY	M	147.32	147.32	147.32	92	80	92	1	0	1	0	0	0	0	0	1	0	1	0
1148	4017	194472	278473	80	100	40.0000006	88	37.44444529	127.2060927	60.983398	79.54511264	143	73	96	20	547.7085997	25.72835835	18.60726281	9.260000229	10	5	5	4	3	TSICU	TSICU	carevue	35	WHITE	EMERGENCY	M	147.32	147.32	147.32	92	80	92	1	0	1	0	0	0	0	0	1	0	1	0
1149	4017	194472	278473	90	100	40.0000006	98	37.77780151	127.2060927	60.983398	79.54511264	143	69	90	22	547.7085997	25.72835835	22.78491474	10.10000038	11	5	5	4	4	TSICU	TSICU	carevue	35	WHITE	EMERGENCY	M	147.32	147.32	147.32	92	80	92	1	0	1	0	0	0	0	0	1	0	1	0
1150	4017	194472	278473	96	96	40.0000006	109	38.05559921	112.7638184	60.983398	79.54511264	113	71	88	31	446	25.72835835	22.78491474	10.80000019	11	5	4	4	4	TSICU	TSICU	carevue	35	WHITE	EMERGENCY	M	147.32	147.32	147.32	92	80	92	1	0	1	0	0	0	0	0	1	0	1	0
1151	4017	194472	278473	105	98	40.0000006	105	37.88890076	127.2060927	70.73531398	92.01589008	145	104	121	22	500	25.72835835	22.78491474	10.5	11	5	4	4	4	TSICU	TSICU	carevue	35	WHITE	EMERGENCY	M	147.32	147.32	147.32	92	80	92	1	0	1	0	0	0	0	0	1	0	1	0
1152	4017	194472	278473	149	99	50	94	37.38890076	112.7638184	70.73531398	79.54511264	114	82	96	20	530	25.72835835	18.60726281	10.30000019	9	5	4	4	4	TSICU	TSICU	carevue	35	WHITE	EMERGENCY	M	147.32	147.32	147.32	92	80	92	1	0	1	0	0	0	0	0	1	0	1	0
1153	4017	194472	278473	133	100	40	103	37.27780151	127.2060927	60.983398	79.54511264	136	66	88	14	617.3232409	25.72835835	18.60726281	8.800000191	9	5	4	3	3	TSICU	TSICU	carevue	35	WHITE	EMERGENCY	M	147.32	147.32	147.32	92	80	92	1	0	1	0	0	0	0	0	1	0	1	0
1154	4017	194472	278473	114	99	50	108	37.83333249	127.2060927	60.983398	79.54511264	131	69	89	18	500	30	25	9.300000191	10	5	4	3	3	TSICU	TSICU	carevue	35	WHITE	EMERGENCY	M	147.32	147.32	147.32	92	80	92	1	0	1	0	0	0	0	0	1	0	1	0
1155	4017	194472	278473	135	100	50	88	36.55559921	127.2060927	60.983398	79.54511264	134	67	87	22	540	33	25	11.5	13	5	4	4	4	TSICU	TSICU	carevue	35	WHITE	EMERGENCY	M	147.32	147.32	147.32	92	80	92	1	0	1	0	0	0	0	0	1	0	1	0
1156	4017	194472	278473	128	99	50	94	37.33333164	127.2060927	54.73738666	76.97446482	135	61	83	22	520	24	22	11.19999981	12	5	4	4	4	TSICU	TSICU	carevue	35	WHITE	EMERGENCY	M	147.32	147.32	147.32	92	80	92	1	0	1	0	0	0	0	0	1	0	1	0
1157	4017	194472	278473	119	99	50	101	37	127.2060927	60.983398	79.54511264	136	69	91	22	530	30	26	11.19999981	13	5	4	4	4	TSICU	TSICU	carevue	35	WHITE	EMERGENCY	M	147.32	147.32	147.32	92	80	92	1	0	1	0	0	0	0	0	1	0	1	0
1158	4017	194472	278473	99	97	50	98	36.83333503	112.7638184	54.73738666	70.4866151	123	60	77	24	481	27	23	11	12	5	4	3	3	TSICU	TSICU	carevue	35	WHITE	EMERGENCY	M	147.32	147.32	147.32	92	80	92	1	0	1	0	0	0	0	0	1	0	1	0
1159	4017	194472	278473	95	97	50	106	37.27780151	112.7638184	54.07455965	70.4866151	117	52	71	22	477	40	25	10.39999962	12	5	4	2	1	TSICU	TSICU	carevue	35	WHITE	EMERGENCY	M	147.32	147.32	147.32	92	80	92	1	0	1	0	0	0	0	0	1	0	1	0
1160	4017	194472	278473	110	99	50	96	36.88890076	127.2060927	56.17643057	78.64974697	135	62	84	22	500	33	25	10.5	12	5	4	3	2	TSICU	TSICU	carevue	35	WHITE	EMERGENCY	M	147.32	147.32	147.32	92	80	92	1	0	1	0	0	0	0	0	1	0	1	0
1161	4017	194472	278473	76	96	50	81	36.55559921	111.6224273	54.07455965	70.4866151	111	55	70	25	540	38	26	25	13	5	1	1	1	TSICU	TSICU	carevue	35	WHITE	EMERGENCY	M	147.32	147.32	147.32	92	80	92	1	0	1	0	0	0	0	0	1	0	1	0
1162	4017	194472	278473	85	91	50	136	36.5	147.3422024	70.73531398	92.01589008	216	112	130	46	517	28	24	15.10000038	8	5	4	4	4	TSICU	TSICU	carevue	35	WHITE	EMERGENCY	M	147.32	147.32	147.32	92	80	92	1	0	1	0	0	0	0	0	1	0	1	0
1163	4017	194472	278473	91	98	50	93	37.16669846	129.1122265	66.88502337	80.70905888	155	75	100	27	467	31	26	10.30000019	12	5	4	4	4	TSICU	TSICU	carevue	35	WHITE	EMERGENCY	M	147.32	147.32	147.32	92	80	92	1	0	1	0	0	0	0	0	1	0	1	0
1164	4017	194472	278473	77	94	50	104	37.16669846	147.3422024	70.73531398	92.01589008	182	89	121	28	500	30	25	12.80000019	14	5	4	4	4	TSICU	TSICU	carevue	35	WHITE	EMERGENCY	M	147.32	147.32	147.32	92	80	92	1	0	1	0	0	0	0	0	1	0	1	0
1165	4017	194472	278473	86	98	50	101	37	147.3422024	60.983398	79.54511264	160	73	95	25	500	30	25	12.19999981	14	5	4	4	4	TSICU	TSICU	carevue	35	WHITE	EMERGENCY	M	147.32	147.32	147.32	92	80	92	1	0	1	0	0	0	0	0	1	0	1	0
1166	4017	194472	278473	97	99	50	82	37.16669846	127.2060927	60.983398	79.54511264	133	67	87	25	490	29	24	12.10000038	13	5	4	4	4	TSICU	TSICU	carevue	35	WHITE	EMERGENCY	M	147.32	147.32	147.32	92	80	92	1	0	1	0	0	0	0	0	1	0	1	0
1167	4017	194472	278473	100	97	50	91	37.38890076	127.2060927	60.983398	79.54511264	144	73	95	25	500	30	24	12.10000038	13	5	4	4	4	TSICU	TSICU	carevue	35	WHITE	EMERGENCY	M	147.32	147.32	147.32	92	80	92	1	0	1	0	0	0	0	0	1	0	1	0
1168	4017	194472	278473	121	98	50	92	37.16669846	127.2060927	60.983398	79.54511264	141	73	94	22	500	27	23	12.39999962	12	8	4	4	4	TSICU	TSICU	carevue	35	WHITE	EMERGENCY	M	147.32	147.32	147.32	92	80	92	1	0	1	0	0	0	0	0	1	0	1	0
1169	4017	194472	278473	79	96	50	93	37.88890076	112.7638184	56.17643057	70.4866151	125	62	80	27	490	31	27	13.19999981	16	8	1	1	1	TSICU	TSICU	carevue	35	WHITE	EMERGENCY	M	147.32	147.32	147.32	92	80	92	1	0	1	0	0	0	0	0	1	0	1	0
1170	4017	194472	278473	81	95	40.0000006	88	37.94444614	112.7638184	54.73738666	70.4866151	117	60	77	27	480	33	30	12.80000019	17.60000038	10	1	1	1	TSICU	TSICU	carevue	35	WHITE	EMERGENCY	M	147.32	147.32	147.32	92	80	92	1	0	1	0	0	0	0	0	1	0	1	0
1171	4017	194472	278473	79	98	40.0000006	87	37.55559921	127.2060927	60.983398	78.64974697	134	65	84	27	490	33	31	12.89999962	18	10	1	1	2	TSICU	TSICU	carevue	35	WHITE	EMERGENCY	M	147.32	147.32	147.32	92	80	92	1	0	1	0	0	0	0	0	1	0	1	0
1172	4017	194472	278473	104	95	40.0000006	97	38.33333333	125.8991479	60.18284963	78.64974697	129	64	84	29	489	34	29	13	18	10	1	1	1	TSICU	TSICU	carevue	35	WHITE	EMERGENCY	M	147.32	147.32	147.32	92	80	92	1	0	1	0	0	0	0	0	1	0	1	0
1173	4017	194472	278473	127	99	50	73	37.55559921	127.2060927	66.88502337	79.54511264	147	74	98	29	520	36	30	15	20	10	1	1	1	TSICU	TSICU	carevue	35	WHITE	EMERGENCY	M	147.32	147.32	147.32	92	80	92	1	0	1	0	0	0	0	0	1	0	1	0
1174	4017	194472	278473	106	97	50	83	38.27780151	127.2060927	56.17643057	73.28853962	151	62	82	29	530	36	27.42317447	15.19999981	16.79999924	10	1	1	1	TSICU	TSICU	carevue	35	WHITE	EMERGENCY	M	147.32	147.32	147.32	92	80	92	1	0	1	0	0	0	0	0	1	0	1	0
1175	4017	194472	278473	98	98	50	77	38.27780151	112.7638184	54.07455965	70.4866151	128	57	77	29	510	36	27.42317447	14.80000019	16.60000038	10	1	1	1	TSICU	TSICU	carevue	35	WHITE	EMERGENCY	M	147.32	147.32	147.32	92	80	92	1	0	1	0	0	0	0	0	1	0	1	0
1176	4017	194472	278473	95	97	60	64	37.38890076	127.2060927	69.76624242	83.17641792	149	76	102	29	520	36	36	14.80000019	20	10	1	1	1	TSICU	TSICU	carevue	35	WHITE	EMERGENCY	M	147.32	147.32	147.32	92	80	92	1	0	1	0	0	0	0	0	1	0	1	0
1177	4017	194472	278473	85	96	50	68	37.33333164	127.2060927	60.983398	79.54511264	145	68	92	29	533	36	36	14.80000019	21	10	1	1	1	TSICU	TSICU	carevue	35	WHITE	EMERGENCY	M	147.32	147.32	147.32	92	80	92	1	0	1	0	0	0	0	0	1	0	1	0
1178	4017	194472	278473	93	97	50	73	37.83333249	127.2060927	60.18284963	79.54511264	141	64	87	29	540	37	30	15.39999962	22	10	1	1	1	TSICU	TSICU	carevue	35	WHITE	EMERGENCY	M	147.32	147.32	147.32	92	80	92	1	0	1	0	0	0	0	0	1	0	1	0
1179	4017	194472	278473	94	96	50	82	37.55559921	112.7638184	54.07455965	70.4866151	114	58	75	29	530	37	32	14.80000019	22	10	1	1	1	TSICU	TSICU	carevue	35	WHITE	EMERGENCY	M	147.32	147.32	147.32	92	80	92	1	0	1	0	0	0	0	0	1	0	1	0
1180	4017	194472	278473	100	98	50	88	38.05559921	112.7638184	54.07455965	70.4866151	114	59	74	29	530	37	34	15.30000019	19.39999962	10	1	1	1	TSICU	TSICU	carevue	35	WHITE	EMERGENCY	M	147.32	147.32	147.32	92	80	92	1	0	1	0	0	0	0	0	1	0	1	0
1181	4017	194472	278473	85	96	50	87	37.88890076	111.6224273	54.07455965	70.4866151	111	59	75	29	540	36	34	15.69999981	22	10	1	1	1	TSICU	TSICU	carevue	35	WHITE	EMERGENCY	M	147.32	147.32	147.32	92	80	92	1	0	1	0	0	0	0	0	1	0	1	0
1182	4017	194472	278473	114	99	60	87	37.94444614	112.7638184	56.17643057	70.4866151	115	62	77	29	540	36	36	15.19999981	22	10	1	1	1	TSICU	TSICU	carevue	35	WHITE	EMERGENCY	M	147.32	147.32	147.32	92	80	92	1	0	1	0	0	0	0	0	1	0	1	0
1183	4017	194472	278473	118	98	70	85	37.11111281	104.3905238	54.07455965	70.4866151	104	58	71	29	555	38	38	15.80000019	23	10	1	1	1	TSICU	TSICU	carevue	35	WHITE	EMERGENCY	M	147.32	147.32	147.32	92	80	92	1	0	1	0	0	0	0	0	1	0	1	0
1184	4017	194472	278473	136	96	70	91	37.72222307	104.3905238	54.07455965	70.4866151	106	59	73	29	555	38	38	15.80000019	23	10	1	1	1	TSICU	TSICU	carevue	35	WHITE	EMERGENCY	M	147.32	147.32	147.32	92	80	92	1	0	1	0	0	0	0	0	1	0	1	0
1185	4017	194472	278473	116	100	80	91	37.72222307	104.3905238	54.07455965	70.4866151	106	56	71	29	566	38	38	16.20000076	23	10	1	1	1	TSICU	TSICU	carevue	35	WHITE	EMERGENCY	M	147.32	147.32	147.32	92	80	92	1	0	1	0	0	0	0	0	1	0	1	0
1186	4017	194472	278473	93	96	90	92	37.83333249	104.3905238	54.07455965	70.4866151	105	56	71	29	566	38	38	16.20000076	23	10	1	1	1	TSICU	TSICU	carevue	35	WHITE	EMERGENCY	M	147.32	147.32	147.32	92	80	92	1	0	1	0	0	0	0	0	1	0	1	0
1187	4017	194472	278473	69	93	90	97	37.88890076	104.3905238	54.07455965	70.4866151	107	53	71	29	550	39	38	15.89999962	23	10	1	1	1	TSICU	TSICU	carevue	35	WHITE	EMERGENCY	M	147.32	147.32	147.32	92	80	92	1	0	1	0	0	0	0	0	1	0	1	0
1188	4017	194472	278473	98	98	100	87	38.55559921	102.3687085	52.51178313	63.20121771	96	51	63	29	519	40	34.7557683	15.19999981	23	10	1	1	1	TSICU	TSICU	carevue	35	WHITE	EMERGENCY	M	147.32	147.32	147.32	92	80	92	1	0	1	0	0	0	0	0	1	0	1	0
1189	4017	194472	278473	80	93	100	107	39.05559921	104.3905238	46.19747328	63.94377619	104	45	66	29	519	40	34.7557683	15.19999981	23	10	1	1	1	TSICU	TSICU	carevue	35	WHITE	EMERGENCY	M	147.32	147.32	147.32	92	80	92	1	0	1	0	0	0	0	0	1	0	1	0
1190	4017	194472	278473	82	99	100	104	38.44444275	106	55	72	104	47	66	29	545	39	34.7557683	15.69999981	23	10	1	1	1	TSICU	TSICU	carevue	35	WHITE	EMERGENCY	M	147.32	147.32	147.32	92	80	92	1	0	1	0	0	0	0	0	1	0	1	0
1191	4017	194472	278473	74	97	100	103	37.77780151	106	55	72	117	52	73	29	545	39	34.7557683	15.69999981	23	10	1	1	1	TSICU	TSICU	carevue	35	WHITE	EMERGENCY	M	147.32	147.32	147.32	92	80	92	1	0	1	0	0	0	0	0	1	0	1	0
1192	4017	194472	278473	58	94	100	108	37.77780151	103.3868075	54.07455965	67.53765944	100	53	68	29	545	39	34.7557683	15.69999981	23	10	1	1	1	TSICU	TSICU	carevue	35	WHITE	EMERGENCY	M	147.32	147.32	147.32	92	80	92	1	0	1	0	0	0	0	0	1	0	1	0
1193	4017	194472	278473	139	100	80.00000119	96	37.77780151	103.3868075	54.07455965	67.53765944	100	53	68	27	545	39	34.7557683	15.69999981	23	7.62437979	6	5	1	TSICU	TSICU	carevue	35	WHITE	EMERGENCY	M	147.32	147.32	147.32	92	80	92	1	0	1	0	0	0	0	0	1	0	1	0
1194	4017	194472	278473	137	99	80.00000119	100	37.77780151	104.3905238	54.07455965	70.4866151	104	54	71	24	545	39	34.7557683	15.69999981	23	5	6	5	1	TSICU	TSICU	carevue	35	WHITE	EMERGENCY	M	147.32	147.32	147.32	92	80	92	1	0	1	0	0	0	0	0	1	0	1	0
1195	20226	170819	291438	86	98	60.00000238	85	36.88890076	127.2060927	56.17643057	79.54511264	143	62	90	30	800	13	12	11.60000038	6	5	6	5	4	CSRU	CSRU	carevue	72	WHITE	EMERGENCY	F	157.48	157.48	157.48	80	79	87.7	1	0	1	0	0	1	0	0	0	0	1	0
1196	20226	170819	291438	125	99	50	108	37.05559921	112.7638184	54.73738666	79.54511264	114	60	90	24	547.7085997	18.09704672	18.60726281	9	6	5	6	5	4	CSRU	CSRU	carevue	72	WHITE	EMERGENCY	F	157.48	157.48	157.48	80	79	87.7	1	0	1	0	0	1	0	0	0	0	1	0
1197	20226	170819	291438	90	90	50	125	37.44444529	104.3905238	54.73738666	70.4866151	108	60	75	25	547.7085997	18.09704672	18.60726281	12	6	5	6	5	4	CSRU	CSRU	carevue	72	WHITE	EMERGENCY	F	157.48	157.48	157.48	80	79	87.7	1	0	1	0	0	1	0	0	0	0	1	0
1198	20226	170819	291438	87	95	60.00000238	111	37	103.3868075	54.07455965	70.4866151	100	59	72	22	547.7085997	18.09704672	18.60726281	12	6	5	6	5	4	CSRU	CSRU	carevue	72	WHITE	EMERGENCY	F	157.48	157.48	157.48	80	79	87.7	1	0	1	0	0	1	0	0	0	0	1	0
1199	20226	170819	291438	83	93	60.00000238	106	37	111.6224273	54.07455965	70.4866151	112	54	73	28	547.7085997	18.09704672	18.60726281	13.19999981	6	5	6	5	4	CSRU	CSRU	carevue	72	WHITE	EMERGENCY	F	157.48	157.48	157.48	80	79	87.7	1	0	1	0	0	1	0	0	0	0	1	0
1200	20226	170819	291438	113	98	60.00000238	97	37.16669846	104.3905238	58.78789661	70.4866151	108	63	77	22	620	11	18.60726281	12.19999981	7	5	5	1	2	CSRU	CSRU	carevue	72	WHITE	EMERGENCY	F	157.48	157.48	157.48	80	79	87.7	1	0	1	0	0	1	0	0	0	0	1	0
1201	20226	170819	291438	227	99	100	102	37.77780151	104.3905238	58.78789661	70.4866151	104	63	76	26	620	11	18.60726281	12.19999981	7	5	5	1	2	CSRU	CSRU	carevue	72	WHITE	EMERGENCY	F	157.48	157.48	157.48	80	79	87.7	1	0	1	0	0	1	0	0	0	0	1	0
1202	20226	170819	291438	64	89	94.99999881	101	37.77780151	127.2060927	66.88502337	79.54511264	140	75	98	26	633	11	18.60726281	14.5	6	5	5	1	2	CSRU	CSRU	carevue	72	WHITE	EMERGENCY	F	157.48	157.48	157.48	80	79	87.7	1	0	1	0	0	1	0	0	0	0	1	0
1203	20226	170819	291438	95	97	94.99999881	98	37.22222222	124	58	77	124	69	88	27	633	11	18.60726281	14.5	6	5	6	5	4	CSRU	CSRU	carevue	72	WHITE	EMERGENCY	F	157.48	157.48	157.48	80	79	87.7	1	0	1	0	0	1	0	0	0	0	1	0
1204	20226	170819	291438	71	91	80.00000119	77	37.22222222	124	58	77	128	63	85	29	633	11	18.60726281	14.5	6	7.62437979	6	5	4	CSRU	CSRU	carevue	72	WHITE	EMERGENCY	F	157.48	157.48	157.48	80	79	87.7	1	0	1	0	0	1	0	0	0	0	1	0
1205	20226	170819	291438	70	96	80.00000119	74	37.22222222	147.3422024	69.76624242	92.01589008	170	77	110	31	552.3280727	26.08809647	22.29223842	10.4229542	12.24595476	7.62437979	6	5	4	CSRU	CSRU	carevue	72	WHITE	EMERGENCY	F	157.48	157.48	157.48	80	79	87.7	1	0	1	0	0	1	0	0	0	0	1	0
1206	20226	170819	291438	58	95	36.00000143	73	37.22222222	147.3422024	69.76624242	92.01589008	170	77	110	25	552.3280727	26.08809647	22.29223842	10.4229542	12.24595476	7.62437979	6	5	4	CSRU	CSRU	carevue	72	WHITE	EMERGENCY	F	157.48	157.48	157.48	80	79	87.7	1	0	1	0	0	1	0	0	0	0	1	0
1207	20226	170819	291438	81	95	36.00000143	72	37.22222222	147.3422024	66.88502337	88.17113086	159	74	103	24	552.3280727	26.08809647	22.29223842	10.4229542	12.24595476	7.62437979	6	5	4	CSRU	CSRU	carevue	72	WHITE	EMERGENCY	F	157.48	157.48	157.48	80	79	87.7	1	0	1	0	0	1	0	0	0	0	1	0
1208	20226	170819	291438	115	94	80.00000119	121	37.55559921	127.2060927	60.983398	79.54511264	131	71	91	32	552.3280727	26.08809647	22.29223842	10.4229542	12.24595476	7.62437979	6	5	4	CSRU	CSRU	carevue	72	WHITE	EMERGENCY	F	157.48	157.48	157.48	80	79	87.7	1	0	1	0	0	1	0	0	0	0	1	0
1209	20226	170819	291438	86	94	80.00000119	133	36.88890076	125.8991479	66.88502337	79.54511264	129	75	93	39	552.3280727	26.08809647	22.29223842	10.4229542	12.24595476	5	6	5	4	CSRU	CSRU	carevue	72	WHITE	EMERGENCY	F	157.48	157.48	157.48	80	79	87.7	1	0	1	0	0	1	0	0	0	0	1	0
1210	20226	170819	291438	121	98	80.00000119	123	37.38890076	104.3905238	58.78789661	70.4866151	106	63	77	17	547.7085997	26.08809647	22.29223842	14	12.24595476	5	6	5	4	CSRU	CSRU	carevue	72	WHITE	EMERGENCY	F	157.48	157.48	157.48	80	79	87.7	1	0	1	0	0	1	0	0	0	0	1	0
1211	20226	170819	291438	71	95	69.99999881	127	37.38890076	109.5009503	60.983398	73.28853962	109	68	82	29	547.7085997	26.08809647	22.29223842	14	12.24595476	5	6	3	4	CSRU	CSRU	carevue	72	WHITE	EMERGENCY	F	157.48	157.48	157.48	80	79	87.7	1	0	1	0	0	1	0	0	0	0	1	0
1212	20226	170819	291438	69	92	69.99999881	135	37.38890076	129.1122265	70.73531398	92.01589008	156	88	111	29	547.7085997	29	22.29223842	14	12.24595476	5	6	3	4	CSRU	CSRU	carevue	72	WHITE	EMERGENCY	F	157.48	157.48	157.48	80	79	87.7	1	0	1	0	0	1	0	0	0	0	1	0
1213	20226	170819	291438	50	92	69.99999881	135	37.38890076	129.1122265	70.73531398	92.01589008	156	88	111	29	547.7085997	29	22.29223842	14	12.24595476	5	6	3	4	CSRU	CSRU	carevue	72	WHITE	EMERGENCY	F	157.48	157.48	157.48	80	79	87.7	1	0	1	0	0	1	0	0	0	0	1	0
1214	20226	170819	291438	102	97	50	71	38.55559921	112.7638184	54.73738666	70.4866151	116	60	79	26	547.7085997	29	22.78491474	14	13	5	6	5	4	CSRU	CSRU	carevue	72	WHITE	EMERGENCY	F	157.48	157.48	157.48	80	79	87.7	1	0	1	0	0	1	0	0	0	0	1	0
1215	20226	170819	291438	83	93	50	75	38.55559921	127.2060927	70.73531398	92.01589008	145	87	106	32	547.7085997	29	22.78491474	14	13	8	6	5	4	CSRU	CSRU	carevue	72	WHITE	EMERGENCY	F	157.48	157.48	157.48	80	79	87.7	1	0	1	0	0	1	0	0	0	0	1	0
1216	20226	170819	291438	91	97	50	64	37.66669846	127.2060927	70.73531398	79.54511264	130	79	95	20	563	28	22.78491474	10.89999962	13	8	4	3	3	CSRU	CSRU	carevue	72	WHITE	EMERGENCY	F	157.48	157.48	157.48	80	79	87.7	1	0	1	0	0	1	0	0	0	0	1	0
1217	20226	170819	291438	81	96	100	111	38.11111026	112.7638184	60.983398	79.54511264	123	72	88	21	545	26	22.78491474	10.19999981	13	8	4	3	3	CSRU	CSRU	carevue	72	WHITE	EMERGENCY	F	157.48	157.48	157.48	80	79	87.7	1	0	1	0	0	1	0	0	0	0	1	0
1218	20226	170819	291438	75	94	50	79	37.72222307	127.2060927	60.983398	79.54511264	131	65	87	21	433	17	17	9.899999619	11	8	4	3	3	CSRU	CSRU	carevue	72	WHITE	EMERGENCY	F	157.48	157.48	157.48	80	79	87.7	1	0	1	0	0	1	0	0	0	0	1	0
1219	20226	170819	291438	74	94	50	75	37.60000017	104.3905238	54.07455965	70.4866151	105	52	70	20	530	17	17	10	11	10	4	3	3	CSRU	CSRU	carevue	72	WHITE	EMERGENCY	F	157.48	157.48	157.48	80	79	87.7	1	0	1	0	0	1	0	0	0	0	1	0
1220	20226	170819	291438	75	94	50	67	37.60000017	127.2060927	54.07455965	79.54511264	133	59	85	18	473	17	17	8.899999619	11	10	4	3	3	CSRU	CSRU	carevue	72	WHITE	EMERGENCY	F	157.48	157.48	157.48	80	79	87.7	1	0	1	0	0	1	0	0	0	0	1	0
1221	20226	170819	291438	63	93	50	100	37.70000076	112.7638184	54.07455965	70.4866151	124	57	81	26	466	18.09704672	18.60726281	11	6	5	4	3	3	CSRU	CSRU	carevue	72	WHITE	EMERGENCY	F	157.48	157.48	157.48	80	79	87.7	1	0	1	0	0	1	0	0	0	0	1	0
1222	20226	170819	291438	73	94	40.0000006	75	37.60000017	112.7638184	56.17643057	78.64974697	126	62	84	27	459	24	21	11.89999962	7	5	1	1	3	CSRU	CSRU	carevue	72	WHITE	EMERGENCY	F	157.48	157.48	157.48	80	79	87.7	1	0	1	0	0	1	0	0	0	0	1	0
1223	20226	170819	291438	72	94	40.0000006	71	37.5	127.2060927	60.983398	79.54511264	141	69	94	16	520	24	21	7.800000191	9	5	1	1	3	CSRU	CSRU	carevue	72	WHITE	EMERGENCY	F	157.48	157.48	157.48	80	79	87.7	1	0	1	0	0	1	0	0	0	0	1	0
1224	20226	170819	291438	119	98	50	70	37.5	127.2060927	60.983398	79.54511264	132	66	89	16	506	25	22	7.900000095	10	5	1	1	1	CSRU	CSRU	carevue	72	WHITE	EMERGENCY	F	157.48	157.48	157.48	80	79	87.7	1	0	1	0	0	1	0	0	0	0	1	0
1225	20226	170819	291438	90	97	60.00000238	70	37.40000153	112.7638184	54.73738666	70.4866151	124	60	81	16	506	25	22	7.900000095	10	8	1	1	1	CSRU	CSRU	carevue	72	WHITE	EMERGENCY	F	157.48	157.48	157.48	80	79	87.7	1	0	1	0	0	1	0	0	0	0	1	0
1226	20226	170819	291438	95	95	60.00000238	90	37	104.3905238	54.07455965	70.4866151	105	55	71	16	480	31	28	7.300000191	16	10	1	1	1	CSRU	CSRU	carevue	72	WHITE	EMERGENCY	F	157.48	157.48	157.48	80	79	87.7	1	0	1	0	0	1	0	0	0	0	1	0
1227	20226	170819	291438	97	98	69.99999881	91	37	111.6224273	54.07455965	70.4866151	112	55	74	16	480	31	28	7.300000191	16	10	1	1	1	CSRU	CSRU	carevue	72	WHITE	EMERGENCY	F	157.48	157.48	157.48	80	79	87.7	1	0	1	0	0	1	0	0	0	0	1	0
1228	20226	170819	291438	96	98	69.99999881	90	36.70000076	111.6224273	54.73738666	70.4866151	112	60	77	14	480	31	28	7.300000191	16	10	1	1	1	CSRU	CSRU	carevue	72	WHITE	EMERGENCY	F	157.48	157.48	157.48	80	79	87.7	1	0	1	0	0	1	0	0	0	0	1	0
1229	20226	170819	291438	82	97	69.99999881	90	36.29999924	112.7638184	56.17643057	70.4866151	115	62	80	16	480	32	30	7.400000095	16	10	1	1	1	CSRU	CSRU	carevue	72	WHITE	EMERGENCY	F	157.48	157.48	157.48	80	79	87.7	1	0	1	0	0	1	0	0	0	0	1	0
1230	20226	170819	291438	74	97	69.99999881	90	36.20000203	104.3905238	54.07455965	70.4866151	107	55	73	16	480	32	30	7.400000095	16	10	1	1	1	CSRU	CSRU	carevue	72	WHITE	EMERGENCY	F	157.48	157.48	157.48	80	79	87.7	1	0	1	0	0	1	0	0	0	0	1	0
1231	20226	170819	291438	145	100	60.00000238	71	36.0000017	112.7638184	54.73738666	70.4866151	117	60	80	16	480	32	29	7.300000191	13	5	1	1	1	CSRU	CSRU	carevue	72	WHITE	EMERGENCY	F	157.48	157.48	157.48	80	79	87.7	1	0	1	0	0	1	0	0	0	0	1	0
1232	20226	170819	291438	299	100	100	66	34.90000153	111.6224273	54.73738666	70.4866151	110	61	79	14	500	30	21	7.699999809	10	5	1	1	1	CSRU	CSRU	carevue	72	WHITE	EMERGENCY	F	157.48	157.48	157.48	80	79	87.7	1	0	1	0	0	1	0	0	0	0	1	0
1233	32039	184831	242174	111	97	100	72	36.22222053	131	51	71	126	54	80	20	526.8670849	18.09704672	18.60726281	7.400000095	6	5	6	5	4	CCU	CCU	carevue	75	WHITE	EMERGENCY	M	172.72	172.72	172.72	140.4	118.8	140.4	1	0	1	0	1	0	0	0	0	0	1	0
1234	32039	184831	242174	80	97	50	74	36.55559921	133	59	79	104	45	67	17	538.1149203	18.09704672	18.60726281	7.599999905	6	5	6	5	4	CCU	CCU	carevue	75	WHITE	EMERGENCY	M	172.72	172.72	172.72	140.4	118.8	140.4	1	0	1	0	1	0	0	0	0	0	1	0
1235	32039	184831	242174	86	97	50	75	36.16669846	127.2060927	60.983398	79.54511264	147	65	96	19	526.8670849	18.09704672	18.60726281	8.510000229	7	5	5	4	4	CCU	CCU	carevue	75	WHITE	EMERGENCY	M	172.72	172.72	172.72	140.4	118.8	140.4	1	0	1	0	1	0	0	0	0	0	1	0
1236	32039	184831	242174	101	96	50	78	36.88890076	103.3868075	46.19747328	63.94377619	103	47	67	24	400	22	17	8	8	5	5	4	4	CCU	CCU	carevue	75	WHITE	EMERGENCY	M	172.72	172.72	172.72	140.4	118.8	140.4	1	0	1	0	1	0	0	0	0	0	1	0
1237	32039	184831	242174	91	96	50	70	36.88890076	127.2060927	60.18284963	79.54511264	132	64	88	17	400	22	17	8	8	5	5	4	4	CCU	CCU	carevue	75	WHITE	EMERGENCY	M	172.72	172.72	172.72	140.4	118.8	140.4	1	0	1	0	1	0	0	0	0	0	1	0
1238	32039	184831	242174	75	94	40.0000006	68	37	104.3905238	46.19747328	63.94377619	105	47	66	22	400	18.09704672	18.60726281	10	8	5	5	3	2	CCU	CCU	carevue	75	WHITE	EMERGENCY	M	172.72	172.72	172.72	140.4	118.8	140.4	1	0	1	0	1	0	0	0	0	0	1	0
1239	32039	184831	242174	91	100	50	67	36.33333418	103.3868075	46.19747328	63.20121771	101	43	62	23	400	18.09704672	18.60726281	9.699999809	8	5	5	3	2	CCU	CCU	carevue	75	WHITE	EMERGENCY	M	172.72	172.72	172.72	140.4	118.8	140.4	1	0	1	0	1	0	0	0	0	0	1	0
1240	32039	184831	242174	98	97	50	57	35.55559921	103.3868075	46.19747328	63.20121771	102	46	64	14	560	24	20	9.699999809	7	5	4	3	2	CCU	CCU	carevue	75	WHITE	EMERGENCY	M	172.72	172.72	172.72	140.4	118.8	140.4	1	0	1	0	1	0	0	0	0	0	1	0
1241	32039	184831	242174	96	100	50	63	36.11111111	102.3687085	46.19747328	63.20121771	95	42	59	19	583	23	19	10.89999962	9	8	4	3	2	CCU	CCU	carevue	75	WHITE	EMERGENCY	M	172.72	172.72	172.72	140.4	118.8	140.4	1	0	1	0	1	0	0	0	0	0	1	0
1242	32039	184831	242174	85	98	50	61	36.11111111	112.7638184	52.51178313	70.4866151	121	51	75	19	582	29	24	10.5	13	8	4	3	2	CCU	CCU	carevue	75	WHITE	EMERGENCY	M	172.72	172.72	172.72	140.4	118.8	140.4	1	0	1	0	1	0	0	0	0	0	1	0
1243	32039	184831	242174	105	100	50	60	36.66669846	127.2060927	54.07455965	76.97446482	140	55	83	21	579	27	23	10.80000019	15	8	4	3	2	CCU	CCU	carevue	75	WHITE	EMERGENCY	M	172.72	172.72	172.72	140.4	118.8	140.4	1	0	1	0	1	0	0	0	0	0	1	0
1244	32039	184831	242174	74	96	50	66	36.59999847	112.7638184	46.19747328	70.4866151	114	49	70	21	575	28	23	11.89999962	13	8	4	3	2	CCU	CCU	carevue	75	WHITE	EMERGENCY	M	172.72	172.72	172.72	140.4	118.8	140.4	1	0	1	0	1	0	0	0	0	0	1	0
1245	32039	184831	242174	81	100	50	56	35.50000085	112.7638184	54.07455965	70.4866151	120	52	75	21	582	30	23	12	13	8	4	3	2	CCU	CCU	carevue	75	WHITE	EMERGENCY	M	172.72	172.72	172.72	140.4	118.8	140.4	1	0	1	0	1	0	0	0	0	0	1	0
1246	32039	184831	242174	74	96	50	55	36.0000017	112.7638184	46.19747328	63.20121771	113	42	64	21	545	27	23	11.39999962	15	8	5	4	3	CCU	CCU	carevue	75	WHITE	EMERGENCY	M	172.72	172.72	172.72	140.4	118.8	140.4	1	0	1	0	1	0	0	0	0	0	1	0
1247	32039	184831	242174	129	100	50	57	36.10000186	103.3868075	46.19747328	63.20121771	103	42	61	21	527	30	24	11.80000019	16	10	5	4	3	CCU	CCU	carevue	75	WHITE	EMERGENCY	M	172.72	172.72	172.72	140.4	118.8	140.4	1	0	1	0	1	0	0	0	0	0	1	0
1248	32039	184831	242174	71	94	50	60	36.90000153	127.2060927	54.07455965	70.4866151	135	54	80	21	583	29	24	12.10000038	15	10	4	2	1	CCU	CCU	carevue	75	WHITE	EMERGENCY	M	172.72	172.72	172.72	140.4	118.8	140.4	1	0	1	0	1	0	0	0	0	0	1	0
1249	32039	184831	242174	93	98	60	59	36.79999924	127.2060927	52.51178313	70.4866151	134	51	78	24	560	29	25	13.30000019	16	10	4	2	1	CCU	CCU	carevue	75	WHITE	EMERGENCY	M	172.72	172.72	172.72	140.4	118.8	140.4	1	0	1	0	1	0	0	0	0	0	1	0
1250	32039	184831	242174	57	93	50	59	36.70000076	127.2060927	54.07455965	70.4866151	131	55	80	24	530	32	27	12.60000038	17	10	4	2	1	CCU	CCU	carevue	75	WHITE	EMERGENCY	M	172.72	172.72	172.72	140.4	118.8	140.4	1	0	1	0	1	0	0	0	0	0	1	0
1251	32039	184831	242174	66	95	50	57	36.5	127.2060927	54.07455965	76.97446482	133	59	83	24	530	32	27	12.60000038	17	10	4	2	1	CCU	CCU	carevue	75	WHITE	EMERGENCY	M	172.72	172.72	172.72	140.4	118.8	140.4	1	0	1	0	1	0	0	0	0	0	1	0
1252	32039	184831	242174	102	99	69.99999881	62	36.40000153	112.7638184	54.07455965	70.4866151	125	56	79	23	515	33	26	12	17	12	4	2	1	CCU	CCU	carevue	75	WHITE	EMERGENCY	M	172.72	172.72	172.72	140.4	118.8	140.4	1	0	1	0	1	0	0	0	0	0	1	0
1253	32039	184831	242174	145	100	80.00000119	75	36.40000153	112.7638184	54.07455965	70.4866151	113	59	76	24	540	35	29	12.69999981	20	14	4	2	1	CCU	CCU	carevue	75	WHITE	EMERGENCY	M	172.72	172.72	172.72	140.4	118.8	140.4	1	0	1	0	1	0	0	0	0	0	1	0
1254	32039	184831	242174	114	97	100	76	36.11111111	102.3687085	54.07455965	63.20121771	90	54	65	24	540	35	29	12.69999981	20	14	6	4	3	CCU	CCU	carevue	75	WHITE	EMERGENCY	M	172.72	172.72	172.72	140.4	118.8	140.4	1	0	1	0	1	0	0	0	0	0	1	0
1255	32039	184831	242174	59	91	100	82	36.11111111	102.3687085	47.69969387	63.20121771	90	50	62	24	528	36	31	12.60000038	21	14	6	4	3	CCU	CCU	carevue	75	WHITE	EMERGENCY	M	172.72	172.72	172.72	140.4	118.8	140.4	1	0	1	0	1	0	0	0	0	0	1	0
1256	32039	184831	242174	90	100	89.99999762	70	36.11111111	102.3687085	46.19747328	63.20121771	90	22	62	24	528	36	31	12.60000038	21	14	6	4	3	CCU	CCU	carevue	75	WHITE	EMERGENCY	M	172.72	172.72	172.72	140.4	118.8	140.4	1	0	1	0	1	0	0	0	0	0	1	0
1257	32039	184831	242174	73	96	100	95	36.11111111	108	87	92	142	78	101	24	528	36	31	12.60000038	21	14	6	4	3	CCU	CCU	carevue	75	WHITE	EMERGENCY	M	172.72	172.72	172.72	140.4	118.8	140.4	1	0	1	0	1	0	0	0	0	0	1	0
1258	32039	184831	242174	63	94	100	84	36.11111111	108	87	92	147	74	100	24	528	36	31	12.60000038	21	14	6	4	3	CCU	CCU	carevue	75	WHITE	EMERGENCY	M	172.72	172.72	172.72	140.4	118.8	140.4	1	0	1	0	1	0	0	0	0	0	1	0
1259	15990	130523	252404	73	97	100	110	37.40000153	112.7638184	69.76624242	79.54511264	116	76	91	17	1050	35	29	9	15	5	6	5	4	CSRU	CSRU	carevue	59	WHITE	ELECTIVE	M	177.8	177.8	177.8	127.3	127.3	127.3	1	1	0	0	0	1	0	0	0	0	1	0
1260	15990	130523	252404	83	96	40.0000006	102	37.40000153	111.6224273	60.983398	79.54511264	111	66	85	10	1060	28	25.39999962	10.60000038	13.60000038	5	1	1	3	CSRU	CSRU	carevue	59	WHITE	ELECTIVE	M	177.8	177.8	177.8	127.3	127.3	127.3	1	1	0	0	0	1	0	0	0	0	1	0
1261	15990	130523	252404	121	98	50	108	37.60000017	112.7638184	54.07455965	70.4866151	120	59	80	10	1000	29.70000076	26.39999962	10	14.30000019	5	6	4	3	CSRU	CSRU	carevue	59	WHITE	ELECTIVE	M	177.8	177.8	177.8	127.3	127.3	127.3	1	1	0	0	0	1	0	0	0	0	1	0
1262	15990	130523	252404	126	100	50	98	37	102.3687085	46.19747328	63.20121771	75	44	60	10	900	31	27	8.399999619	14	5	6	5	4	CSRU	CSRU	carevue	59	WHITE	ELECTIVE	M	177.8	177.8	177.8	127.3	127.3	127.3	1	1	0	0	0	1	0	0	0	0	1	0
1263	15990	130523	252404	173	100	69.99999881	95	37.09999932	112.7638184	60.983398	79.54511264	127	65	86	10	900	31	27	8.399999619	14	5	6	5	4	CSRU	CSRU	carevue	59	WHITE	ELECTIVE	M	177.8	177.8	177.8	127.3	127.3	127.3	1	1	0	0	0	1	0	0	0	0	1	0
1264	15990	130523	252404	44	100	100	92	37.09999932	112.7638184	54.07455965	76.97446482	114	54	83	3	900	31	27	8.399999619	14	5	6	5	4	CSRU	CSRU	carevue	59	WHITE	ELECTIVE	M	177.8	177.8	177.8	127.3	127.3	127.3	1	1	0	0	0	1	0	0	0	0	1	0
1265	15990	130523	252404	141	100	100	92	37.09999932	103.3868075	47.69969387	70.4866151	99	50	75	3	900	31	27	8.399999619	14	5	6	5	4	CSRU	CSRU	carevue	59	WHITE	ELECTIVE	M	177.8	177.8	177.8	127.3	127.3	127.3	1	1	0	0	0	1	0	0	0	0	1	0
1266	15990	130523	252404	188	100	100	102	37.60000017	103.3868075	47.69969387	70.4866151	99	50	75	10	900	31	27	8.399999619	14	5	6	5	4	CSRU	CSRU	carevue	59	WHITE	ELECTIVE	M	177.8	177.8	177.8	127.3	127.3	127.3	1	1	0	0	0	1	0	0	0	0	1	0
1267	15990	130523	252404	232	100	100	102	37.60000017	103.3868075	47.69969387	70.4866151	99	50	75	10	900	31	27	8.399999619	14	5	6	5	4	CSRU	CSRU	carevue	59	WHITE	ELECTIVE	M	177.8	177.8	177.8	127.3	127.3	127.3	1	1	0	0	0	1	0	0	0	0	1	0
1268	16419	152176	275361	62	96	50	110	36.22222053	101	45	63.66669846	105	58	81	12	490	32	24.39999962	5.900000095	10.10000038	5	4	3	2	MICU	MICU	carevue	66	UNKNOWN/NOT SPECIFIED	EMERGENCY	F	172.72	172.72	172.72	88	87.1	90	5	0	1	0	0	0	1	0	0	0	1	0
1269	16419	152176	275361	95	91	50	111	36.83333503	108	45	66	105	58	81	21	490	32	24.39999962	5.900000095	10.10000038	5	6	4	4	MICU	MICU	carevue	66	UNKNOWN/NOT SPECIFIED	EMERGENCY	F	172.72	172.72	172.72	88	87.1	90	5	0	1	0	0	0	1	0	0	0	1	0
1270	16419	152176	275361	83	94	50	114	35.77780151	104.3905238	54.07455965	70.4866151	105	58	81	23	490	32	24.39999962	5.900000095	10.10000038	5	6	4	4	MICU	MICU	carevue	66	UNKNOWN/NOT SPECIFIED	EMERGENCY	F	172.72	172.72	172.72	88	87.1	90	5	0	1	0	0	0	1	0	0	0	1	0
1271	16419	152176	275361	89	94	50	121	35.77780151	104.3905238	54.07455965	70.4866151	104	55	74	28	552.3280727	26.08809647	22.29223842	10.4229542	12.24595476	5	6	4	4	MICU	MICU	carevue	66	UNKNOWN/NOT SPECIFIED	EMERGENCY	F	172.72	172.72	172.72	88	87.1	90	5	0	1	0	0	0	1	0	0	0	1	0
1272	16419	152176	275361	73	95	50	114	36.16669846	112.7638184	60.983398	79.54511264	120	66	86	22	420	25.72835835	22.78491474	8.800000191	10.19999981	5	6	2	4	MICU	MICU	carevue	66	UNKNOWN/NOT SPECIFIED	EMERGENCY	F	172.72	172.72	172.72	88	87.1	90	5	0	1	0	0	0	1	0	0	0	1	0
1273	16419	152176	275361	139	96	70	114	36.33333418	112.7638184	60.983398	79.54511264	120	67	87	21	420	25.72835835	22.78491474	8.800000191	10.19999981	5	6	2	4	MICU	MICU	carevue	66	UNKNOWN/NOT SPECIFIED	EMERGENCY	F	172.72	172.72	172.72	88	87.1	90	5	0	1	0	0	0	1	0	0	0	1	0
1274	16419	152176	275361	85	98	50	87	36.88890076	112.7638184	56.17643057	76.97446482	118	62	83	21	420	25.72835835	22.78491474	8.800000191	10.19999981	5	6	5	4	MICU	MICU	carevue	66	UNKNOWN/NOT SPECIFIED	EMERGENCY	F	172.72	172.72	172.72	88	87.1	90	5	0	1	0	0	0	1	0	0	0	1	0
1275	16419	152176	275361	71	95	50	90	37.38890076	102.3687085	54.07455965	70.4866151	97	55	71	6	460	25.72835835	22.78491474	8.5	10.39999962	5	6	5	4	MICU	MICU	carevue	66	UNKNOWN/NOT SPECIFIED	EMERGENCY	F	172.72	172.72	172.72	88	87.1	90	5	0	1	0	0	0	1	0	0	0	1	0
1276	16419	152176	275361	105	93	50	118	37.22222222	111.6224273	54.07455965	70.4866151	111	57	77	31	410	18.09704672	18.60726281	8.100000381	7.400000095	5	6	5	4	MICU	MICU	carevue	66	UNKNOWN/NOT SPECIFIED	EMERGENCY	F	172.72	172.72	172.72	88	87.1	90	5	0	1	0	0	0	1	0	0	0	1	0
1277	16419	152176	275361	73	95	50	104	37	109.5009503	54.07455965	70.4866151	109	58	78	20	400	18.09704672	18.60726281	8	7.400000095	5	6	5	4	MICU	MICU	carevue	66	UNKNOWN/NOT SPECIFIED	EMERGENCY	F	172.72	172.72	172.72	88	87.1	90	5	0	1	0	0	0	1	0	0	0	1	0
1278	16419	152176	275361	90	97	50	84	36.4444436	109.5009503	54.07455965	70.4866151	109	58	78	18	400	18.09704672	18.60726281	8	7.400000095	5	6	5	4	MICU	MICU	carevue	66	UNKNOWN/NOT SPECIFIED	EMERGENCY	F	172.72	172.72	172.72	88	87.1	90	5	0	1	0	0	0	1	0	0	0	1	0
1279	16419	152176	275361	111	97	50	84	36.4444436	109.5009503	54.07455965	70.4866151	109	58	78	18	400	18.09704672	18.60726281	8	7.400000095	5	6	5	4	MICU	MICU	carevue	66	UNKNOWN/NOT SPECIFIED	EMERGENCY	F	172.72	172.72	172.72	88	87.1	90	5	0	1	0	0	0	1	0	0	0	1	0
1280	16419	152176	275361	111	97	50	84	36.4444436	115.5865703	56.21883285	73.3615245	119.8575054	59.87749001	79.67576385	18	640	26.08809647	22.29223842	10.4229542	12.24595476	5	6	5	4	MICU	MICU	carevue	66	UNKNOWN/NOT SPECIFIED	EMERGENCY	F	172.72	172.72	172.72	88	87.1	90	5	0	1	0	0	0	1	0	0	0	1	0
1281	16419	152176	275361	85	94	50	109	37.09729951	115.5865703	56.21883285	73.3615245	119.8575054	59.87749001	79.67576385	16	640	26.08809647	22.29223842	10.4229542	12.24595476	5	4.252022635	3.150182427	2.585736776	MICU	MICU	carevue	66	UNKNOWN/NOT SPECIFIED	EMERGENCY	F	172.72	172.72	172.72	88	87.1	90	5	0	1	0	0	0	1	0	0	0	1	0
1282	16419	152176	275361	83	94	50	109	37.09729951	115.5865703	56.21883285	73.3615245	119.8575054	59.87749001	79.67576385	16	640	26.08809647	22.29223842	10.4229542	12.24595476	5	4.252022635	3.150182427	2.585736776	MICU	MICU	carevue	66	UNKNOWN/NOT SPECIFIED	EMERGENCY	F	172.72	172.72	172.72	88	87.1	90	5	0	1	0	0	0	1	0	0	0	1	0
1283	16419	152176	275361	105	94	50	109	38.22222392	111.6224273	54.73738666	70.4866151	112	61	79	16	640	30.5	27.5	7.699999809	10.39999962	5	5	3	2	MICU	MICU	carevue	66	UNKNOWN/NOT SPECIFIED	EMERGENCY	F	172.72	172.72	172.72	88	87.1	90	5	0	1	0	0	0	1	0	0	0	1	0
1284	16419	152176	275361	110	94	50	109	38.22222392	111.6224273	54.73738666	70.4866151	112	61	79	16	640	30.5	27.5	7.699999809	10.39999962	5	5	3	2	MICU	MICU	carevue	66	UNKNOWN/NOT SPECIFIED	EMERGENCY	F	172.72	172.72	172.72	88	87.1	90	5	0	1	0	0	0	1	0	0	0	1	0
1285	16419	152176	275361	87	92	40	88	38.22222392	111.6224273	54.73738666	70.4866151	112	61	79	13	770	30.5	27.5	7.699999809	10.39999962	5	5	3	2	MICU	MICU	carevue	66	UNKNOWN/NOT SPECIFIED	EMERGENCY	F	172.72	172.72	172.72	88	87.1	90	5	0	1	0	0	0	1	0	0	0	1	0
1286	16419	152176	275361	91	94	40	107	37.94444614	104.3905238	54.07455965	67.53765944	104	57	68	13	700	27	25	8.399999619	9.5	5	5	3	2	MICU	MICU	carevue	66	UNKNOWN/NOT SPECIFIED	EMERGENCY	F	172.72	172.72	172.72	88	87.1	90	5	0	1	0	0	0	1	0	0	0	1	0
1287	16419	152176	275361	99	98	50	99	37.55559921	127.2060927	66.88502337	79.54511264	133	74	94	12	700	28	22	7	9.600000381	5	4	2	1	MICU	MICU	carevue	66	UNKNOWN/NOT SPECIFIED	EMERGENCY	F	172.72	172.72	172.72	88	87.1	90	5	0	1	0	0	0	1	0	0	0	1	0
1288	16419	152176	275361	70	95	50	93	37.55559921	127.2060927	66.88502337	79.54511264	133	74	94	20	700	30	26	7	10.39999962	5	4	2	1	MICU	MICU	carevue	66	UNKNOWN/NOT SPECIFIED	EMERGENCY	F	172.72	172.72	172.72	88	87.1	90	5	0	1	0	0	0	1	0	0	0	1	0
1289	12791	154165	204908	120	97	34.9999994	80	36.55559921	104.3905238	54.07455965	70.4866151	104	55	70	19	620	23	18	7.300000191	10	7.62437979	6	5	4	CSRU	CSRU	carevue	68	WHITE	EMERGENCY	M	154.94	154.94	154.94	111	111	118.2	1	0	1	0	0	1	0	0	0	0	1	0
1290	12791	154165	204908	125	95	34.9999994	78	35.22222307	112.7638184	54.07455965	70.4866151	115	59	75	18	620	23	18	7.300000191	10	5	6	5	4	CSRU	CSRU	carevue	68	WHITE	EMERGENCY	M	154.94	154.94	154.94	111	111	118.2	1	0	1	0	0	1	0	0	0	0	1	0
1291	12791	154165	204908	84	100	34.9999994	79	37.5	111.6224273	54.07455965	67.53765944	112	52	68	14	780	15	13	13.5	7	5	6	5	4	CSRU	CSRU	carevue	68	WHITE	EMERGENCY	M	154.94	154.94	154.94	111	111	118.2	1	0	1	0	0	1	0	0	0	0	1	0
1292	12791	154165	204908	86	96	50	88	38.00000085	102.3687085	46.19747328	63.20121771	94	44	58	15	780	15	13	13.5	7	5	6	5	4	CSRU	CSRU	carevue	68	WHITE	EMERGENCY	M	154.94	154.94	154.94	111	111	118.2	1	0	1	0	0	1	0	0	0	0	1	0
1293	12791	154165	204908	138	100	50	77	36.90000153	104.3905238	60.18284963	70.4866151	106	64	75	13	780	15	13	13.5	7	5	6	5	4	CSRU	CSRU	carevue	68	WHITE	EMERGENCY	M	154.94	154.94	154.94	111	111	118.2	1	0	1	0	0	1	0	0	0	0	1	0
1294	12791	154165	204908	169	100	80.00000119	88	35.80000136	103.3868075	54.07455965	79.54511264	100	58	93	14	780	15	13	10.60000038	10	8	6	1	3	CSRU	CSRU	carevue	68	WHITE	EMERGENCY	M	154.94	154.94	154.94	111	111	118.2	1	0	1	0	0	1	0	0	0	0	1	0
1295	12791	154165	204908	149	100	100	88	35.60000102	104.3905238	58.78789661	63.20121771	107	63	65	14	780	20	18	10.60000038	9	5	1	1	1	CSRU	CSRU	carevue	68	WHITE	EMERGENCY	M	154.94	154.94	154.94	111	111	118.2	1	0	1	0	0	1	0	0	0	0	1	0
1296	12791	154165	204908	172	100	100	87	35.60000102	104.3905238	58.78789661	63.20121771	107	63	65	14	780	20	18	10.60000038	9	5	1	1	1	CSRU	CSRU	carevue	68	WHITE	EMERGENCY	M	154.94	154.94	154.94	111	111	118.2	1	0	1	0	0	1	0	0	0	0	1	0
1297	12791	154165	204908	244	100	100	87	35.60000102	104.3905238	58.78789661	63.20121771	107	63	65	14	780	20	18	10.60000038	9	5	1	1	1	CSRU	CSRU	carevue	68	WHITE	EMERGENCY	M	154.94	154.94	154.94	111	111	118.2	1	0	1	0	0	1	0	0	0	0	1	0
1298	12791	154165	204908	289	100	60	87	35.60000102	110	40	63.33330154	119.8575054	59.87749001	79.67576385	14	780	20	18	10.60000038	9	5	1	1	1	CSRU	CSRU	carevue	68	WHITE	EMERGENCY	M	154.94	154.94	154.94	111	111	118.2	1	0	1	0	0	1	0	0	0	0	1	0
1299	12791	154165	204908	284	100	60	87	35.60000102	110	40	63.33330154	155	45	75	14	780	20	18	10.60000038	9	5	1	1	1	CSRU	CSRU	carevue	68	WHITE	EMERGENCY	M	154.94	154.94	154.94	111	111	118.2	1	0	1	0	0	1	0	0	0	0	1	0
1300	21842	174955	250436	165	99	50	108	36.90000153	127.2060927	60.983398	79.54511264	130	66	91	16	617.3232409	18.09704672	18.60726281	7.199999809	7	5	6	5	4	SICU	CSRU	carevue	69	WHITE	EMERGENCY	M	170.18	170.18	170.18	63.7	61.5	73.9	1	0	1	0	0	0	0	1	0	0	1	0
1301	21842	174955	250436	149	100	40.0000006	104	36.90000153	112.7638184	54.07455965	70.4866151	119	55	78	13	617.3232409	18.09704672	18.60726281	7.099999905	6.900000095	5	6	5	4	SICU	CSRU	carevue	69	WHITE	EMERGENCY	M	170.18	170.18	170.18	63.7	61.5	73.9	1	0	1	0	0	0	0	1	0	0	1	0
1302	21842	174955	250436	118	100	40.0000006	123	37.09999932	127.2060927	60.983398	79.54511264	144	67	95	11	617.3232409	18.09704672	18.60726281	6.349999905	6.599999905	5	5	4	3	SICU	CSRU	carevue	69	WHITE	EMERGENCY	M	170.18	170.18	170.18	63.7	61.5	73.9	1	0	1	0	0	0	0	1	0	0	1	0
1303	21842	174955	250436	84	96	40.0000006	124	37.20000076	112.7638184	54.07455965	70.4866151	121	52	76	19	617.3232409	18.09704672	18.60726281	8	7	5	5	4	3	SICU	CSRU	carevue	69	WHITE	EMERGENCY	M	170.18	170.18	170.18	63.7	61.5	73.9	1	0	1	0	0	0	0	1	0	0	1	0
1304	21842	174955	250436	156	100	40.0000006	90	36.10000186	103.3868075	46.19747328	67.53765944	103	49	69	10	650	23	20	7	10	5	5	3	2	SICU	CSRU	carevue	69	WHITE	EMERGENCY	M	170.18	170.18	170.18	63.7	61.5	73.9	1	0	1	0	0	0	0	1	0	0	1	0
1305	21842	174955	250436	106	97	40	92	36.59999847	112.7638184	60.983398	79.54511264	126	66	91	15	650	24.5	22.79999924	6.900000095	6.800000191	5	5	3	2	SICU	CSRU	carevue	69	WHITE	EMERGENCY	M	170.18	170.18	170.18	63.7	61.5	73.9	1	0	1	0	0	0	0	1	0	0	1	0
1306	21842	174955	250436	173	100	50	79	36.79999924	102.3687085	46.19747328	63.20121771	75	38	52	10	650	18.09704672	27	7.900000095	6.599999905	5	5	3	2	SICU	CSRU	carevue	69	WHITE	EMERGENCY	M	170.18	170.18	170.18	63.7	61.5	73.9	1	0	1	0	0	0	0	1	0	0	1	0
1307	21842	174955	250436	156	100	50	104	36.70000076	112.7638184	54.07455965	76.97446482	126	57	83	17	650	23	20	8.800000191	6.599999905	5	1	1	1	SICU	CSRU	carevue	69	WHITE	EMERGENCY	M	170.18	170.18	170.18	63.7	61.5	73.9	1	0	1	0	0	0	0	1	0	0	1	0
1308	21842	174955	250436	180	99	80.00000119	109	35.60000102	127.2060927	60.983398	83.17641792	150	69	102	10	670	26	20	6.599999905	9.600000381	5	1	1	1	SICU	CSRU	carevue	69	WHITE	EMERGENCY	M	170.18	170.18	170.18	63.7	61.5	73.9	1	0	1	0	0	0	0	1	0	0	1	0
1309	21842	174955	250436	330	100	40.0000006	108	35.60000102	127.2060927	70.73531398	92.01589008	137	90	109	10	670	26	20	6.599999905	9.600000381	5	1	1	1	SICU	CSRU	carevue	69	WHITE	EMERGENCY	M	170.18	170.18	170.18	63.7	61.5	73.9	1	0	1	0	0	0	0	1	0	0	1	0
1310	21842	174955	250436	328	100	40.0000006	108	35.60000102	127.2060927	70.73531398	92.01589008	137	90	109	10	670	26	20	6.599999905	9.600000381	5	1	1	1	SICU	CSRU	carevue	69	WHITE	EMERGENCY	M	170.18	170.18	170.18	63.7	61.5	73.9	1	0	1	0	0	0	0	1	0	0	1	0
1311	21842	174955	250436	385	97	40.0000006	104	36.16669846	127.2060927	70.73531398	92.01589008	137	90	109	18	570	22	17	7.199999809	9	5	1	1	1	SICU	CSRU	carevue	69	WHITE	EMERGENCY	M	170.18	170.18	170.18	63.7	61.5	73.9	1	0	1	0	0	0	0	1	0	0	1	0
1312	21842	174955	250436	127	100	40.0000006	99	36.16669846	103.3868075	54.07455965	70.4866151	100	52	71	16	570	22	17	7.199999809	9	5	1	1	2	SICU	CSRU	carevue	69	WHITE	EMERGENCY	M	170.18	170.18	170.18	63.7	61.5	73.9	1	0	1	0	0	0	0	1	0	0	1	0
1313	21842	174955	250436	138	100	40.0000006	83	36.05559921	96	68	77.33329773	92	51	68	12	550	22	18	6.800000191	7	5	1	1	2	SICU	CSRU	carevue	69	WHITE	EMERGENCY	M	170.18	170.18	170.18	63.7	61.5	73.9	1	0	1	0	0	0	0	1	0	0	1	0
1314	21842	174955	250436	73	100	40.0000006	104	35.77780151	110	57	74.66670227	92	54	68	12	680	33	23	8.199999809	11.5	5	1	1	2	SICU	CSRU	carevue	69	WHITE	EMERGENCY	M	170.18	170.18	170.18	63.7	61.5	73.9	1	0	1	0	0	0	0	1	0	0	1	0
1315	21842	174955	250436	178	98	50	84	35.77780151	91	50	63.66669846	82	48	60	12	680	33	23	8.199999809	11.5	5	1	1	2	SICU	CSRU	carevue	69	WHITE	EMERGENCY	M	170.18	170.18	170.18	63.7	61.5	73.9	1	0	1	0	0	0	0	1	0	0	1	0
1316	21842	174955	250436	113	100	50	100	37.11111281	119	59	79	82	150	60	19	680	33	23	8.199999809	11.5	5	6	5	4	SICU	CSRU	carevue	69	WHITE	EMERGENCY	M	170.18	170.18	170.18	63.7	61.5	73.9	1	0	1	0	0	0	0	1	0	0	1	0
1317	21842	174955	250436	74	96	50	108	36.77780151	104.3905238	54.07455965	70.4866151	105	57	76	25	680	33	23	8.199999809	11.5	5	6	5	4	SICU	CSRU	carevue	69	WHITE	EMERGENCY	M	170.18	170.18	170.18	63.7	61.5	73.9	1	0	1	0	0	0	0	1	0	0	1	0
1318	21842	174955	250436	202	99	40.0000006	97	36.88890076	112.7638184	54.07455965	70.4866151	116	56	79	20	547.7085997	18.09704672	18.60726281	10.10000038	7.199999809	5	6	4	4	SICU	CSRU	carevue	69	WHITE	EMERGENCY	M	170.18	170.18	170.18	63.7	61.5	73.9	1	0	1	0	0	0	0	1	0	0	1	0
1319	21842	174955	250436	120	99	40.0000006	73	36.70000076	111.6224273	54.07455965	63.20121771	112	54	65	20	547.7085997	18.09704672	18.60726281	10.10000038	7.199999809	5	6	4	3	SICU	CSRU	carevue	69	WHITE	EMERGENCY	M	170.18	170.18	170.18	63.7	61.5	73.9	1	0	1	0	0	0	0	1	0	0	1	0
1320	21842	174955	250436	120	98	40.0000006	88	37.70000076	127.2060927	60.983398	79.54511264	143	69	98	22	547.7085997	18.09704672	18.60726281	16.10000038	6.900000095	5	6	5	4	SICU	CSRU	carevue	69	WHITE	EMERGENCY	M	170.18	170.18	170.18	63.7	61.5	73.9	1	0	1	0	0	0	0	1	0	0	1	0
1321	21842	174955	250436	120	98	40.0000006	88	37.70000076	127.2060927	60.983398	79.54511264	143	69	98	22	547.7085997	18.09704672	18.60726281	16.10000038	6.900000095	5	6	5	4	SICU	CSRU	carevue	69	WHITE	EMERGENCY	M	170.18	170.18	170.18	63.7	61.5	73.9	1	0	1	0	0	0	0	1	0	0	1	0
1322	21842	174955	250436	148	100	40.0000006	87	37.09999932	98	41	60	99	47	65	18	617.3232409	18.09704672	18.60726281	9.399999619	6.699999809	5	4	3	2	SICU	CSRU	carevue	69	WHITE	EMERGENCY	M	170.18	170.18	170.18	63.7	61.5	73.9	1	0	1	0	0	0	0	1	0	0	1	0
1323	21842	174955	250436	163	100	40.0000006	84	37.20000076	98	41	60	96	51	67	19	617.3232409	18.09704672	18.60726281	12.30000019	7	5	4	3	2	SICU	CSRU	carevue	69	WHITE	EMERGENCY	M	170.18	170.18	170.18	63.7	61.5	73.9	1	0	1	0	0	0	0	1	0	0	1	0
1324	21842	174955	250436	202	100	50	100	37.29999966	112.7638184	54.07455965	73.28853962	117	59	82	14	600	23	12.5	12.30000019	7	5	4	3	2	SICU	CSRU	carevue	69	WHITE	EMERGENCY	M	170.18	170.18	170.18	63.7	61.5	73.9	1	0	1	0	0	0	0	1	0	0	1	0
1325	21842	174955	250436	187	100	50	97	36.90000153	104.3905238	54.07455965	70.4866151	107	53	74	22	600	23	12.5	12	10	5	4	3	2	SICU	CSRU	carevue	69	WHITE	EMERGENCY	M	170.18	170.18	170.18	63.7	61.5	73.9	1	0	1	0	0	0	0	1	0	0	1	0
1326	21842	174955	250436	172	100	50	89	36.79999924	109.5009503	54.07455965	79.54511264	109	55	86	14	600	20.79999924	13	10	10	7.5	4	3	2	SICU	CSRU	carevue	69	WHITE	EMERGENCY	M	170.18	170.18	170.18	63.7	61.5	73.9	1	0	1	0	0	0	0	1	0	0	1	0
1327	21842	174955	250436	150	100	50	99	37	104.3905238	54.07455965	70.4866151	108	59	76	22	600	24.70000076	21	10.5	9.699999809	7.5	4	3	2	SICU	CSRU	carevue	69	WHITE	EMERGENCY	M	170.18	170.18	170.18	63.7	61.5	73.9	1	0	1	0	0	0	0	1	0	0	1	0
1328	21842	174955	250436	141	99	50	119	37.09999932	125.8991479	66.88502337	79.54511264	129	74	96	26	600	24.70000076	21	10.5	9.699999809	7.5	4	3	2	SICU	CSRU	carevue	69	WHITE	EMERGENCY	M	170.18	170.18	170.18	63.7	61.5	73.9	1	0	1	0	0	0	0	1	0	0	1	0
1329	21842	174955	250436	246	99	69.99999881	123	37.80000051	129	59	82.33329773	120	76	94	21	730	32	30	14	17.5	7.5	5	3	2	SICU	CSRU	carevue	69	WHITE	EMERGENCY	M	170.18	170.18	170.18	63.7	61.5	73.9	1	0	1	0	0	0	0	1	0	0	1	0
1330	21842	174955	250436	118	89	69.99999881	136	38.40000153	107	55	72.33329773	107	69	85	28	730	32	30	14	17.5	7.5	5	4	3	SICU	CSRU	carevue	69	WHITE	EMERGENCY	M	170.18	170.18	170.18	63.7	61.5	73.9	1	0	1	0	0	0	0	1	0	0	1	0
1331	21842	174955	250436	86	97	60.00000238	129	38.20000119	104.3905238	54.07455965	70.4866151	107	58	77	27	547.7085997	18.09704672	18.60726281	14.89999962	6.900000095	5	5	4	3	SICU	CSRU	carevue	69	WHITE	EMERGENCY	M	170.18	170.18	170.18	63.7	61.5	73.9	1	0	1	0	0	0	0	1	0	0	1	0
1332	21842	174955	250436	71	98	40.0000006	126	37.60000017	104.3905238	60.983398	73.28853962	106	65	82	29	547.7085997	18.09704672	18.60726281	12.30000019	6.800000191	5	5	4	3	SICU	CSRU	carevue	69	WHITE	EMERGENCY	M	170.18	170.18	170.18	63.7	61.5	73.9	1	0	1	0	0	0	0	1	0	0	1	0
1333	21842	174955	250436	126	100	40.0000006	116	37.29999966	104.3905238	54.07455965	70.4866151	107	55	76	23	547.7085997	18.09704672	18.60726281	9.600000381	6.800000191	5	5	4	3	SICU	CSRU	carevue	69	WHITE	EMERGENCY	M	170.18	170.18	170.18	63.7	61.5	73.9	1	0	1	0	0	0	0	1	0	0	1	0
1334	21842	174955	250436	118	100	40.0000006	110	37.5	102.3687085	46.19747328	63.20121771	94	48	65	18	617.3232409	18.09704672	18.60726281	13.5	6.199999809	5	5	4	3	SICU	CSRU	carevue	69	WHITE	EMERGENCY	M	170.18	170.18	170.18	63.7	61.5	73.9	1	0	1	0	0	0	0	1	0	0	1	0
1335	21842	174955	250436	82	100	40	102	36.90000153	102.3687085	54.07455965	70.4866151	97	55	73	18	617.3232409	18.09704672	18.60726281	14.39999962	6.400000095	5	5	4	3	SICU	CSRU	carevue	69	WHITE	EMERGENCY	M	170.18	170.18	170.18	63.7	61.5	73.9	1	0	1	0	0	0	0	1	0	0	1	0
1336	21842	174955	250436	108	100	40	96	36.90000153	103.3868075	54.07455965	70.4866151	99	54	73	14	617.3232409	18.09704672	18.60726281	9.800000191	7.300000191	5	5	3	2	SICU	CSRU	carevue	69	WHITE	EMERGENCY	M	170.18	170.18	170.18	63.7	61.5	73.9	1	0	1	0	0	0	0	1	0	0	1	0
1337	21842	174955	250436	144	100	40.0000006	102	36.90000153	103.3868075	54.07455965	70.4866151	102	55	74	14	617.3232409	18.09704672	18.60726281	8.300000191	6.800000191	5	5	3	2	SICU	CSRU	carevue	69	WHITE	EMERGENCY	M	170.18	170.18	170.18	63.7	61.5	73.9	1	0	1	0	0	0	0	1	0	0	1	0
1338	21842	174955	250436	174	100	40.0000006	118	36.79999924	125	60	81.66670227	127	64	89	16	617.3232409	18.09704672	18.60726281	7.800000191	6.800000191	5	5	3	1	SICU	CSRU	carevue	69	WHITE	EMERGENCY	M	170.18	170.18	170.18	63.7	61.5	73.9	1	0	1	0	0	0	0	1	0	0	1	0
1339	21842	174955	250436	179	100	40.0000006	117	37	152	92	112	139	67	95	14	720	22	17.89999962	9.699999809	8.399999619	5	5	3	1	SICU	CSRU	carevue	69	WHITE	EMERGENCY	M	170.18	170.18	170.18	63.7	61.5	73.9	1	0	1	0	0	0	0	1	0	0	1	0
1340	21842	174955	250436	194	100	50	107	37.20000076	112.7638184	54.07455965	70.4866151	115	59	79	17	710	21	20	10.39999962	10	5	5	3	1	SICU	CSRU	carevue	69	WHITE	EMERGENCY	M	170.18	170.18	170.18	63.7	61.5	73.9	1	0	1	0	0	0	0	1	0	0	1	0
1341	21842	174955	250436	134	97	50	122	36.83333503	104.3905238	46.19747328	63.20121771	104	49	63	8	690	26	18	12.69999981	7.099999905	5	1	1	2	SICU	CSRU	carevue	69	WHITE	EMERGENCY	M	170.18	170.18	170.18	63.7	61.5	73.9	1	0	1	0	0	0	0	1	0	0	1	0
1342	40310	186361	210989	65	96	40	103	36.33333333	127.2060927	60.983398	79.54511264	139	73	92	19	655	34	24	10.4	16	10	6	5	4	CCU	MICU	metavision	41	WHITE	EMERGENCY	M	175.26	175.26	175.26	81.7	81.7	81.7	1	0	1	0	1	0	0	0	0	0	0	1
1343	40310	186361	210989	95	100	40	102	36.11111111	127.2060927	60.983398	79.54511264	138	72	90	17	655	34	24	10.4	16	5	6	5	4	CCU	MICU	metavision	41	WHITE	EMERGENCY	M	175.26	175.26	175.26	81.7	81.7	81.7	1	0	1	0	1	0	0	0	0	0	0	1
1344	40310	186361	210989	100	100	50	110	36.61111111	127.2060927	66.88502337	79.54511264	143	74	95	17	402	6	18.60726281	12.7	7	5	6	2	4	CCU	MICU	metavision	41	WHITE	EMERGENCY	M	175.26	175.26	175.26	81.7	81.7	81.7	1	0	1	0	1	0	0	0	0	0	0	1
1345	40310	186361	210989	174	100	40	110	36.44444444	127.2060927	60.983398	79.54511264	133	71	90	15	402	6	18.60726281	12.7	7	5	6	2	4	CCU	MICU	metavision	41	WHITE	EMERGENCY	M	175.26	175.26	175.26	81.7	81.7	81.7	1	0	1	0	1	0	0	0	0	0	0	1
1346	40310	186361	210989	64	96	50	116	37.44444444	127.2060927	60.983398	79.54511264	140	71	90	21	277	11	18.60726281	16.9	7	5	6	5	3	CCU	MICU	metavision	41	WHITE	EMERGENCY	M	175.26	175.26	175.26	81.7	81.7	81.7	1	0	1	0	1	0	0	0	0	0	0	1
1347	40310	186361	210989	196	100	50	98	37.44444444	112.7638184	54.07455965	70.4866151	123	58	77	12	925	11	18.60726281	6.2	7	8	6	5	4	CCU	MICU	metavision	41	WHITE	EMERGENCY	M	175.26	175.26	175.26	81.7	81.7	81.7	1	0	1	0	1	0	0	0	0	0	0	1
1348	40310	186361	210989	168	100	50	98	37.22222222	127.2060927	60.983398	79.54511264	140	70	88	20	814	11	18.60726281	12.5	7	8	6	5	3	CCU	MICU	metavision	41	WHITE	EMERGENCY	M	175.26	175.26	175.26	81.7	81.7	81.7	1	0	1	0	1	0	0	0	0	0	0	1
1349	40310	186361	210989	185	100	50	108	35.66666667	127.2060927	60.983398	79.54511264	133	69	88	16	361	19	22.78491474	8.8	11	10	6	5	4	CCU	MICU	metavision	41	WHITE	EMERGENCY	M	175.26	175.26	175.26	81.7	81.7	81.7	1	0	1	0	1	0	0	0	0	0	0	1
1350	40310	186361	210989	183	100	50	101	37.83333333	112.7638184	54.07455965	70.4866151	115	58	75	15	822	19	22.78491474	13.5	13	10	6	4	3	CCU	MICU	metavision	41	WHITE	EMERGENCY	M	175.26	175.26	175.26	81.7	81.7	81.7	1	0	1	0	1	0	0	0	0	0	0	1
1351	40310	186361	210989	84	100	50	104	37.88888889	127.2060927	54.07455965	70.4866151	135	55	76	19	525	13	22.78491474	10.5	12	10	6	4	3	CCU	MICU	metavision	41	WHITE	EMERGENCY	M	175.26	175.26	175.26	81.7	81.7	81.7	1	0	1	0	1	0	0	0	0	0	0	1
1352	40310	186361	210989	110	98	50	108	37.66666667	112.7638184	54.07455965	70.4866151	115	57	75	18	739	17	18.60726281	12.5	10	8	6	1	3	CCU	MICU	metavision	41	WHITE	EMERGENCY	M	175.26	175.26	175.26	81.7	81.7	81.7	1	0	1	0	1	0	0	0	0	0	0	1
1353	40310	186361	210989	111	97	50	113	37.88888889	104.3905238	54.07455965	70.4866151	108	57	73	19	704	19	22.78491474	13.2	12	10	6	5	4	CCU	MICU	metavision	41	WHITE	EMERGENCY	M	175.26	175.26	175.26	81.7	81.7	81.7	1	0	1	0	1	0	0	0	0	0	0	1
1354	40310	186361	210989	105	96	50	103	38.22222222	127.2060927	60.983398	79.54511264	136	70	90	18	406	21	22.78491474	10.3	12	10	6	5	4	CCU	MICU	metavision	41	WHITE	EMERGENCY	M	175.26	175.26	175.26	81.7	81.7	81.7	1	0	1	0	1	0	0	0	0	0	0	1
1355	40310	186361	210989	85	93	50	107	38.05555556	127.2060927	70.73531398	79.54511264	133	82	98	23	386	21	18	16.4	15	10	6	5	4	CCU	MICU	metavision	41	WHITE	EMERGENCY	M	175.26	175.26	175.26	81.7	81.7	81.7	1	0	1	0	1	0	0	0	0	0	0	1
1356	40310	186361	210989	148	99	70	99	37.88888889	112.7638184	60.983398	73.28853962	117	67	82	30	523	26	24	14.7	15	10	5	2	2	CCU	MICU	metavision	41	WHITE	EMERGENCY	M	175.26	175.26	175.26	81.7	81.7	81.7	1	0	1	0	1	0	0	0	0	0	0	1
1357	40310	186361	210989	167	97	70	97	36.66666667	103.3868075	54.07455965	70.4866151	99	56	70	28	523	26	24	13.9	16	10	5	2	2	CCU	MICU	metavision	41	WHITE	EMERGENCY	M	175.26	175.26	175.26	81.7	81.7	81.7	1	0	1	0	1	0	0	0	0	0	0	1
1358	40310	186361	210989	69	93	100	112	36.66666667	127.2060927	60.983398	79.54511264	145	66	85	32	523	36	29	13.6	20	10	5	2	2	CCU	MICU	metavision	41	WHITE	EMERGENCY	M	175.26	175.26	175.26	81.7	81.7	81.7	1	0	1	0	1	0	0	0	0	0	0	1
1359	40310	186361	210989	72	98	100	118	38.11111111	112.7638184	58.78789661	70.4866151	123	63	80	23	523	36	29	13.6	20	5	6	2	4	CCU	MICU	metavision	41	WHITE	EMERGENCY	M	175.26	175.26	175.26	81.7	81.7	81.7	1	0	1	0	1	0	0	0	0	0	0	1
1360	40310	186361	210989	57	88	100	105	38.22222222	112.7638184	60.983398	79.54511264	128	68	85	20	523	36	29	13.6	20	5	6	2	4	CCU	MICU	metavision	41	WHITE	EMERGENCY	M	175.26	175.26	175.26	81.7	81.7	81.7	1	0	1	0	1	0	0	0	0	0	0	1
1361	40310	186361	210989	57	93	100	102	38.22222222	127.2060927	66.88502337	79.54511264	137	75	94	16	561	14	18.60726281	10.4	7	5	6	5	4	CCU	MICU	metavision	41	WHITE	EMERGENCY	M	175.26	175.26	175.26	81.7	81.7	81.7	1	0	1	0	1	0	0	0	0	0	0	1
1362	40310	186361	210989	104	94	50	102	38.61111111	127.2060927	66.88502337	79.54511264	139	74	93	18	561	14	18.60726281	10.4	7	5	6	5	4	CCU	MICU	metavision	41	WHITE	EMERGENCY	M	175.26	175.26	175.26	81.7	81.7	81.7	1	0	1	0	1	0	0	0	0	0	0	1
1363	40310	186361	210989	108	94	50	100	38	111.6224273	54.07455965	70.4866151	112	56	73	10	812	21	22.78491474	9.4	12	10	6	4	3	CCU	MICU	metavision	41	WHITE	EMERGENCY	M	175.26	175.26	175.26	81.7	81.7	81.7	1	0	1	0	1	0	0	0	0	0	0	1
1364	40310	186361	210989	96	91	50	117	37.5	112.7638184	60.983398	78.64974697	127	65	84	21	705	21	22.78491474	14.1	12	10	6	4	3	CCU	MICU	metavision	41	WHITE	EMERGENCY	M	175.26	175.26	175.26	81.7	81.7	81.7	1	0	1	0	1	0	0	0	0	0	0	1
1365	40310	186361	210989	92	92	50	116	37.5	112.7638184	56.17643057	70.4866151	116	62	80	19	725	26	22.78491474	14.9	14	10	6	4	3	CCU	MICU	metavision	41	WHITE	EMERGENCY	M	175.26	175.26	175.26	81.7	81.7	81.7	1	0	1	0	1	0	0	0	0	0	0	1
1366	40310	186361	210989	93	98	50	103	37.77777778	104.3905238	54.07455965	70.4866151	107	58	74	8	792	32	26.89832426	16	16	10	6	4	3	CCU	MICU	metavision	41	WHITE	EMERGENCY	M	175.26	175.26	175.26	81.7	81.7	81.7	1	0	1	0	1	0	0	0	0	0	0	1
1367	40310	186361	210989	87	95	50	105	37.94444444	102.3687085	46.19747328	63.20121771	98	48	65	15	770	31	22.78491474	14.2	15	10	6	4	3	CCU	MICU	metavision	41	WHITE	EMERGENCY	M	175.26	175.26	175.26	81.7	81.7	81.7	1	0	1	0	1	0	0	0	0	0	0	1
1368	40310	186361	210989	87	95	50	107	38.5	102.3687085	46.19747328	63.20121771	88	40	57	18	770	31	22.78491474	14.2	15	10	6	4	3	CCU	MICU	metavision	41	WHITE	EMERGENCY	M	175.26	175.26	175.26	81.7	81.7	81.7	1	0	1	0	1	0	0	0	0	0	0	1
1369	40310	186361	210989	81	93	50	113	39	102.3687085	46.19747328	63.20121771	96	47	63	20	554	33	26.89832426	16.5	16	10	6	4	3	CCU	MICU	metavision	41	WHITE	EMERGENCY	M	175.26	175.26	175.26	81.7	81.7	81.7	1	0	1	0	1	0	0	0	0	0	0	1
1370	40310	186361	210989	87	94	50	110	38.5	104.3905238	54.07455965	67.53765944	104	52	69	21	548	28	22.78491474	15.7	15	10	6	4	3	CCU	MICU	metavision	41	WHITE	EMERGENCY	M	175.26	175.26	175.26	81.7	81.7	81.7	1	0	1	0	1	0	0	0	0	0	0	1
1371	40310	186361	210989	113	95	50	96	37.88888889	112.7638184	60.983398	73.28853962	122	65	82	17	556	29	24	12.3	13	10	6	4	3	CCU	MICU	metavision	41	WHITE	EMERGENCY	M	175.26	175.26	175.26	81.7	81.7	81.7	1	0	1	0	1	0	0	0	0	0	0	1
1372	40310	186361	210989	85	96	50	93	37.83333333	104.3905238	54.07455965	70.4866151	106	54	70	19	665	28	23	13.2	14	10	6	4	3	CCU	MICU	metavision	41	WHITE	EMERGENCY	M	175.26	175.26	175.26	81.7	81.7	81.7	1	0	1	0	1	0	0	0	0	0	0	1
1373	40310	186361	210989	89	95	50	102	37.77777778	104.3905238	54.07455965	70.4866151	105	57	72	34	524	30	24	16	16	10	6	5	4	CCU	MICU	metavision	41	WHITE	EMERGENCY	M	175.26	175.26	175.26	81.7	81.7	81.7	1	0	1	0	1	0	0	0	0	0	0	1
1374	40310	186361	210989	76	92	50	106	37.27777778	104.3905238	54.73738666	70.4866151	105	60	74	28	587	34	26	14.7	16	10	6	5	4	CCU	MICU	metavision	41	WHITE	EMERGENCY	M	175.26	175.26	175.26	81.7	81.7	81.7	1	0	1	0	1	0	0	0	0	0	0	1
1375	40310	186361	210989	68	90	50	95	37.05555556	127.2060927	69.76624242	79.54511264	134	77	96	26	550	29	26	12.2	14	10	4	3	2	CCU	MICU	metavision	41	WHITE	EMERGENCY	M	175.26	175.26	175.26	81.7	81.7	81.7	1	0	1	0	1	0	0	0	0	0	0	1
1376	40310	186361	210989	74	91	50	105	36.72222222	127.2060927	60.983398	79.54511264	137	66	89	22	550	29	22	12.2	14	10	4	3	2	CCU	MICU	metavision	41	WHITE	EMERGENCY	M	175.26	175.26	175.26	81.7	81.7	81.7	1	0	1	0	1	0	0	0	0	0	0	1
1377	40310	186361	210989	92	96	50	101	36.22222222	112.7638184	60.983398	70.4866151	116	66	80	32	602	25	19	16.6	15	10	4	3	2	CCU	MICU	metavision	41	WHITE	EMERGENCY	M	175.26	175.26	175.26	81.7	81.7	81.7	1	0	1	0	1	0	0	0	0	0	0	1
1378	40310	186361	210989	104	96	50	114	37.88888889	127.2060927	66.88502337	79.54511264	133	75	92	27	580	30	24	14.8	13	10	4	3	2	CCU	MICU	metavision	41	WHITE	EMERGENCY	M	175.26	175.26	175.26	81.7	81.7	81.7	1	0	1	0	1	0	0	0	0	0	0	1
1379	40310	186361	210989	89	93	50	114	36.44444444	112.7638184	60.983398	79.54511264	122	69	85	30	512	24	17	14.6	14	10	4	3	2	CCU	MICU	metavision	41	WHITE	EMERGENCY	M	175.26	175.26	175.26	81.7	81.7	81.7	1	0	1	0	1	0	0	0	0	0	0	1
1380	40310	186361	210989	92	94	50	126	36.44444444	127.2060927	69.76624242	79.54511264	136	76	94	30	489	23	18	14.8	13	10	4	3	2	CCU	MICU	metavision	41	WHITE	EMERGENCY	M	175.26	175.26	175.26	81.7	81.7	81.7	1	0	1	0	1	0	0	0	0	0	0	1
1381	40310	186361	210989	84	94	50	119	37.88888889	127.2060927	66.88502337	79.54511264	136	75	93	24	489	23	18	14.8	13	5	4	3	2	CCU	MICU	metavision	41	WHITE	EMERGENCY	M	175.26	175.26	175.26	81.7	81.7	81.7	1	0	1	0	1	0	0	0	0	0	0	1
1382	40310	186361	210989	94	83	50	108	38.16666667	127.2060927	69.76624242	79.54511264	141	77	96	29	490	18	14	13.5	7	5	4	3	2	CCU	MICU	metavision	41	WHITE	EMERGENCY	M	175.26	175.26	175.26	81.7	81.7	81.7	1	0	1	0	1	0	0	0	0	0	0	1
1383	40310	186361	210989	76	92	50	132	38.33333333	147.3422024	70.73531398	92.01589008	175	114	133	35	691	26	20	17.7	11	5	4	1	2	CCU	MICU	metavision	41	WHITE	EMERGENCY	M	175.26	175.26	175.26	81.7	81.7	81.7	1	0	1	0	1	0	0	0	0	0	0	1
1384	40310	186361	210989	94	97	50	118	38.88888889	127.2060927	60.983398	79.54511264	134	71	90	26	640	27	22	16.8	10	5	4	3	2	CCU	MICU	metavision	41	WHITE	EMERGENCY	M	175.26	175.26	175.26	81.7	81.7	81.7	1	0	1	0	1	0	0	0	0	0	0	1
1385	40310	186361	210989	76	96	50	126	38.72222222	127.2060927	60.983398	79.54511264	132	69	87	33	644	24	20	19.4	13	5	5	3	1	CCU	MICU	metavision	41	WHITE	EMERGENCY	M	175.26	175.26	175.26	81.7	81.7	81.7	1	0	1	0	1	0	0	0	0	0	0	1
1386	40310	186361	210989	90	96	50	137	39.55555556	127.2060927	60.983398	79.54511264	132	67	86	33	605	31	22.78491474	20.1	14	5	5	3	1	CCU	MICU	metavision	41	WHITE	EMERGENCY	M	175.26	175.26	175.26	81.7	81.7	81.7	1	0	1	0	1	0	0	0	0	0	0	1
1387	40310	186361	210989	80	95	50	121	37.66666667	127.2060927	60.983398	79.54511264	139	72	91	31	586	21	18.60726281	13.9	9	5	5	3	1	CCU	MICU	metavision	41	WHITE	EMERGENCY	M	175.26	175.26	175.26	81.7	81.7	81.7	1	0	1	0	1	0	0	0	0	0	0	1
1388	40310	186361	210989	101	91	50	123	37.72222222	112.7638184	54.07455965	70.4866151	122	52	73	23	565	21	20	14	10	5	5	3	2	CCU	MICU	metavision	41	WHITE	EMERGENCY	M	175.26	175.26	175.26	81.7	81.7	81.7	1	0	1	0	1	0	0	0	0	0	0	1
1389	40310	186361	210989	85	98	50	113	37.33333333	112.7638184	46.19747328	63.20121771	124	46	64	23	884	25	16	15.8	11	5	5	3	2	CCU	MICU	metavision	41	WHITE	EMERGENCY	M	175.26	175.26	175.26	81.7	81.7	81.7	1	0	1	0	1	0	0	0	0	0	0	1
1390	40310	186361	210989	67	95	50	119	37.77777778	129.1122265	56.17643057	79.54511264	155	62	85	26	674	15	18.60726281	17.3	8	5	5	3	2	CCU	MICU	metavision	41	WHITE	EMERGENCY	M	175.26	175.26	175.26	81.7	81.7	81.7	1	0	1	0	1	0	0	0	0	0	0	1
1391	40310	186361	210989	64	93	50	124	37.77777778	147.3422024	66.88502337	80.70905888	176	74	100	26	618	18.09704672	16	16.6	6	5	5	4	3	CCU	MICU	metavision	41	WHITE	EMERGENCY	M	175.26	175.26	175.26	81.7	81.7	81.7	1	0	1	0	1	0	0	0	0	0	0	1
1392	40310	186361	210989	122	99	50	114	37.55555556	127.2060927	54.07455965	70.4866151	138	59	76	24	659	28	16	15.4	12	5	5	3	2	CCU	MICU	metavision	41	WHITE	EMERGENCY	M	175.26	175.26	175.26	81.7	81.7	81.7	1	0	1	0	1	0	0	0	0	0	0	1
1393	40310	186361	210989	109	99	50	105	36.38888889	111.6224273	54.07455965	70.4866151	112	57	74	22	670	29	19	14.5	11	5	5	3	2	CCU	MICU	metavision	41	WHITE	EMERGENCY	M	175.26	175.26	175.26	81.7	81.7	81.7	1	0	1	0	1	0	0	0	0	0	0	1
1394	40310	186361	210989	124	97	60	110	36.33333333	127.2060927	58.78789661	70.4866151	132	63	81	13	623	18.09704672	19	11.5	8	5	5	3	2	CCU	MICU	metavision	41	WHITE	EMERGENCY	M	175.26	175.26	175.26	81.7	81.7	81.7	1	0	1	0	1	0	0	0	0	0	0	1
1395	40310	186361	210989	46	100	50	122	37.27777778	127.2060927	54.73738666	70.4866151	140	60	81	29	607	22	18	8.3	9	5	6	5	4	CCU	MICU	metavision	41	WHITE	EMERGENCY	M	175.26	175.26	175.26	81.7	81.7	81.7	1	0	1	0	1	0	0	0	0	0	0	1
1396	40310	186361	210989	82	96	70	113	35.88888889	127.2060927	60.983398	79.54511264	151	66	90	23	675	11	18.60726281	19.1	7	5	6	5	4	CCU	MICU	metavision	41	WHITE	EMERGENCY	M	175.26	175.26	175.26	81.7	81.7	81.7	1	0	1	0	1	0	0	0	0	0	0	1
1397	40310	186361	210989	69	94	70	113	36.3	147.3422024	70.73531398	92.01589008	160	79	104	19	675	11	18.60726281	19.1	7	5	6	5	4	CCU	MICU	metavision	41	WHITE	EMERGENCY	M	175.26	175.26	175.26	81.7	81.7	81.7	1	0	1	0	1	0	0	0	0	0	0	1
1398	40310	186361	210989	93	97	40	104	36.3	112.7638184	47.69969387	70.4866151	123	50	71	15	675	11	18.60726281	19.1	7	5	6	5	4	CCU	MICU	metavision	41	WHITE	EMERGENCY	M	175.26	175.26	175.26	81.7	81.7	81.7	1	0	1	0	1	0	0	0	0	0	0	1
1399	40310	186361	210989	133	99	50	98	36.7	112.7638184	56.17643057	70.4866151	113	62	76	21	644	32	23	14.8	14	8	4	3	2	CCU	MICU	metavision	41	WHITE	EMERGENCY	M	175.26	175.26	175.26	81.7	81.7	81.7	1	0	1	0	1	0	0	0	0	0	0	1
1400	40310	186361	210989	174	99	60	102	36.5	112.7638184	60.983398	73.28853962	123	67	82	23	640	31	21	13.6	13	8	1	1	1	CCU	MICU	metavision	41	WHITE	EMERGENCY	M	175.26	175.26	175.26	81.7	81.7	81.7	1	0	1	0	1	0	0	0	0	0	0	1
1401	40310	186361	210989	98	96	50	106	37.8	104.3905238	47.69969387	63.94377619	105	50	67	26	661	31	22.78491474	17.4	13	8	1	1	1	CCU	MICU	metavision	41	WHITE	EMERGENCY	M	175.26	175.26	175.26	81.7	81.7	81.7	1	0	1	0	1	0	0	0	0	0	0	1
1402	40310	186361	210989	125	96	70	116	38	122	52	71	112	49	70	27	648	31	22.78491474	17.1	13	8	1	1	1	CCU	MICU	metavision	41	WHITE	EMERGENCY	M	175.26	175.26	175.26	81.7	81.7	81.7	1	0	1	0	1	0	0	0	0	0	0	1
1403	40310	186361	210989	79	92	70	131	39.05555556	121	49	67	110	51	68	28	690	28	18	19.6	11	5	1	1	1	CCU	MICU	metavision	41	WHITE	EMERGENCY	M	175.26	175.26	175.26	81.7	81.7	81.7	1	0	1	0	1	0	0	0	0	0	0	1
1404	40310	186361	210989	216	97	100	131	39.05555556	117	52	62	104	47	64	29	690	28	18	19.6	11	5	1	1	1	CCU	MICU	metavision	41	WHITE	EMERGENCY	M	175.26	175.26	175.26	81.7	81.7	81.7	1	0	1	0	1	0	0	0	0	0	0	1
1405	40310	186361	210989	126	96	100	135	39.5	128	49	62	86	48	61	29	824	28	17	19.8	11	5	1	1	1	CCU	MICU	metavision	41	WHITE	EMERGENCY	M	175.26	175.26	175.26	81.7	81.7	81.7	1	0	1	0	1	0	0	0	0	0	0	1
1406	40310	186361	210989	89	92	100	134	38.88888889	163	70	91	137	78	95	33	824	37	17	20.4	12	5	1	1	1	CCU	MICU	metavision	41	WHITE	EMERGENCY	M	175.26	175.26	175.26	81.7	81.7	81.7	1	0	1	0	1	0	0	0	0	0	0	1
1407	40310	186361	210989	106	97	100	133	38.88888889	102	38	54	137	78	46	30	575	37	22.78491474	20.4	12	5	1	1	1	CCU	MICU	metavision	41	WHITE	EMERGENCY	M	175.26	175.26	175.26	81.7	81.7	81.7	1	0	1	0	1	0	0	0	0	0	0	1
1408	40310	186361	210989	145	97	100	130	39.11111111	118	48	63	137	78	46	37	575	24	18.60726281	15.4	10	5	1	1	1	CCU	MICU	metavision	41	WHITE	EMERGENCY	M	175.26	175.26	175.26	81.7	81.7	81.7	1	0	1	0	1	0	0	0	0	0	0	1
1409	40310	186361	210989	78	95	100	132	39.11111111	117	37	56	119.8575054	59.87749001	46	24	575	24	18	15.4	10	5	1	5	1	CCU	MICU	metavision	41	WHITE	EMERGENCY	M	175.26	175.26	175.26	81.7	81.7	81.7	1	0	1	0	1	0	0	0	0	0	0	1
1410	40310	186361	210989	117	95	100	119	38.61111111	133	44	65	176	55	90	24	604	18.09704672	18	17	7	5	1	5	1	CCU	MICU	metavision	41	WHITE	EMERGENCY	M	175.26	175.26	175.26	81.7	81.7	81.7	1	0	1	0	1	0	0	0	0	0	0	1
1411	40310	186361	210989	103	94	100	116	38.61111111	116	48	64	176	55	90	27	609	21	18	15.2	11	5	6	5	4	CCU	MICU	metavision	41	WHITE	EMERGENCY	M	175.26	175.26	175.26	81.7	81.7	81.7	1	0	1	0	1	0	0	0	0	0	0	1
1412	12983	159334	219050	117	97	50	79	36.83333503	127.2060927	52.51178313	70.4866151	130	51	73	12	617.3232409	18.09704672	18.60726281	7.949999809	6.300000191	5	6	4	3	CSRU	CSRU	carevue	76	WHITE	ELECTIVE	M	172.72	172.72	172.72	78.6	78.6	87.1	1	1	0	0	0	1	0	0	0	0	1	0
1413	12983	159334	219050	147	99	40.0000006	76	37	127.2060927	54.07455965	70.4866151	135	56	81	12	700	25.70000076	18.20000076	7.949999809	6.300000191	5	6	4	3	CSRU	CSRU	carevue	76	WHITE	ELECTIVE	M	172.72	172.72	172.72	78.6	78.6	87.1	1	1	0	0	0	1	0	0	0	0	1	0
1414	12983	159334	219050	232	100	60.00000238	70	36.88890076	102.3687085	46.19747328	63.20121771	92	41	57	12	700	25.70000076	18.20000076	7.949999809	6.300000191	5	6	4	3	CSRU	CSRU	carevue	76	WHITE	ELECTIVE	M	172.72	172.72	172.72	78.6	78.6	87.1	1	1	0	0	0	1	0	0	0	0	1	0
1415	12983	159334	219050	440	100	100	61	35.50000085	112.7638184	54.07455965	70.4866151	117	53	75	10	700	25.70000076	18.20000076	7	8.699999809	5	1	1	1	CSRU	CSRU	carevue	76	WHITE	ELECTIVE	M	172.72	172.72	172.72	78.6	78.6	87.1	1	1	0	0	0	1	0	0	0	0	1	0
1416	15726	190310	265230	71	98	40.0000006	91	37	108	70	82.66670227	124	71	92	20	547.7085997	25.72835835	18.60726281	6.400000095	9	5	6	4	4	SICU	SICU	carevue	44	WHITE	EMERGENCY	M	169.8102016			100	100	107.9	1	0	1	0	0	0	0	1	0	0	1	0
1417	15726	190310	265230	126	100	40.0000006	84	37	108	70	82.66670227	118	69	87	21	547.7085997	25.72835835	18.60726281	6.400000095	9	5	6	4	4	SICU	SICU	carevue	44	WHITE	EMERGENCY	M	169.8102016			100	100	107.9	1	0	1	0	0	0	0	1	0	0	1	0
1418	15726	190310	265230	121	100	40.0000006	84	37	101	58	72.33329773	118	69	87	21	699	26	18	6.400000095	9	5	6	5	4	SICU	SICU	carevue	44	WHITE	EMERGENCY	M	169.8102016			100	100	107.9	1	0	1	0	0	0	0	1	0	0	1	0
1419	15726	190310	265230	134	100	40.0000006	76	36.38890076	104.3905238	54.07455965	70.4866151	105	56	73	14	713	26	15	9.699999809	10	5	5	4	3	SICU	SICU	carevue	44	WHITE	EMERGENCY	M	169.8102016			100	100	107.9	1	0	1	0	0	0	0	1	0	0	1	0
1420	15726	190310	265230	102	100	40.0000006	106	38.05559921	102.3687085	56.17643057	70.4866151	98	62	76	14	712	30	18.60726281	10.5	10	5	6	4	3	SICU	SICU	carevue	44	WHITE	EMERGENCY	M	169.8102016			100	100	107.9	1	0	1	0	0	0	0	1	0	0	1	0
1421	15726	190310	265230	117	100	40.0000006	103	37.55559921	104.3905238	58.78789661	70.4866151	106	63	80	14	669	25	16	9.899999619	9	5	6	4	3	SICU	SICU	carevue	44	WHITE	EMERGENCY	M	169.8102016			100	100	107.9	1	0	1	0	0	0	0	1	0	0	1	0
1422	15726	190310	265230	115	100	40.0000006	109	37.16669846	103.3868075	60.983398	70.4866151	102	65	80	16	677	22	15	10.60000038	9	5	5	3	2	SICU	SICU	carevue	44	WHITE	EMERGENCY	M	169.8102016			100	100	107.9	1	0	1	0	0	0	0	1	0	0	1	0
1423	15726	190310	265230	150	100	50	104	36.16669846	112	75	87.33329773	111	70	86	14	688	28	18	9.5	10	5	6	4	3	SICU	SICU	carevue	44	WHITE	EMERGENCY	M	182.88			100	100	107.9	1	0	1	0	0	0	0	1	0	0	1	0
1424	15726	190310	265230	117	100	50	106	35.44444614	121	63	82.33329773	102	66	83	14	681	30	18	7.900000095	9	5	1	1	1	SICU	SICU	carevue	44	WHITE	EMERGENCY	M	182.88			100	100	107.9	1	0	1	0	0	0	0	1	0	0	1	0
1425	69943	179154	297603	148	99	50	64	35.55555556	103.3868075	46.19747328	63.20121771	103	42	57	12	395	11	18.60726281	9.6	7	5	4	3	3	MICU	MICU	metavision	42	WHITE	EMERGENCY	M	175.26	175.26	175.26	115.7	115.7	115.7	1	0	1	0	0	0	1	0	0	0	0	1
1426	69943	179154	297603	84	98	40	69	35.94444444	112.7638184	46.19747328	63.20121771	115	48	64	18	394	11	18.60726281	8.5	7	5	4	3	3	MICU	MICU	metavision	42	WHITE	EMERGENCY	M	175.26	175.26	175.26	115.7	115.7	115.7	1	0	1	0	0	0	1	0	0	0	0	1
1427	69943	179154	297603	121	97	50	67	36.16666667	111.6224273	46.19747328	63.20121771	110	47	62	19	577	14	18.60726281	10.2	7	5	4	4	4	MICU	MICU	metavision	42	WHITE	EMERGENCY	M	175.26	175.26	175.26	115.7	115.7	115.7	1	0	1	0	0	0	1	0	0	0	0	1
1428	69943	179154	297603	94	98	50	71	35.44444444	107	54	67	102	46	61	17	519	22	18	4.7	9	5	1	2	4	MICU	MICU	metavision	42	WHITE	EMERGENCY	M	175.26	175.26	175.26	115.7	115.7	115.7	1	0	1	0	0	0	1	0	0	0	0	1
1429	69943	179154	297603	94	98	50	70	35.44444444	107	54	67	121	55	74	20	519	22	18	4.7	9	5	1	2	4	MICU	MICU	metavision	42	WHITE	EMERGENCY	M	175.26	175.26	175.26	115.7	115.7	115.7	1	0	1	0	0	0	1	0	0	0	0	1
1430	18984	188895	244961	75	95	50	64	36.88890076	112.7638184	54.07455965	70.4866151	128	54	76	23	680	46	29	8.100000381	11	7.62437979	5	4	4	TSICU	MICU	carevue	85	WHITE	EMERGENCY	M	170.18	170.18	170.18	75	75	87.5	1	0	1	0	0	0	0	0	1	0	1	0
1431	18984	188895	244961	102	97	50	61	37	127.2060927	54.73738666	79.54511264	142	61	85	16	680	46	29	8.100000381	11	7.62437979	5	4	4	TSICU	MICU	carevue	85	WHITE	EMERGENCY	M	170.18	170.18	170.18	75	75	87.5	1	0	1	0	0	0	0	0	1	0	1	0
1432	18984	188895	244961	119	97	60	43	36.55559921	127.2060927	54.07455965	70.4866151	138	56	78	18	552.3280727	26.08809647	22.29223842	10.4229542	12.24595476	7.62437979	5	4	4	TSICU	MICU	carevue	85	WHITE	EMERGENCY	M	170.18	170.18	170.18	75	75	87.5	1	0	1	0	0	0	0	0	1	0	1	0
1433	18984	188895	244961	69	95	50	66	36.5	147.3422024	60.983398	79.54511264	161	67	95	22	552.3280727	26.08809647	22.29223842	10.4229542	12.24595476	7.62437979	5	4	4	TSICU	MICU	carevue	85	WHITE	EMERGENCY	M	170.18	170.18	170.18	75	75	87.5	1	0	1	0	0	0	0	0	1	0	1	0
1434	18984	188895	244961	148	96	50	65	35.94444275	147.3422024	60.983398	79.54511264	159	67	96	22	552.3280727	26.08809647	22.29223842	10.4229542	12.24595476	7.62437979	5	4	3	TSICU	MICU	carevue	85	WHITE	EMERGENCY	M	170.18	170.18	170.18	75	75	87.5	1	0	1	0	0	0	0	0	1	0	1	0
1435	18984	188895	244961	111	97	50	66	36.16669846	127.2060927	54.73738666	79.54511264	143	61	87	20	552.3280727	26.08809647	22.29223842	10.4229542	12.24595476	7.62437979	5	4	4	TSICU	MICU	carevue	85	WHITE	EMERGENCY	M	170.18	170.18	170.18	75	75	87.5	1	0	1	0	0	0	0	0	1	0	1	0
1436	18984	188895	244961	110	98	50	69	36.66669846	129.1122265	60.983398	79.54511264	153	69	94	28	552.3280727	26.08809647	22.29223842	10.4229542	12.24595476	5	4	4	4	TSICU	MICU	carevue	85	WHITE	EMERGENCY	M	170.18	170.18	170.18	75	75	87.5	1	0	1	0	0	0	0	0	1	0	1	0
1437	18984	188895	244961	110	99	60	68	37.16669846	147.3422024	60.983398	88.17113086	174	71	103	18	547.7085997	18.09704672	18.60726281	14.69999981	8	5	5	3	2	TSICU	MICU	carevue	85	WHITE	EMERGENCY	M	170.18	170.18	170.18	75	75	87.5	1	0	1	0	0	0	0	0	1	0	1	0
1438	18984	188895	244961	135	98	50	61	35.88890076	127.2060927	54.73738666	79.54511264	147	60	87	21	547.7085997	18.09704672	18.60726281	14.69999981	8	5	5	4	3	TSICU	MICU	carevue	85	WHITE	EMERGENCY	M	170.18	170.18	170.18	75	75	87.5	1	0	1	0	0	0	0	0	1	0	1	0
1439	18984	188895	244961	106	97	40.0000006	81	38.05559921	147.3422024	60.983398	80.70905888	179	65	101	25	547.7085997	18.09704672	18.60726281	14.69999981	8	5	1	2	4	TSICU	MICU	carevue	85	WHITE	EMERGENCY	M	170.18	170.18	170.18	75	75	87.5	1	0	1	0	0	0	0	0	1	0	1	0
1440	18984	188895	244961	148	97	40	82	38.27780151	147.3422024	54.07455965	79.54511264	168	54	89	28	547.7085997	18.09704672	18.60726281	17.79999924	7	5	1	1	1	TSICU	MICU	carevue	85	WHITE	EMERGENCY	M	170.18	170.18	170.18	75	75	87.5	1	0	1	0	0	0	0	0	1	0	1	0
1441	18984	188895	244961	127	99	40	62	37.16669846	127.2060927	54.07455965	78.64974697	148	57	84	18	617.3232409	18.09704672	18.60726281	13.30000019	8	5	5	3	1	TSICU	MICU	carevue	85	WHITE	EMERGENCY	M	170.18	170.18	170.18	75	75	87.5	1	0	1	0	0	0	0	0	1	0	1	0
1442	18984	188895	244961	144	98	40	74	37.94444614	147.3422024	60.983398	80.70905888	176	66	100	13	617.3232409	18.09704672	18.60726281	14.39999962	7	5	4	3	3	TSICU	MICU	carevue	85	WHITE	EMERGENCY	M	170.18	170.18	170.18	75	75	87.5	1	0	1	0	0	0	0	0	1	0	1	0
1443	18984	188895	244961	152	97	40	69	36.72222137	147.3422024	60.983398	80.70905888	177	66	101	18	617.3232409	18.09704672	18.60726281	9.899999619	7	5	4	3	3	TSICU	MICU	carevue	85	WHITE	EMERGENCY	M	170.18	170.18	170.18	75	75	87.5	1	0	1	0	0	0	0	0	1	0	1	0
1444	18984	188895	244961	198	100	50	64	36.11111111	147.3422024	60.983398	92.01589008	181	67	104	15	617.3232409	18.09704672	18.60726281	14.80000019	8	5	4	4	4	TSICU	MICU	carevue	85	WHITE	EMERGENCY	M	170.18	170.18	170.18	75	75	87.5	1	0	1	0	0	0	0	0	1	0	1	0
1445	18984	188895	244961	119	97	40	62	36.33333418	127.2060927	54.07455965	79.54511264	149	55	85	28	547.7085997	18.09704672	18.60726281	13	8	5	1	1	3	TSICU	MICU	carevue	85	WHITE	EMERGENCY	M	170.18	170.18	170.18	75	75	87.5	1	0	1	0	0	0	0	0	1	0	1	0
1446	18984	188895	244961	88	96	40.0000006	64	38.22222392	127.2060927	54.07455965	70.4866151	147	55	81	25	547.7085997	25.72835835	18.60726281	13.5	10	5	4	3	2	TSICU	MICU	carevue	85	WHITE	EMERGENCY	M	170.18	170.18	170.18	75	75	87.5	1	0	1	0	0	0	0	0	1	0	1	0
1447	18984	188895	244961	86	94	40.0000006	84	38.44444275	147.3422024	60.983398	79.54511264	178	68	99	30	547.7085997	25.72835835	18.60726281	20.60000038	10	5	4	3	3	TSICU	MICU	carevue	85	WHITE	EMERGENCY	M	170.18	170.18	170.18	75	75	87.5	1	0	1	0	0	0	0	0	1	0	1	0
1448	18984	188895	244961	135	97	40.0000006	140	37.33333164	127.2060927	46.19747328	70.4866151	132	48	73	21	547.7085997	18.09704672	18.60726281	13.89999962	7	5	4	3	2	TSICU	MICU	carevue	85	WHITE	EMERGENCY	M	170.18	170.18	170.18	75	75	87.5	1	0	1	0	0	0	0	0	1	0	1	0
1449	18984	188895	244961	98	96	40.0000006	60	38.22222392	127.2060927	54.07455965	76.97446482	142	58	83	23	547.7085997	14	18.60726281	12	7	5	4	3	2	TSICU	MICU	carevue	85	WHITE	EMERGENCY	M	170.18	170.18	170.18	75	75	87.5	1	0	1	0	0	0	0	0	1	0	1	0
1450	18984	188895	244961	78	95	40	60	36.22222053	112.7638184	54.07455965	70.4866151	127	54	77	18	617.3232409	14	18.60726281	14	9	5	1	1	1	TSICU	MICU	carevue	85	WHITE	EMERGENCY	M	170.18	170.18	170.18	75	75	87.5	1	0	1	0	0	0	0	0	1	0	1	0
1451	18984	188895	244961	132	97	40	46	36.5	112.7638184	46.19747328	67.53765944	117	47	68	22	580	21	22.78491474	12.30000019	11	5	4	2	1	TSICU	MICU	carevue	85	WHITE	EMERGENCY	M	170.18	170.18	170.18	75	75	87.5	1	0	1	0	0	0	0	0	1	0	1	0
1452	18984	188895	244961	83	94	40	69	37.94444614	127.2060927	54.07455965	79.54511264	152	59	89	31	507	12	18.60726281	18.89999962	7	5	5	3	2	TSICU	MICU	carevue	85	WHITE	EMERGENCY	M	170.18	170.18	170.18	75	75	87.5	1	0	1	0	0	0	0	0	1	0	1	0
1453	18984	188895	244961	137	97	40.0000006	66	37.94444614	127.2060927	54.07455965	79.54511264	146	57	85	18	507	12	18.60726281	18.89999962	7	5	5	3	2	TSICU	MICU	carevue	85	WHITE	EMERGENCY	M	170.18	170.18	170.18	75	75	87.5	1	0	1	0	0	0	0	0	1	0	1	0
1454	18984	188895	244961	136	99	40.0000006	64	36.88890076	127.2060927	54.07455965	73.28853962	140	54	82	20	580	22	19	13	11	5	1	1	1	TSICU	MICU	carevue	85	WHITE	EMERGENCY	M	170.18	170.18	170.18	75	75	87.5	1	0	1	0	0	0	0	0	1	0	1	0
1455	18984	188895	244961	87	98	40.0000006	77	39.05559921	127.2060927	60.983398	73.28853962	140	70	82	32	580	22	19	17.5	7	5	1	1	1	TSICU	MICU	carevue	85	WHITE	EMERGENCY	M	170.18	170.18	170.18	75	75	87.5	1	0	1	0	0	0	0	0	1	0	1	0
1456	18984	188895	244961	136	100	40	69	38.11111026	127.2060927	54.07455965	76.97446482	140	57	83	23	556	11	18.60726281	13.10000038	7	5	1	1	1	TSICU	MICU	carevue	85	WHITE	EMERGENCY	M	170.18	170.18	170.18	75	75	87.5	1	0	1	0	0	0	0	0	1	0	1	0
1457	18984	188895	244961	182	99	40	71	37	127.2060927	54.07455965	79.54511264	140	59	87	25	517	11	18.60726281	14	7	5	6	4	3	TSICU	MICU	carevue	85	WHITE	EMERGENCY	M	170.18	170.18	170.18	75	75	87.5	1	0	1	0	0	0	0	0	1	0	1	0
1458	18984	188895	244961	344	100	100	105	37	127.2060927	54.73738666	79.54511264	151	60	90	23	460	13	11	12.19999981	8	5	6	5	4	TSICU	MICU	carevue	85	WHITE	EMERGENCY	M	170.18	170.18	170.18	75	75	87.5	1	0	1	0	0	0	0	0	1	0	1	0
1459	18984	188895	244961	105	96	50	69	36.83333503	129.1122265	54.07455965	79.54511264	153	52	87	27	460	13	11	12.19999981	8	5	6	5	4	TSICU	MICU	carevue	85	WHITE	EMERGENCY	M	170.18	170.18	170.18	75	75	87.5	1	0	1	0	0	0	0	0	1	0	1	0
1460	18984	188895	244961	192	99	40	69	37.55559921	147.3422024	54.07455965	79.54511264	168	55	93	18	617.3232409	18.09704672	18.60726281	16.60000038	7	5	6	4	3	TSICU	MICU	carevue	85	WHITE	EMERGENCY	M	170.18	170.18	170.18	75	75	87.5	1	0	1	0	0	0	0	0	1	0	1	0
1461	18984	188895	244961	344	98	40.0000006	66	36.88890076	112.7638184	46.19747328	70.4866151	119	47	70	18	617.3232409	18.09704672	18.60726281	10.60000038	7	5	5	4	3	TSICU	MICU	carevue	85	WHITE	EMERGENCY	M	170.18	170.18	170.18	75	75	87.5	1	0	1	0	0	0	0	0	1	0	1	0
1462	18984	188895	244961	155	100	40.0000006	55	37.05559921	127.2060927	46.19747328	70.4866151	142	47	76	21	547.7085997	18.09704672	18.60726281	13.5	7	5	6	1	4	TSICU	MICU	carevue	85	WHITE	EMERGENCY	M	170.18	170.18	170.18	75	75	87.5	1	0	1	0	0	0	0	0	1	0	1	0
1463	18984	188895	244961	162	99	40	71	38.00000085	147.3422024	54.73738666	79.54511264	161	60	95	28	547.7085997	18.09704672	18.60726281	12	7	5	6	4	3	TSICU	MICU	carevue	85	WHITE	EMERGENCY	M	170.18	170.18	170.18	75	75	87.5	1	0	1	0	0	0	0	0	1	0	1	0
1464	18984	188895	244961	156	99	40.0000006	55	37.16669846	127.2060927	52.51178313	70.4866151	142	51	79	18	617.3232409	18.09704672	18.60726281	10.39999962	7	5	6	5	4	TSICU	MICU	carevue	85	WHITE	EMERGENCY	M	170.18	170.18	170.18	75	75	87.5	1	0	1	0	0	0	0	0	1	0	1	0
1465	18984	188895	244961	165	98	40	59	36.72222137	129.1122265	54.07455965	79.54511264	156	53	86	16	617.3232409	18.09704672	18.60726281	9.409999847	7	5	6	5	4	TSICU	MICU	carevue	85	WHITE	EMERGENCY	M	170.18	170.18	170.18	75	75	87.5	1	0	1	0	0	0	0	0	1	0	1	0
1466	18984	188895	244961	145	99	40	58	37	127.2060927	54.07455965	73.28853962	145	52	82	20	547.7085997	18.09704672	18.60726281	9.600000381	7	5	6	5	4	TSICU	MICU	carevue	85	WHITE	EMERGENCY	M	170.18	170.18	170.18	75	75	87.5	1	0	1	0	0	0	0	0	1	0	1	0
1467	18984	188895	244961	152	97	40.0000006	66	37.38890076	147.3422024	54.07455965	79.54511264	160	56	91	24	547.7085997	18.09704672	18.60726281	10.89999962	7	5	6	4	3	TSICU	MICU	carevue	85	WHITE	EMERGENCY	M	170.18	170.18	170.18	75	75	87.5	1	0	1	0	0	0	0	0	1	0	1	0
1468	18984	188895	244961	129	97	40	74	38.61111111	147.3422024	60.18284963	79.54511264	164	64	98	27	547.7085997	18.09704672	18.60726281	14.60000038	7	5	4	2	1	TSICU	MICU	carevue	85	WHITE	EMERGENCY	M	170.18	170.18	170.18	75	75	87.5	1	0	1	0	0	0	0	0	1	0	1	0
1469	18984	188895	244961	181	97	40.0000006	78	37.72222307	127.2060927	52.51178313	70.4866151	142	51	81	20	547.7085997	18.09704672	18.60726281	11.69999981	7	5	6	4	3	TSICU	MICU	carevue	85	WHITE	EMERGENCY	M	170.18	170.18	170.18	75	75	87.5	1	0	1	0	0	0	0	0	1	0	1	0
1470	18984	188895	244961	117	98	40.0000006	78	38.22222392	129.1122265	54.07455965	79.54511264	153	58	91	22	547.7085997	18.09704672	18.60726281	13.5	7	5	2	2	3	TSICU	MICU	carevue	85	WHITE	EMERGENCY	M	170.18	170.18	170.18	75	75	87.5	1	0	1	0	0	0	0	0	1	0	1	0
1471	18984	188895	244961	155	98	40.0000006	65	37.55559921	147.3422024	54.07455965	79.54511264	163	57	92	15	617.3232409	18.09704672	18.60726281	10.19999981	7	5	6	4	3	TSICU	MICU	carevue	85	WHITE	EMERGENCY	M	170.18	170.18	170.18	75	75	87.5	1	0	1	0	0	0	0	0	1	0	1	0
1472	18984	188895	244961	125	98	40.0000006	74	37.05559921	144	44	77.33329773	145	47	78	13	617.3232409	18.09704672	18.60726281	14.69999981	1	5	5	3	2	TSICU	MICU	carevue	85	WHITE	EMERGENCY	M	170.18	170.18	170.18	75	75	87.5	1	0	1	0	0	0	0	0	1	0	1	0
1473	18984	188895	244961	151	99	40	66	37.22222222	178	58	98	178	55	96	14	617.3232409	18.09704672	18.60726281	14.5	1	5	5	3	2	TSICU	MICU	carevue	85	WHITE	EMERGENCY	M	170.18	170.18	170.18	75	75	87.5	1	0	1	0	0	0	0	0	1	0	1	0
1474	18984	188895	244961	145	98	40	61	36.55559921	176	66	102.6669998	194	65	112	11	617.3232409	18.09704672	18.60726281	11.19999981	1	5	5	4	3	TSICU	MICU	carevue	85	WHITE	EMERGENCY	M	170.18	170.18	170.18	75	75	87.5	1	0	1	0	0	0	0	0	1	0	1	0
1475	18984	188895	244961	145	98	40.0000006	54	36.88890076	112.7638184	46.19747328	63.20121771	127	37	64	16	780	12	18.60726281	10.19999981	6	5	1	1	1	TSICU	MICU	carevue	85	WHITE	EMERGENCY	M	170.18	170.18	170.18	75	75	87.5	1	0	1	0	0	0	0	0	1	0	1	0
1476	18984	188895	244961	120	97	40	65	37	112.7638184	46.19747328	63.94377619	122	47	67	17	750	18.09704672	18.60726281	10.19999981	6	5	1	1	1	TSICU	MICU	carevue	85	WHITE	EMERGENCY	M	170.18	170.18	170.18	75	75	87.5	1	0	1	0	0	0	0	0	1	0	1	0
1477	18984	188895	244961	155	99	50	49	37.44444529	127.2060927	46.19747328	70.4866151	134	44	70	18	580	11	18.60726281	9.300000191	6	5	1	1	1	TSICU	MICU	carevue	85	WHITE	EMERGENCY	M	170.18	170.18	170.18	75	75	87.5	1	0	1	0	0	0	0	0	1	0	1	0
1478	18984	188895	244961	132	98	50	58	37.88890076	127.2060927	46.19747328	70.4866151	152	48	80	17	617.3232409	11	18.60726281	9.600000381	6	5	1	1	1	TSICU	MICU	carevue	85	WHITE	EMERGENCY	M	170.18	170.18	170.18	75	75	87.5	1	0	1	0	0	0	0	0	1	0	1	0
1479	18984	188895	244961	151	97	50	56	37.66669846	112.7638184	46.19747328	63.94377619	125	42	66	19	617.3232409	11	18.60726281	11.39999962	6	5	1	1	1	TSICU	MICU	carevue	85	WHITE	EMERGENCY	M	170.18	170.18	170.18	75	75	87.5	1	0	1	0	0	0	0	0	1	0	1	0
1480	18984	188895	244961	132	97	50	61	37.20000076	127.2060927	46.19747328	70.4866151	149	48	79	19	617.3232409	18.09704672	18.60726281	10.69999981	7	5	4	2	1	TSICU	MICU	carevue	85	WHITE	EMERGENCY	M	170.18	170.18	170.18	75	75	87.5	1	0	1	0	0	0	0	0	1	0	1	0
1481	18984	188895	244961	87	95	50	69	38.20000119	127.2060927	46.19747328	70.4866151	146	48	79	19	617.3232409	18.09704672	18.60726281	10.5	7	5	1	1	1	TSICU	MICU	carevue	85	WHITE	EMERGENCY	M	170.18	170.18	170.18	75	75	87.5	1	0	1	0	0	0	0	0	1	0	1	0
1482	18984	188895	244961	205	94	100	52	36.90000153	127.2060927	46.19747328	70.4866151	140	49	75	13	617.3232409	18.09704672	18.60726281	13.30000019	7	5	1	1	1	TSICU	MICU	carevue	85	WHITE	EMERGENCY	M	170.18	170.18	170.18	75	75	87.5	1	0	1	0	0	0	0	0	1	0	1	0
1483	18984	188895	244961	102	98	50	59	37.80000051	147.3422024	54.07455965	79.54511264	171	59	91	27	547.7085997	18.09704672	18.60726281	9.699999809	6	5	4	2	1	TSICU	MICU	carevue	85	WHITE	EMERGENCY	M	170.18	170.18	170.18	75	75	87.5	1	0	1	0	0	0	0	0	1	0	1	0
1484	18984	188895	244961	125	96	50	65	37.60000017	127.2060927	46.19747328	70.4866151	139	49	76	10	617.3232409	18.09704672	18.60726281	10.89999962	6	5	4	2	1	TSICU	MICU	carevue	85	WHITE	EMERGENCY	M	170.18	170.18	170.18	75	75	87.5	1	0	1	0	0	0	0	0	1	0	1	0
1485	18984	188895	244961	107	98	50	64	37.90000153	129.1122265	54.07455965	73.28853962	153	54	82	15	617.3232409	18.09704672	18.60726281	11.10000038	6	5	4	2	1	TSICU	MICU	carevue	85	WHITE	EMERGENCY	M	170.18	170.18	170.18	75	75	87.5	1	0	1	0	0	0	0	0	1	0	1	0
1486	18984	188895	244961	108	99	50	62	37.5	127.2060927	54.73738666	79.54511264	143	61	88	24	547.7085997	18.09704672	18.60726281	11.10000038	6	8	4	2	1	TSICU	MICU	carevue	85	WHITE	EMERGENCY	M	170.18	170.18	170.18	75	75	87.5	1	0	1	0	0	0	0	0	1	0	1	0
1487	18984	188895	244961	126	98	50	56	37.20000076	112.7638184	54.07455965	70.4866151	116	52	74	15	617.3232409	25.72835835	18.60726281	9.600000381	9	8	4	2	1	TSICU	MICU	carevue	85	WHITE	EMERGENCY	M	170.18	170.18	170.18	75	75	87.5	1	0	1	0	0	0	0	0	1	0	1	0
1488	18984	188895	244961	125	97	50	67	37.40000153	109.5009503	60.18284963	78.64974697	109	64	84	17	617.3232409	25.72835835	18.60726281	14	10	8	4	2	1	TSICU	MICU	carevue	85	WHITE	EMERGENCY	M	170.18	170.18	170.18	75	75	87.5	1	0	1	0	0	0	0	0	1	0	1	0
1489	18984	188895	244961	103	95	50	57	36.90000153	111.6224273	46.19747328	63.20121771	112	45	64	13	617.3232409	25.72835835	18.60726281	12.89999962	9	8	5	3	1	TSICU	MICU	carevue	85	WHITE	EMERGENCY	M	170.18	170.18	170.18	75	75	87.5	1	0	1	0	0	0	0	0	1	0	1	0
1490	18984	188895	244961	83	94	50	75	36.90000153	127.2060927	54.07455965	79.54511264	152	56	86	19	617.3232409	25.72835835	18.60726281	12.89999962	9	5	5	3	1	TSICU	MICU	carevue	85	WHITE	EMERGENCY	M	170.18	170.18	170.18	75	75	87.5	1	0	1	0	0	0	0	0	1	0	1	0
1491	18984	188895	244961	166	97	50	60	37.40000153	127.2060927	46.19747328	67.53765944	138	45	69	16	617.3232409	18.09704672	18.60726281	14	6	5	5	3	1	TSICU	MICU	carevue	85	WHITE	EMERGENCY	M	170.18	170.18	170.18	75	75	87.5	1	0	1	0	0	0	0	0	1	0	1	0
1492	18984	188895	244961	179	97	50	76	37	112.7638184	46.19747328	63.20121771	114	41	61	15	913	10	10	13.69999981	6	5	5	4	3	TSICU	MICU	carevue	85	WHITE	EMERGENCY	M	170.18	170.18	170.18	75	75	87.5	1	0	1	0	0	0	0	0	1	0	1	0
1493	18984	188895	244961	213	98	50	49	36.72222137	127.2060927	52.51178313	70.4866151	137	51	73	10	1103	10	18.60726281	15.10000038	6	5	5	4	3	TSICU	MICU	carevue	85	WHITE	EMERGENCY	M	170.18	170.18	170.18	75	75	87.5	1	0	1	0	0	0	0	0	1	0	1	0
1494	18984	188895	244961	193	99	50	57	36.77780151	112.7638184	56.17643057	76.97446482	113	62	83	11	1100	13	18.60726281	11.10000038	7	5	5	4	3	TSICU	MICU	carevue	85	WHITE	EMERGENCY	M	170.18	170.18	170.18	75	75	87.5	1	0	1	0	0	0	0	0	1	0	1	0
1495	18984	188895	244961	195	98	50	68	36.66669846	127.2060927	46.19747328	67.53765944	134	45	68	15	1000	13	18.60726281	14.30000019	7	5	5	4	3	TSICU	MICU	carevue	85	WHITE	EMERGENCY	M	170.18	170.18	170.18	75	75	87.5	1	0	1	0	0	0	0	0	1	0	1	0
1496	18984	188895	244961	163	97	50	49	37.11111281	112.7638184	46.19747328	63.20121771	120	35	55	20	921	10	18.60726281	13.80000019	7	5	6	4	3	TSICU	MICU	carevue	85	WHITE	EMERGENCY	M	170.18	170.18	170.18	75	75	87.5	1	0	1	0	0	0	0	0	1	0	1	0
1497	18984	188895	244961	127	96	50	84	37.66669846	127.2060927	54.07455965	76.97446482	140	53	83	22	735	13	18.60726281	14.69999981	8	5	1	1	1	TSICU	MICU	carevue	85	WHITE	EMERGENCY	M	170.18	170.18	170.18	75	75	87.5	1	0	1	0	0	0	0	0	1	0	1	0
1498	18984	188895	244961	183	100	50	48	37	127.2060927	46.19747328	67.53765944	138	46	68	11	617.3232409	18.09704672	18.60726281	12	6	5	6	4	3	TSICU	MICU	carevue	85	WHITE	EMERGENCY	M	170.18	170.18	170.18	75	75	87.5	1	0	1	0	0	0	0	0	1	0	1	0
1499	18984	188895	244961	150	98	50	70	36.66669846	172	58	96	165	56	82	12	617.3232409	18.09704672	18.60726281	13.30000019	6	8	5	4	3	TSICU	MICU	carevue	85	WHITE	EMERGENCY	M	170.18	170.18	170.18	75	75	87.5	1	0	1	0	0	0	0	0	1	0	1	0
1500	18984	188895	244961	168	100	50	67	37.33333164	168	50	89.33329773	204	62	101	13	617.3232409	18.09704672	18.60726281	11	7	5	5	4	3	TSICU	MICU	carevue	85	WHITE	EMERGENCY	M	170.18	170.18	170.18	75	75	87.5	1	0	1	0	0	0	0	0	1	0	1	0
1501	18984	188895	244961	166	99	50	69	36.77780151	147.3422024	54.07455965	76.97446482	165	52	83	12	617.3232409	18.09704672	18.60726281	10.89999962	7	5	6	4	3	TSICU	MICU	carevue	85	WHITE	EMERGENCY	M	170.18	170.18	170.18	75	75	87.5	1	0	1	0	0	0	0	0	1	0	1	0
1502	18984	188895	244961	154	98	50	65	37.11111281	147.3422024	54.07455965	79.54511264	159	55	86	15	617.3232409	18.09704672	18.60726281	14.39999962	6	5	6	4	3	TSICU	MICU	carevue	85	WHITE	EMERGENCY	M	170.18	170.18	170.18	75	75	87.5	1	0	1	0	0	0	0	0	1	0	1	0
1503	18984	188895	244961	177	100	50	62	38.16669846	147.3422024	70.73531398	92.01589008	174	80	110	13	617.3232409	18.09704672	18.60726281	13.19999981	7	5	6	4	3	TSICU	MICU	carevue	85	WHITE	EMERGENCY	M	170.18	170.18	170.18	75	75	87.5	1	0	1	0	0	0	0	0	1	0	1	0
1504	18984	188895	244961	165	99	50	67	36.88890076	127.2060927	54.07455965	78.64974697	150	54	84	10	617.3232409	18.09704672	18.60726281	13.19999981	8	5	6	4	3	TSICU	MICU	carevue	85	WHITE	EMERGENCY	M	170.18	170.18	170.18	75	75	87.5	1	0	1	0	0	0	0	0	1	0	1	0
1505	18984	188895	244961	143	98	50	68	37.11111281	127.2060927	54.07455965	76.97446482	141	57	83	11	617.3232409	18.09704672	18.60726281	8.039999962	7	5	5	4	3	TSICU	MICU	carevue	85	WHITE	EMERGENCY	M	170.18	170.18	170.18	75	75	87.5	1	0	1	0	0	0	0	0	1	0	1	0
1506	18984	188895	244961	179	97	50	53	36.5	127.2060927	52.51178313	70.4866151	135	51	74	20	555	21	16	11.19999981	10	5	4	2	1	TSICU	MICU	carevue	85	WHITE	EMERGENCY	M	170.18	170.18	170.18	75	75	87.5	1	0	1	0	0	0	0	0	1	0	1	0
1507	18984	188895	244961	129	97	50	58	36.72222137	127.2060927	52.51178313	70.4866151	147	51	79	18	570	22	18	11.30000019	9	5	4	2	1	TSICU	MICU	carevue	85	WHITE	EMERGENCY	M	170.18	170.18	170.18	75	75	87.5	1	0	1	0	0	0	0	0	1	0	1	0
1508	18984	188895	244961	153	98	50	62	37.05559921	127.2060927	54.73738666	78.64974697	134	60	84	20	575	20	17	11	9	5	5	3	1	TSICU	MICU	carevue	85	WHITE	EMERGENCY	M	170.18	170.18	170.18	75	75	87.5	1	0	1	0	0	0	0	0	1	0	1	0
1509	18984	188895	244961	153	98	50	74	38.05559921	112.7638184	47.69969387	67.53765944	120	50	69	15	575	20	17	11	9	5	5	3	1	TSICU	MICU	carevue	85	WHITE	EMERGENCY	M	170.18	170.18	170.18	75	75	87.5	1	0	1	0	0	0	0	0	1	0	1	0
1510	18984	188895	244961	119	98	50	61	38.05559921	127.2060927	46.19747328	67.53765944	130	49	69	21	575	20	17	12.30000019	9	5	5	3	1	TSICU	MICU	carevue	85	WHITE	EMERGENCY	M	170.18	170.18	170.18	75	75	87.5	1	0	1	0	0	0	0	0	1	0	1	0
1511	18984	188895	244961	127	98	50	63	37.11111281	126	49	74.66670227	151	53	80	24	446	19	18.60726281	11.19999981	9	5	5	3	1	TSICU	MICU	carevue	85	WHITE	EMERGENCY	M	170.18	170.18	170.18	75	75	87.5	1	0	1	0	0	0	0	0	1	0	1	0
1512	18984	188895	244961	113	97	50	74	37.38890076	112.7638184	46.19747328	67.53765944	125	48	69	25	620	24	18	11.89999962	10	5	4	2	1	TSICU	MICU	carevue	85	WHITE	EMERGENCY	M	170.18	170.18	170.18	75	75	87.5	1	0	1	0	0	0	0	0	1	0	1	0
1513	18984	188895	244961	95	99	50	73	38.00000085	127.2060927	54.07455965	70.4866151	146	58	81	16	742	15	18.60726281	11.60000038	9	5	1	1	1	TSICU	MICU	carevue	85	WHITE	EMERGENCY	M	170.18	170.18	170.18	75	75	87.5	1	0	1	0	0	0	0	0	1	0	1	0
1514	18984	188895	244961	127	98	60	73	37.94444614	127.2060927	54.07455965	70.4866151	145	56	79	14	742	15	18.60726281	11.60000038	9	5	1	1	1	TSICU	MICU	carevue	85	WHITE	EMERGENCY	M	170.18	170.18	170.18	75	75	87.5	1	0	1	0	0	0	0	0	1	0	1	0
1515	18984	188895	244961	279	99	100	57	37.5	145	41	75.66670227	116	47	66	23	750	20	18.60726281	12.89999962	10	5	4	4	1	TSICU	MICU	carevue	85	WHITE	EMERGENCY	M	170.18	170.18	170.18	75	75	87.5	1	0	1	0	0	0	0	0	1	0	1	0
1516	18984	188895	244961	140	99	100	87	36.72222137	149	52	84.33329773	155	57	87	21	750	20	18.60726281	12.89999962	10	5	6	4	4	TSICU	MICU	carevue	85	WHITE	EMERGENCY	M	170.18	170.18	170.18	75	75	87.5	1	0	1	0	0	0	0	0	1	0	1	0
1517	18984	188895	244961	87	98	100	85	36.72222137	149	52	84.33329773	194	75	112	23	750	20	18.60726281	12.89999962	10	5	6	4	4	TSICU	MICU	carevue	85	WHITE	EMERGENCY	M	170.18	170.18	170.18	75	75	87.5	1	0	1	0	0	0	0	0	1	0	1	0
1518	58105	129914	298481	97	100	40	76	37.61111111	96	53	63	119.8575054	59.87749001	79.67576385	16	467	15	18.60726281	7.3	8	5	5	3	2	MICU	MICU	metavision	77	ASIAN - CHINESE	EMERGENCY	M	157.48	157.48	157.48	50	50	50	2	0	1	0	0	0	1	0	0	0	0	1
1519	58105	129914	298481	148	100	50	88	36.38888889	111	68	78	119.8575054	59.87749001	79.67576385	17	417	16	15	9.7	8	5	5	3	2	MICU	MICU	metavision	77	ASIAN - CHINESE	EMERGENCY	M	157.48	157.48	157.48	50	50	50	2	0	1	0	0	0	1	0	0	0	0	1
1520	58105	129914	298481	148	99	50	102	36.38888889	105	49	62	97	53	68	19	417	19	15	9.7	11	5	5	3	2	MICU	MICU	metavision	77	ASIAN - CHINESE	EMERGENCY	M	157.48	157.48	157.48	50	50	50	2	0	1	0	0	0	1	0	0	0	0	1
1521	21391	180776	265958	132	99	60.00000238	88	38.11111026	133	46	75	118	56	77	20	500	27	22.78491474	10.39999962	12	5	4	3	2	SICU	SICU	carevue	87	WHITE	EMERGENCY	F	167.64	167.64	167.64	61.3	61.3	72.1	1	0	1	0	0	0	0	1	0	0	1	0
1522	21391	180776	265958	132	98	60.00000238	100	38.22222392	103	54	70.33329773	90	55	69	20	510	28.60000038	22.78491474	10.5	14.5	10	4	3	3	SICU	SICU	carevue	87	WHITE	EMERGENCY	F	167.64	167.64	167.64	61.3	61.3	72.1	1	0	1	0	0	0	0	1	0	0	1	0
1523	21391	180776	265958	91	93	60.00000238	94	37.29999966	112	49	70	93	52	68	22	490	28	22.78491474	11.60000038	14.89999962	10	4	3	2	SICU	SICU	carevue	87	WHITE	EMERGENCY	F	167.64	167.64	167.64	61.3	61.3	72.1	1	0	1	0	0	0	0	1	0	0	1	0
1524	21391	180776	265958	143	95	60.00000238	117	38.44444275	112	59	76.66670227	92	58	71	24	490	28	22.78491474	11.60000038	14.89999962	5	4	2	1	SICU	SICU	carevue	87	WHITE	EMERGENCY	F	167.64	167.64	167.64	61.3	61.3	72.1	1	0	1	0	0	0	0	1	0	0	1	0
1525	21391	180776	265958	170	97	60.00000238	135	37.22222222	95	50	65	72	51	60	27	500	33	19	12.30000019	19	5	5	3	2	SICU	SICU	carevue	87	WHITE	EMERGENCY	F	167.64	167.64	167.64	61.3	61.3	72.1	1	0	1	0	0	0	0	1	0	0	1	0
1526	21391	180776	265958	374	98	50	122	37.22222222	108	62	77.33329773	103	61	74	15	500	33	19	12.30000019	19	5	5	3	2	SICU	SICU	carevue	87	WHITE	EMERGENCY	F	167.64	167.64	167.64	61.3	61.3	72.1	1	0	1	0	0	0	0	1	0	0	1	0
1527	21391	180776	265958	82	84	50	115	37.22222222	126	49	74.66670227	144	75	101	31	500	33	19	12.30000019	19	5	5	3	2	SICU	SICU	carevue	87	WHITE	EMERGENCY	F	167.64	167.64	167.64	61.3	61.3	72.1	1	0	1	0	0	0	0	1	0	0	1	0
1528	21391	180776	265958	177	99	50	113	37.22222222	115	50	71.66670227	97	58	73	23	500	22	19	10.69999981	7.599999905	5	5	3	2	SICU	SICU	carevue	87	WHITE	EMERGENCY	F	167.64	167.64	167.64	61.3	61.3	72.1	1	0	1	0	0	0	0	1	0	0	1	0
1529	21391	180776	265958	169	99	50	91	38.27780151	97	40	59	96	53	68	20	500	22	19	10.69999981	7.599999905	5	5	3	2	SICU	SICU	carevue	87	WHITE	EMERGENCY	F	167.64	167.64	167.64	61.3	61.3	72.1	1	0	1	0	0	0	0	1	0	0	1	0
1530	21391	180776	265958	142	98	50	102	38.27780151	95	44	61	96	60	74	20	500	24	16	10.10000038	11	5	5	3	2	SICU	SICU	carevue	87	WHITE	EMERGENCY	F	167.64	167.64	167.64	61.3	61.3	72.1	1	0	1	0	0	0	0	1	0	0	1	0
1531	21391	180776	265958	148	99	50	101	38.16669846	110	55	73.33329773	99	61	77	23	510	21	16	8.5	9.199999809	5	6	4	2	SICU	SICU	carevue	87	WHITE	EMERGENCY	F	167.64	167.64	167.64	61.3	61.3	72.1	1	0	1	0	0	0	0	1	0	0	1	0
1532	21391	180776	265958	111	99	50	133	38.16669846	113	54	73.66670227	87	59	70	28	480	20	16	12.10000038	7.800000191	5	6	4	2	SICU	SICU	carevue	87	WHITE	EMERGENCY	F	167.64	167.64	167.64	61.3	61.3	72.1	1	0	1	0	0	0	0	1	0	0	1	0
1533	21391	180776	265958	119	99	50	124	38.16669846	102.3687085	54.07455965	67.53765944	90	54	68	24	480	20	18.60726281	9.5	9	5	6	4	2	SICU	SICU	carevue	87	WHITE	EMERGENCY	F	167.64	167.64	167.64	61.3	61.3	72.1	1	0	1	0	0	0	0	1	0	0	1	0
1534	21857	173189	287272	78	97	60.00000238	85	37.16669846	126	58	80.66670227	98	65	80	25	600	36	24	9.199999809	15	10	6	4	3	CSRU	CSRU	carevue	74	WHITE	ELECTIVE	F	157.48	157.48	157.48	60	60	69.5	1	1	0	0	0	1	0	0	0	0	1	0
1535	21857	173189	287272	105	95	55.61094303	87	36.22222053	125.8991479	60.983398	79.54511264	129	68	91	27	600	36	24	9.199999809	15	5	6	4	4	CSRU	CSRU	carevue	74	WHITE	ELECTIVE	F	157.48	157.48	157.48	60	60	69.5	1	1	0	0	0	1	0	0	0	0	1	0
1536	21857	173189	287272	144	100	55.61094303	89	36.38890076	127.2060927	66.88502337	79.54511264	133	75	95	27	547.7085997	18.09704672	18.60726281	7.199999809	7.5	5	6	4	4	CSRU	CSRU	carevue	74	WHITE	ELECTIVE	F	157.48	157.48	157.48	60	60	69.5	1	1	0	0	0	1	0	0	0	0	1	0
1537	21857	173189	287272	190	100	55.61094303	88	37.16669846	147.3422024	69.76624242	92.01589008	159	76	104	23	547.7085997	18.09704672	18.60726281	7.199999809	7.5	5	6	5	4	CSRU	CSRU	carevue	74	WHITE	ELECTIVE	F	157.48	157.48	157.48	60	60	69.5	1	1	0	0	0	1	0	0	0	0	1	0
1538	21857	173189	287272	147	99	55.61094303	83	37.16669846	127.2060927	66.88502337	80.70905888	150	75	101	20	547.7085997	18.09704672	18.60726281	7.199999809	7.5	5	6	5	4	CSRU	CSRU	carevue	74	WHITE	ELECTIVE	F	157.48	157.48	157.48	60	60	69.5	1	1	0	0	0	1	0	0	0	0	1	0
1539	21857	173189	287272	147	99	40	93	37.22222222	112.7638184	54.07455965	70.4866151	121	59	79	19	617.3232409	18.09704672	18.60726281	7.199999809	7.5	5	6	5	4	CSRU	CSRU	carevue	74	WHITE	ELECTIVE	F	157.48	157.48	157.48	60	60	69.5	1	1	0	0	0	1	0	0	0	0	1	0
1540	21857	173189	287272	209	99	40	94	37.16669846	124	58	80	121	59	79	18	617.3232409	18.09704672	18.60726281	8.399999619	7.599999905	5	5	4	3	CSRU	CSRU	carevue	74	WHITE	ELECTIVE	F	157.48	157.48	157.48	60	60	69.5	1	1	0	0	0	1	0	0	0	0	1	0
1541	21857	173189	287272	163	100	40	114	37.29999966	135	72	93	142	79	103	20	547.7085997	18.09704672	18.60726281	6	8	5	5	4	3	CSRU	CSRU	carevue	74	WHITE	ELECTIVE	F	157.48	157.48	157.48	60	60	69.5	1	1	0	0	0	1	0	0	0	0	1	0
1542	21857	173189	287272	168	100	40	109	37.40000153	108	60	76	142	70	94	24	500	16	18.60726281	13	8	5	5	4	3	CSRU	CSRU	carevue	74	WHITE	ELECTIVE	F	157.48	157.48	157.48	60	60	69.5	1	1	0	0	0	1	0	0	0	0	1	0
1543	21857	173189	287272	140	100	40	106	37.29999966	121	60	80.33329773	124	70	89	24	500	16	18.60726281	11.60000038	8.399999619	5	5	4	3	CSRU	CSRU	carevue	74	WHITE	ELECTIVE	F	157.48	157.48	157.48	60	60	69.5	1	1	0	0	0	1	0	0	0	0	1	0
1544	21857	173189	287272	141	100	40	102	37	104.3905238	46.19747328	63.20121771	106	47	63	20	450	21	17	9.600000381	9.100000381	5	5	4	3	CSRU	CSRU	carevue	74	WHITE	ELECTIVE	F	157.48	157.48	157.48	60	60	69.5	1	1	0	0	0	1	0	0	0	0	1	0
1545	21857	173189	287272	154	100	40	96	36.59999847	92	45	60.66669846	109	73	80	24	450	23	19	9.899999619	9	5	5	4	3	CSRU	CSRU	carevue	74	WHITE	ELECTIVE	F	157.48	157.48	157.48	60	60	69.5	1	1	0	0	0	1	0	0	0	0	1	0
1546	21857	173189	287272	131	100	40	89	37.09999932	121	45	70.33329773	169	63	97	20	435	23.5	17	9.699999809	9.399999619	5	5	3	2	CSRU	CSRU	carevue	74	WHITE	ELECTIVE	F	157.48	157.48	157.48	60	60	69.5	1	1	0	0	0	1	0	0	0	0	1	0
1547	21857	173189	287272	165	100	40	87	37	117	40	65.66670227	142	56	83	21	470	24	17	9.699999809	9	5	5	3	2	CSRU	CSRU	carevue	74	WHITE	ELECTIVE	F	157.48	157.48	157.48	60	60	69.5	1	1	0	0	0	1	0	0	0	0	1	0
1548	21857	173189	287272	172	100	40	90	37.09999932	101	37	58.33330154	122	47	69	22	470	24	17	9.699999809	9	5	1	1	1	CSRU	CSRU	carevue	74	WHITE	ELECTIVE	F	157.48	157.48	157.48	60	60	69.5	1	1	0	0	0	1	0	0	0	0	1	0
1549	21857	173189	287272	142	100	50	104	36.90000153	101	35	57	140	48	72	23	347	22.29999924	19	10.5	7.599999905	5	1	1	1	CSRU	CSRU	carevue	74	WHITE	ELECTIVE	F	157.48	157.48	157.48	60	60	69.5	1	1	0	0	0	1	0	0	0	0	1	0
1550	21857	173189	287272	154	100	50	96	36.79999924	101	37	58.33330154	147	57	86	26	347	22.29999924	19	10.5	7.599999905	5	1	1	1	CSRU	CSRU	carevue	74	WHITE	ELECTIVE	F	157.48	157.48	157.48	60	60	69.5	1	1	0	0	0	1	0	0	0	0	1	0
1551	21857	173189	287272	143	100	50	110	37.40000153	110	40	63.33330154	133	50	75	30	448	23	20	12	7.699999809	5	1	1	1	CSRU	CSRU	carevue	74	WHITE	ELECTIVE	F	157.48	157.48	157.48	60	60	69.5	1	1	0	0	0	1	0	0	0	0	1	0
1552	21857	173189	287272	185	98	50	111	38.00000085	105	34	57.66669846	100	43	62	32	448	23	20	12	7.699999809	5	1	1	1	CSRU	CSRU	carevue	74	WHITE	ELECTIVE	F	157.48	157.48	157.48	60	60	69.5	1	1	0	0	0	1	0	0	0	0	1	0
1553	21857	173189	287272	132	100	50	115	39.59999932	97	32	53.66669846	100	46	62	32	445	23.29999924	14	13.69999981	7.800000191	5	1	1	1	CSRU	CSRU	carevue	74	WHITE	ELECTIVE	F	157.48	157.48	157.48	60	60	69.5	1	1	0	0	0	1	0	0	0	0	1	0
1554	21857	173189	287272	115	100	50	114	39.20000076	111	47	68.33329773	103	45	62	40	455	28.70000076	20.79999924	12.19999981	8.600000381	5	6	4	3	CSRU	CSRU	carevue	74	WHITE	ELECTIVE	F	157.48	157.48	157.48	60	60	69.5	1	1	0	0	0	1	0	0	0	0	1	0
1555	21857	173189	287272	116	99	50	116	38.70000203	133	43	73	90	40	54	30	448	23.20000076	13.30000019	12.19999981	7.699999809	5	6	4	3	CSRU	CSRU	carevue	74	WHITE	ELECTIVE	F	157.48	157.48	157.48	60	60	69.5	1	1	0	0	0	1	0	0	0	0	1	0
1556	21857	173189	287272	153	99	50	111	37.90000153	103	40	61	77	40	53	29	448	23.20000076	13.30000019	12.19999981	7.699999809	5	6	4	3	CSRU	CSRU	carevue	74	WHITE	ELECTIVE	F	157.48	157.48	157.48	60	60	69.5	1	1	0	0	0	1	0	0	0	0	1	0
1557	21857	173189	287272	143	99	50	115	37.80000051	104	69	80.66670227	53	35	42	29	460	15.5	14	11.30000019	7.599999905	5	6	5	4	CSRU	CSRU	carevue	74	WHITE	ELECTIVE	F	157.48	157.48	157.48	60	60	69.5	1	1	0	0	0	1	0	0	0	0	1	0
1558	21857	173189	287272	140	99	55.61094303	115	37.90000153	89	65	73	62	39	47	30	460	15.5	14	11.30000019	7.599999905	5	6	5	4	CSRU	CSRU	carevue	74	WHITE	ELECTIVE	F	157.48	157.48	157.48	60	60	69.5	1	1	0	0	0	1	0	0	0	0	1	0
1559	21857	173189	287272	144	99	55.61094303	91	37.60000017	90	50	63.33330154	89	39	77	30	419	20	15.5	11.19999981	7.900000095	5	6	5	4	CSRU	CSRU	carevue	74	WHITE	ELECTIVE	F	157.48	157.48	157.48	60	60	69.5	1	1	0	0	0	1	0	0	0	0	1	0
1560	21857	173189	287272	128	98	69.99999881	102	38.55559921	79	34	49	107	45	65	23	360	20.20000076	15	7.300000191	7.5	5	6	5	4	CSRU	CSRU	carevue	74	WHITE	ELECTIVE	F	157.48	157.48	157.48	60	60	69.5	1	1	0	0	0	1	0	0	0	0	1	0
1561	21857	173189	287272	84	99	69.99999881	115	38.55559921	79	34	49	107	45	65	26	360	20.20000076	15	7.300000191	8	5	6	5	4	CSRU	CSRU	carevue	74	WHITE	ELECTIVE	F	157.48	157.48	157.48	60	60	69.5	1	1	0	0	0	1	0	0	0	0	1	0
1562	83062	129076	233725	105	95	40	101	36.66666667	147.3422024	70.73531398	92.01589008	159	79	111	26	421	11	18.60726281	11.2	7	5	6	4	3	MICU	MICU	metavision	77	WHITE	EMERGENCY	M	162.56			60	60	60	1	0	1	0	0	0	1	0	0	0	0	1
1563	83062	129076	233725	116	98	40	86	37.72222222	127.2060927	60.983398	79.54511264	132	66	92	20	433	10	18.60726281	9.28	7	5	6	5	4	MICU	MICU	metavision	77	WHITE	EMERGENCY	M	162.56			60	60	60	1	0	1	0	0	0	1	0	0	0	0	1
1564	83062	129076	233725	123	96	40	92	37.22222222	140	73	89	130	77	82	19	465	11	18.60726281	8.8	7	5	6	5	4	MICU	MICU	metavision	77	WHITE	EMERGENCY	M	169.8102016			60	60	60	1	0	1	0	0	0	1	0	0	0	0	1
1565	83062	129076	233725	128	96	40	83	38.27777778	112.7638184	54.07455965	67.53765944	123	52	69	20	555	25	17	8.6	10	5	6	5	4	MICU	MICU	metavision	77	WHITE	EMERGENCY	M	169.8102016			60	60	60	1	0	1	0	0	0	1	0	0	0	0	1
1566	83062	129076	233725	102	95	40	87	38.27777778	103.3868075	47.69969387	67.53765944	100	50	68	12	589	18	18.60726281	10.8	7	5	6	5	4	MICU	MICU	metavision	77	WHITE	EMERGENCY	M	169.8102016			60	60	60	1	0	1	0	0	0	1	0	0	0	0	1
1567	83062	129076	233725	101	95	40	101	37.38888889	112.7638184	54.07455965	70.4866151	118	58	81	26	444	11	18.60726281	10.3	7	5	6	1	4	MICU	MICU	metavision	77	WHITE	EMERGENCY	M	169.8102016			60	60	60	1	0	1	0	0	0	1	0	0	0	0	1
1568	83062	129076	233725	107	95	40	104	37.44444444	151	68	87	143	64	95	25	494	15	18.60726281	13.9	9	5	6	4	3	MICU	MICU	metavision	77	WHITE	EMERGENCY	M	169.8102016			60	60	60	1	0	1	0	0	0	1	0	0	0	0	1
1569	83062	129076	233725	136	97	40	108	37.38888889	113	55	68	111	52	73	23	554	20	18	9.9	9	5	6	4	3	MICU	MICU	metavision	77	WHITE	EMERGENCY	M	169.8102016			60	60	60	1	0	1	0	0	0	1	0	0	0	0	1
1570	83062	129076	233725	143	97	50	86	37.72222222	104.3905238	54.07455965	70.4866151	108	53	75	20	557	21	18.60726281	10	9	5	6	4	3	MICU	MICU	metavision	77	WHITE	EMERGENCY	M	169.8102016			60	60	60	1	0	1	0	0	0	1	0	0	0	0	1
1571	83062	129076	233725	134	97	50	87	37.22222222	120	54	70	131	61	87	12	655	17	16	8.9	7	5	6	5	4	MICU	MICU	metavision	77	WHITE	EMERGENCY	M	169.8102016			60	60	60	1	0	1	0	0	0	1	0	0	0	0	1
1572	83062	129076	233725	154	92	40	101	38.38888889	128	66	81	128	61	87	25	507	11	18.60726281	11.5	7	5	6	5	4	MICU	MICU	metavision	77	WHITE	EMERGENCY	M	169.8102016			60	60	60	1	0	1	0	0	0	1	0	0	0	0	1
1573	83062	129076	233725	157	97	50	81	38.5	101	54	66	82	48	62	20	546	27	22.78491474	10.6	13	5	6	5	4	MICU	MICU	metavision	77	WHITE	EMERGENCY	M	169.8102016			60	60	60	1	0	1	0	0	0	1	0	0	0	0	1
1574	83062	129076	233725	178	98	50	96	38.5	99	52	63	106	55	72	20	546	27	22.78491474	10.6	13	10	6	5	4	MICU	MICU	metavision	77	WHITE	EMERGENCY	M	169.8102016			60	60	60	1	0	1	0	0	0	1	0	0	0	0	1
1575	83062	129076	233725	108	100	50	91	38.77777778	129	65	80	130	66	89	20	536	30	22.78491474	11.7	15	10	6	5	4	MICU	MICU	metavision	77	WHITE	EMERGENCY	M	169.8102016			60	60	60	1	0	1	0	0	0	1	0	0	0	0	1
1576	83062	129076	233725	159	98	50	121	38.22222222	110	65	75	97	67	79	18	539	29	22.78491474	9.4	14	10	6	4	3	MICU	MICU	metavision	77	WHITE	EMERGENCY	M	169.8102016			60	60	60	1	0	1	0	0	0	1	0	0	0	0	1
1577	83062	129076	233725	157	97	50	78	37.83333333	98	60	68	96	56	72	19	516	25	21	9	14	10	6	4	3	MICU	MICU	metavision	77	WHITE	EMERGENCY	M	169.8102016			60	60	60	1	0	1	0	0	0	1	0	0	0	0	1
1578	83062	129076	233725	373	95	100	113	38.5	124	67	79	90	62	72	20	543	27	23	11.1	14	10	5	5	2	MICU	MICU	metavision	77	WHITE	EMERGENCY	M	169.8102016			60	60	60	1	0	1	0	0	0	1	0	0	0	0	1
1579	83062	129076	233725	90	96	40	100	37.16666667	117	43	57	90	62	72	24	427	19	16	8.4	9	5	5	5	2	MICU	MICU	metavision	77	WHITE	EMERGENCY	M	172.72			60	60	60	1	0	1	0	0	0	1	0	0	0	0	1
1580	83062	129076	233725	342	100	100	100	38.44444444	142	90	102	90	62	72	24	550	19	16	8.3	11	5	6	5	4	MICU	MICU	metavision	77	WHITE	EMERGENCY	M	172.72			60	60	60	1	0	1	0	0	0	1	0	0	0	0	1
1581	2467	141229	251377	94	95	50	67	36.66669846	129.1122265	46.19747328	70.4866151	154	49	81	25	800	26.08809647	22.29223842	8	12.24595476	5	6	4	4	CSRU	CSRU	carevue	77	UNKNOWN/NOT SPECIFIED	EMERGENCY	M	152.4	152.4	152.4	93	93	98.6	5	0	1	0	0	1	0	0	0	0	1	0
1582	2467	141229	251377	87	99	50	69	36.0000017	153	50	84.33329773	144	56	86	14	800	26.08809647	22.29223842	8	12.24595476	5	6	4	4	CSRU	CSRU	carevue	77	UNKNOWN/NOT SPECIFIED	EMERGENCY	M	152.4	152.4	152.4	93	93	98.6	5	0	1	0	0	1	0	0	0	0	1	0
1583	2467	141229	251377	77	100	50	72	36.5	155	50	85	156	51	85	26	552.3280727	26.08809647	22.29223842	10.4229542	12.24595476	7.62437979	6	4	4	CSRU	CSRU	carevue	77	UNKNOWN/NOT SPECIFIED	EMERGENCY	M	152.4	152.4	152.4	93	93	98.6	5	0	1	0	0	1	0	0	0	0	1	0
1584	2467	141229	251377	97	100	69.99999881	72	36.5	155	50	85	155	58	89	26	552.3280727	26.08809647	22.29223842	10.4229542	12.24595476	7.62437979	6	4	4	CSRU	CSRU	carevue	77	UNKNOWN/NOT SPECIFIED	EMERGENCY	M	152.4	152.4	152.4	93	93	98.6	5	0	1	0	0	1	0	0	0	0	1	0
1585	2467	141229	251377	74	98	69.99999881	72	36.5	155	50	85	155	58	89	17	552.3280727	26.08809647	22.29223842	10.4229542	12.24595476	5	6	4	4	CSRU	CSRU	carevue	77	UNKNOWN/NOT SPECIFIED	EMERGENCY	M	152.4	152.4	152.4	93	93	98.6	5	0	1	0	0	1	0	0	0	0	1	0
1586	2467	141229	251377	98	96	50	75	36.88890076	127.2060927	54.07455965	79.54511264	151	56	86	21	530	26.08809647	22.29223842	11.89999962	12.24595476	5	6	5	4	CSRU	CSRU	carevue	77	UNKNOWN/NOT SPECIFIED	EMERGENCY	M	152.4	152.4	152.4	93	93	98.6	5	0	1	0	0	1	0	0	0	0	1	0
1587	2467	141229	251377	82	96	50	76	37.27780151	127.2060927	54.07455965	79.54511264	151	52	95	20	530	22	15	11.89999962	10	5	6	5	4	CSRU	CSRU	carevue	77	UNKNOWN/NOT SPECIFIED	EMERGENCY	M	152.4	152.4	152.4	93	93	98.6	5	0	1	0	0	1	0	0	0	0	1	0
1588	2467	141229	251377	95	99	50	66	37	127.2060927	54.07455965	78.64974697	147	52	84	11	530	22	15	11.89999962	10	5	6	5	4	CSRU	CSRU	carevue	77	UNKNOWN/NOT SPECIFIED	EMERGENCY	M	152.4	152.4	152.4	93	93	98.6	5	0	1	0	0	1	0	0	0	0	1	0
1589	2467	141229	251377	178	100	50	80	37.09999932	127.2060927	47.69969387	70.4866151	136	50	80	17	530	22	15	11.89999962	10	5	6	5	4	CSRU	CSRU	carevue	77	UNKNOWN/NOT SPECIFIED	EMERGENCY	M	152.4	152.4	152.4	93	93	98.6	5	0	1	0	0	1	0	0	0	0	1	0
1590	2467	141229	251377	160	100	50	80	37.20000076	112.7638184	52.51178313	70.4866151	127	51	78	20	705	22	15	8.600000381	10	5	6	4	3	CSRU	CSRU	carevue	77	UNKNOWN/NOT SPECIFIED	EMERGENCY	M	152.4	152.4	152.4	93	93	98.6	5	0	1	0	0	1	0	0	0	0	1	0
1591	2467	141229	251377	187	99	50	80	37.80000051	127.2060927	54.07455965	79.54511264	145	59	89	24	750	23	14	13.10000038	10	5	6	4	3	CSRU	CSRU	carevue	77	UNKNOWN/NOT SPECIFIED	EMERGENCY	M	152.4	152.4	152.4	93	93	98.6	5	0	1	0	0	1	0	0	0	0	1	0
1592	2467	141229	251377	142	99	50	90	37.90000153	127.2060927	54.07455965	70.4866151	131	55	79	18	748	29	20	14.19999981	14	8	6	4	3	CSRU	CSRU	carevue	77	UNKNOWN/NOT SPECIFIED	EMERGENCY	M	152.4	152.4	152.4	93	93	98.6	5	0	1	0	0	1	0	0	0	0	1	0
1593	2467	141229	251377	123	100	50	80	37.70000076	112.7638184	54.07455965	70.4866151	122	53	72	18	748	29	20	14.19999981	14	10	6	4	3	CSRU	CSRU	carevue	77	UNKNOWN/NOT SPECIFIED	EMERGENCY	M	152.4	152.4	152.4	93	93	98.6	5	0	1	0	0	1	0	0	0	0	1	0
1594	2467	141229	251377	109	100	60.00000238	80	37.20000076	127.2060927	54.07455965	79.54511264	142	58	86	5	800	28	18	14	10	10	6	4	3	CSRU	CSRU	carevue	77	UNKNOWN/NOT SPECIFIED	EMERGENCY	M	152.4	152.4	152.4	93	93	98.6	5	0	1	0	0	1	0	0	0	0	1	0
1595	2467	141229	251377	66	98	50	80	36.5	129.1122265	54.07455965	76.97446482	154	59	83	14	800	28	18	14	10	10	6	4	3	CSRU	CSRU	carevue	77	UNKNOWN/NOT SPECIFIED	EMERGENCY	M	152.4	152.4	152.4	93	93	98.6	5	0	1	0	0	1	0	0	0	0	1	0
1596	2467	141229	251377	81	95	50	80	36.20000203	112.7638184	52.51178313	70.4866151	118	51	72	16	800	28	18	14	10	5	6	4	3	CSRU	CSRU	carevue	77	UNKNOWN/NOT SPECIFIED	EMERGENCY	M	152.4	152.4	152.4	93	93	98.6	5	0	1	0	0	1	0	0	0	0	1	0
1597	2467	141229	251377	123	99	60.00000238	80	36.0000017	127.2060927	54.07455965	78.64974697	135	57	84	15	800	28	18	14	10	5	6	4	3	CSRU	CSRU	carevue	77	UNKNOWN/NOT SPECIFIED	EMERGENCY	M	152.4	152.4	152.4	93	93	98.6	5	0	1	0	0	1	0	0	0	0	1	0
1598	2467	141229	251377	307	100	100	80	35.30000051	103.3868075	52.51178313	67.53765944	103	51	69	15	640	23	16	6.400000095	7	5	1	1	1	CSRU	CSRU	carevue	77	UNKNOWN/NOT SPECIFIED	EMERGENCY	M	152.4	152.4	152.4	93	93	98.6	5	0	1	0	0	1	0	0	0	0	1	0
1599	2467	141229	251377	325	100	100	80	35.20000076	103.3868075	52.51178313	67.53765944	103	51	69	10	640	23	16	6.400000095	7	5	1	1	1	CSRU	CSRU	carevue	77	UNKNOWN/NOT SPECIFIED	EMERGENCY	M	152.4	152.4	152.4	93	93	98.6	5	0	1	0	0	1	0	0	0	0	1	0
1600	2538	104907	245041	115	94	40	112	38.22222392	111.6224273	54.73738666	70.4866151	110	61	76	24	650	32	26	14.89999962	16	8	1	1	1	MICU	MICU	carevue	67	WHITE	EMERGENCY	M	169.8102016			50	50	50	1	0	1	0	0	0	1	0	0	0	1	0
1601	2538	104907	245041	96	91	40	133	37.27780151	103.3868075	54.07455965	70.4866151	100	58	71	24	712	36	27	16	17	8	1	1	1	MICU	MICU	carevue	67	WHITE	EMERGENCY	M	169.8102016			50	50	50	1	0	1	0	0	0	1	0	0	0	1	0
1602	2538	104907	245041	79	92	40	127	35.83333333	112.7638184	60.983398	79.54511264	117	68	85	25	611	33	27	16	16	8	1	1	1	MICU	MICU	carevue	67	WHITE	EMERGENCY	M	169.8102016			50	50	50	1	0	1	0	0	0	1	0	0	0	1	0
1603	2538	104907	245041	98	93	50	120	36.55559921	111.6224273	58.78789661	70.4866151	111	63	81	26	720	31	25	16.60000038	15	8	1	1	1	MICU	MICU	carevue	67	WHITE	EMERGENCY	M	169.8102016			50	50	50	1	0	1	0	0	0	1	0	0	0	1	0
1604	2538	104907	245041	116	94	60	115	36.55559921	112.7638184	60.983398	79.54511264	120	65	87	23	630	32	29	16.20000076	15	8	1	1	1	MICU	MICU	carevue	67	WHITE	EMERGENCY	M	169.8102016			50	50	50	1	0	1	0	0	0	1	0	0	0	1	0
1605	2538	104907	245041	79	90	60	127	38.66669846	102.3687085	52.51178313	63.94377619	95	51	66	25	677	31	26	17.29999924	15	8	1	1	1	MICU	MICU	carevue	67	WHITE	EMERGENCY	M	169.8102016			50	50	50	1	0	1	0	0	0	1	0	0	0	1	0
1606	2538	104907	245041	93	93	60	128	38.00000085	102.3687085	54.07455965	67.53765944	96	54	68	29	663	30	27	17.39999962	16	8	5	3	1	MICU	MICU	carevue	67	WHITE	EMERGENCY	M	169.8102016			50	50	50	1	0	1	0	0	0	1	0	0	0	1	0
1607	2538	104907	245041	84	94	60	131	37.11111281	112.7638184	60.983398	79.54511264	125	67	86	31	685	25	22	16.70000076	12	8	5	3	2	MICU	MICU	carevue	67	WHITE	EMERGENCY	M	169.8102016			50	50	50	1	0	1	0	0	0	1	0	0	0	1	0
1608	2538	104907	245041	161	99	80	132	38.33333333	135	56	82.33329773	124	63	86	25	680	34	22	16	15	8	5	3	2	MICU	MICU	carevue	67	WHITE	EMERGENCY	M	169.8102016			50	50	50	1	0	1	0	0	0	1	0	0	0	1	0
1609	2538	104907	245041	169	99	100	140	38.33333333	86	32	50	84	49	61	26	680	34	22	16	15	8	5	3	2	MICU	MICU	carevue	67	WHITE	EMERGENCY	M	160.02			50	50	50	1	0	1	0	0	0	1	0	0	0	1	0
1610	2538	104907	245041	114	96	100	132	38.33333333	86	32	50	89	45	58	17	600	24	19	9.140000343	13	8	6	5	4	MICU	MICU	carevue	67	WHITE	EMERGENCY	M	160.02			50	50	50	1	0	1	0	0	0	1	0	0	0	1	0
1611	10580	140886	247407	170	100	40	97	37.11111281	118	39	65.33329773	113	60	81	20	547.7085997	18.09704672	18.60726281	14	7	5	6	5	4	MICU	MICU	carevue	52	WHITE	ELECTIVE	F	157.48	157.48	157.48	98.8	98.8	109.2	1	1	0	0	0	0	1	0	0	0	1	0
1612	10580	140886	247407	176	100	40	96	37.22222222	129	23	58.33330154	94	67	78	20	547.7085997	18.09704672	18.60726281	14	7	5	6	5	4	MICU	MICU	carevue	52	WHITE	ELECTIVE	F	157.48	157.48	157.48	98.8	98.8	109.2	1	1	0	0	0	0	1	0	0	0	1	0
1613	10580	140886	247407	145	100	40.0000006	93	37.33333164	111.6224273	58.78789661	73.28853962	110	63	82	12	719	29	21	8.600000381	9	5	6	5	4	MICU	MICU	carevue	52	WHITE	ELECTIVE	F	157.48	157.48	157.48	98.8	98.8	109.2	1	1	0	0	0	0	1	0	0	0	1	0
1614	10580	140886	247407	225	99	50	84	35.88890076	102.3687085	47.69969387	63.20121771	95	50	65	12	726	29	22	8.699999809	9	5	6	4	3	MICU	MICU	carevue	52	WHITE	ELECTIVE	F	157.48	157.48	157.48	98.8	98.8	109.2	1	1	0	0	0	0	1	0	0	0	1	0
1615	10580	140886	247407	282	94	68	85	35.88890076	102.3687085	47.69969387	63.20121771	95	50	65	12	726	29	22	8.699999809	9	5	1	1	1	MICU	MICU	carevue	52	WHITE	ELECTIVE	F	157.48	157.48	157.48	98.8	98.8	109.2	1	1	0	0	0	0	1	0	0	0	1	0
1616	21669	198727	232170	104	98	50	86	38.55559921	129.1122265	58.78789661	79.54511264	154	63	96	19	440	18.09704672	18.60726281	7.800000191	5.5	7.62437979	4	2	1	SICU	SICU	carevue	71	UNKNOWN/NOT SPECIFIED	EMERGENCY	F	182.88			60	57	60	5	0	1	0	0	0	0	1	0	0	1	0
1617	21669	198727	232170	104	99	50	98	39.61111281	112.7638184	54.73738666	70.4866151	122	61	81	12	620	14.80000019	18.60726281	8.579999924	5.400000095	7.62437979	4	3	2	SICU	SICU	carevue	71	UNKNOWN/NOT SPECIFIED	EMERGENCY	F	182.88			60	57	60	5	0	1	0	0	0	0	1	0	0	1	0
1618	21669	198727	232170	118	99	50	115	37.55559921	129.1122265	70.73531398	92.01589008	154	84	110	20	620	15.60000038	12.39999962	7.550000191	3.400000095	7.62437979	4	4	4	SICU	SICU	carevue	71	UNKNOWN/NOT SPECIFIED	EMERGENCY	F	169.8102016			60	57	60	5	0	1	0	0	0	0	1	0	0	1	0
1619	21669	198727	232170	125	100	50	116	37.11111281	111.6224273	60.983398	78.64974697	112	71	84	17	590	22	20	5.900000095	4.800000191	8	4	2	1	SICU	SICU	carevue	71	UNKNOWN/NOT SPECIFIED	EMERGENCY	F	152.4			60	57	60	5	0	1	0	0	0	0	1	0	0	1	0
1620	21669	198727	232170	251	100	100	107	37.77780151	127	67	87	131	79	96	19	580	26	17	10.89999962	8.300000191	8	4	1	1	SICU	SICU	carevue	71	UNKNOWN/NOT SPECIFIED	EMERGENCY	F	152.4			60	57	60	5	0	1	0	0	0	0	1	0	0	1	0
1621	32737	151135	215689	64	97	50	97	37.55559921	112.7638184	54.07455965	70.4866151	119	53	73	22	570	30	23	13.30000019	14	10	4	2	1	MICU	MICU	carevue	81	WHITE	EMERGENCY	M	190.5			108	108	108	1	0	1	0	0	0	1	0	0	0	1	0
1622	32737	151135	215689	64	98	50	104	37.55559921	104.3905238	46.19747328	63.94377619	105	49	66	24	570	30	23	13.30000019	14	10	4	2	1	MICU	MICU	carevue	81	WHITE	EMERGENCY	M	190.5			108	108	108	1	0	1	0	0	0	1	0	0	0	1	0
1623	32737	151135	215689	63	100	50	103	37.44444529	127.2060927	54.07455965	70.4866151	132	55	78	24	560	31	23	13.19999981	14	8	4	2	1	MICU	MICU	carevue	81	WHITE	EMERGENCY	M	169.8102016			108	108	108	1	0	1	0	0	0	1	0	0	0	1	0
1624	32737	151135	215689	63	100	50	100	37.33333164	112.7638184	54.07455965	70.4866151	127	57	79	24	600	30	21	12.89999962	14	8	4	2	1	MICU	MICU	carevue	81	WHITE	EMERGENCY	M	169.8102016			108	108	108	1	0	1	0	0	0	1	0	0	0	1	0
1625	32737	151135	215689	61	100	50	102	37.33333164	112.7638184	54.07455965	70.4866151	120	57	76	24	600	30	21	12.89999962	14	8	4	2	1	MICU	MICU	carevue	81	WHITE	EMERGENCY	M	169.8102016			108	108	108	1	0	1	0	0	0	1	0	0	0	1	0
1626	32737	151135	215689	61	98	50	101	37.33333164	112.7638184	54.07455965	70.4866151	115	54	73	24	600	30	21	12.89999962	14	5	4	2	1	MICU	MICU	carevue	81	WHITE	EMERGENCY	M	169.8102016			108	108	108	1	0	1	0	0	0	1	0	0	0	1	0
1627	32737	151135	215689	72	97	50	101	37.22222222	96	44	57	101	52	68	12	538.1149203	18.09704672	18.60726281	8.699999809	7	5	4	2	1	MICU	MICU	carevue	81	WHITE	EMERGENCY	M	169.8102016			108	108	108	1	0	1	0	0	0	1	0	0	0	1	0
1628	32737	151135	215689	72	97	50	95	37.22222222	96	44	57	93	48	64	12	538.1149203	18.09704672	18.60726281	8.699999809	7	5	4	2	1	MICU	MICU	carevue	81	WHITE	EMERGENCY	M	169.8102016			108	108	108	1	0	1	0	0	0	1	0	0	0	1	0
1629	32737	151135	215689	63	97	50	111	37.77780151	112.7638184	54.73738666	70.4866151	124	61	80	17	538.1149203	18.09704672	18.60726281	13.39999962	7	5	4	2	1	MICU	MICU	carevue	81	WHITE	EMERGENCY	M	169.8102016			108	108	108	1	0	1	0	0	0	1	0	0	0	1	0
1630	32737	151135	215689	63	98	50	106	37.77780151	104.3905238	47.69969387	63.94377619	107	50	67	15	538.1149203	18.09704672	18.60726281	13.39999962	7	5	4	2	1	MICU	MICU	carevue	81	WHITE	EMERGENCY	M	169.8102016			108	108	108	1	0	1	0	0	0	1	0	0	0	1	0
1631	32737	151135	215689	88	100	50	83	36.83333503	102.3687085	46.19747328	63.20121771	95	43	61	10	538.1149203	18.09704672	18.60726281	8.899999619	7	5	4	2	1	MICU	MICU	carevue	81	WHITE	EMERGENCY	M	169.8102016			108	108	108	1	0	1	0	0	0	1	0	0	0	1	0
1632	32737	151135	215689	88	100	50	90	37.05559921	102.3687085	46.19747328	63.20121771	88	42	58	11	538.1149203	18.09704672	18.60726281	8.899999619	7	5	4	2	1	MICU	MICU	carevue	81	WHITE	EMERGENCY	M	169.8102016			108	108	108	1	0	1	0	0	0	1	0	0	0	1	0
1633	32737	151135	215689	81	100	50	98	37.83333249	103.3868075	54.07455965	63.94377619	101	52	67	11	538.1149203	18.09704672	18.60726281	7.25	7	5	4	2	1	MICU	MICU	carevue	81	WHITE	EMERGENCY	M	169.8102016			108	108	108	1	0	1	0	0	0	1	0	0	0	1	0
1634	32737	151135	215689	81	98	50	113	37.83333249	109.5009503	54.07455965	67.53765944	109	52	69	15	538.1149203	18.09704672	18.60726281	7.25	7	5	4	2	1	MICU	MICU	carevue	81	WHITE	EMERGENCY	M	169.8102016			108	108	108	1	0	1	0	0	0	1	0	0	0	1	0
1635	32737	151135	215689	81	100	50	103	37.44444529	104.3905238	46.19747328	63.20121771	105	46	64	13	538.1149203	18.09704672	18.60726281	8.350000381	7	5	4	2	1	MICU	MICU	carevue	81	WHITE	EMERGENCY	M	169.8102016			108	108	108	1	0	1	0	0	0	1	0	0	0	1	0
1636	32737	151135	215689	81	100	50	103	37.55559921	103.3868075	46.19747328	63.20121771	101	45	61	13	538.1149203	18.09704672	18.60726281	8.350000381	7	5	4	2	1	MICU	MICU	carevue	81	WHITE	EMERGENCY	M	169.8102016			108	108	108	1	0	1	0	0	0	1	0	0	0	1	0
1637	32737	151135	215689	113	100	50	109	38.11111026	103.3868075	46.19747328	63.20121771	101	48	64	13	538.1149203	18.09704672	18.60726281	9.699999809	8	5	5	3	1	MICU	MICU	carevue	81	WHITE	EMERGENCY	M	169.8102016			108	108	108	1	0	1	0	0	0	1	0	0	0	1	0
1638	32737	151135	215689	113	100	50	117	38.11111026	103.3868075	46.19747328	63.20121771	99	48	64	16	538.1149203	18.09704672	18.60726281	9.699999809	8	5	5	3	1	MICU	MICU	carevue	81	WHITE	EMERGENCY	M	169.8102016			108	108	108	1	0	1	0	0	0	1	0	0	0	1	0
1639	32737	151135	215689	92	100	50	127	38.72222053	105	48	60	89	53	66	20	526.8670849	18.09704672	18.60726281	12.5	8	5	5	3	2	MICU	MICU	carevue	81	WHITE	EMERGENCY	M	169.8102016			108	108	108	1	0	1	0	0	0	1	0	0	0	1	0
1640	32737	151135	215689	92	100	50	126	38.72222053	119	46	63	110	58	74	22	483.1663163	18.09704672	18.60726281	11.80000019	8	5	5	4	3	MICU	MICU	carevue	81	WHITE	EMERGENCY	M	169.8102016			108	108	108	1	0	1	0	0	0	1	0	0	0	1	0
1641	32737	151135	215689	123	100	50	104	37.11111281	128	35	56	126	60	79	19	526.8670849	18.09704672	18.60726281	10.10000038	8	5	5	4	3	MICU	MICU	carevue	81	WHITE	EMERGENCY	M	169.8102016			108	108	108	1	0	1	0	0	0	1	0	0	0	1	0
1642	32737	151135	215689	123	100	50	96	37.11111281	133	49	71	115	57	74	22	483.1663163	18.09704672	18.60726281	10.10000038	8	5	5	4	3	MICU	MICU	carevue	81	WHITE	EMERGENCY	M	169.8102016			108	108	108	1	0	1	0	0	0	1	0	0	0	1	0
1643	32737	151135	215689	135	100	50	104	37.44444529	165	33	59	117	53	73	20	526.8670849	25.72835835	18.60726281	14	9	5	6	4	3	MICU	MICU	carevue	81	WHITE	EMERGENCY	M	169.8102016			108	108	108	1	0	1	0	0	0	1	0	0	0	1	0
1644	32737	151135	215689	135	100	50	99	37.44444529	165	33	59	124	54	75	23	483.1663163	25.72835835	18.60726281	14	9	5	6	4	3	MICU	MICU	carevue	81	WHITE	EMERGENCY	M	169.8102016			108	108	108	1	0	1	0	0	0	1	0	0	0	1	0
1645	32737	151135	215689	98	100	50	103	38.00000085	87	52	59	72	47	56	24	603	21	18.60726281	12.89999962	10	5	5	4	3	MICU	MICU	carevue	81	WHITE	EMERGENCY	M	169.8102016			108	108	108	1	0	1	0	0	0	1	0	0	0	1	0
1646	32737	151135	215689	98	100	50	104	38.33333333	95	82	85	92	53	65	30	483.1663163	21	18.60726281	12.89999962	10	5	4	3	2	MICU	MICU	carevue	81	WHITE	EMERGENCY	M	169.8102016			108	108	108	1	0	1	0	0	0	1	0	0	0	1	0
1647	32737	151135	215689	262	100	69.99999881	92	37	115	52	68	92	53	65	29	760	12	18.60726281	23.10000038	7	5	5	3	2	MICU	MICU	carevue	81	WHITE	EMERGENCY	M	172.72			108	108	108	1	0	1	0	0	0	1	0	0	0	1	0
1648	32737	151135	215689	262	100	69.99999881	98	37	103	44	60	92	53	65	27	760	12	18.60726281	23.10000038	7	5	5	4	3	MICU	MICU	carevue	81	WHITE	EMERGENCY	M	172.72			108	108	108	1	0	1	0	0	0	1	0	0	0	1	0
1649	52010	173716	205262	101	97	90	112	38.83333333	102.3687085	54.73738666	70.4866151	95	61	74	25	475.75	30	27.42317447	13.49	17	12	1	1	1	MICU	MICU	metavision	67	UNABLE TO OBTAIN	EMERGENCY	M	169.8102016			105	105	105	5	0	1	0	0	0	1	0	0	0	0	1
1650	52010	173716	205262	88	95	90	100	38.22222222	102.3687085	54.07455965	67.53765944	91	55	68	28	475.75	30	27.42317447	13.49	17	12	1	1	1	MICU	MICU	metavision	67	UNABLE TO OBTAIN	EMERGENCY	M	169.8102016			105	105	105	5	0	1	0	0	0	1	0	0	0	0	1
1651	52010	173716	205262	144	96	100	118	38.44444444	112.7638184	60.983398	79.54511264	117	72	87	28	490.16	28	27.42317447	13.39	17	12	1	1	1	MICU	MICU	metavision	67	UNABLE TO OBTAIN	EMERGENCY	M	169.8102016			105	105	105	5	0	1	0	0	0	1	0	0	0	0	1
1652	52010	173716	205262	66	93	100	108	38.16666667	102.3687085	46.19747328	63.20121771	76	48	58	27	533	21	27.42317447	17.4	17	15	1	1	1	MICU	MICU	metavision	67	UNABLE TO OBTAIN	EMERGENCY	M	169.8102016			105	105	105	5	0	1	0	0	0	1	0	0	0	0	1
1653	52010	173716	205262	81	94	60	116	37.5	112.7638184	60.983398	79.54511264	128	70	87	24	701	24	23	15.9	14	10	1	1	1	MICU	MICU	metavision	67	UNABLE TO OBTAIN	EMERGENCY	M	169.8102016			105	105	105	5	0	1	0	0	0	1	0	0	0	0	1
1654	52010	173716	205262	64	93	60	109	37.66666667	127	83	92	126	63	81	29	798	28	23	20.2	14	10	5	3	2	MICU	MICU	metavision	67	UNABLE TO OBTAIN	EMERGENCY	M	169.8102016			105	105	105	5	0	1	0	0	0	1	0	0	0	0	1
1655	52010	173716	205262	73	95	100	110	38.77777778	121	72	83	137	69	88	26	627	25	20	17.3	14	8	5	3	2	MICU	MICU	metavision	67	UNABLE TO OBTAIN	EMERGENCY	M	169.8102016			105	105	105	5	0	1	0	0	0	1	0	0	0	0	1
1656	52010	173716	205262	76	99	50	107	36.05555556	123	89	95	137	69	88	26	520	17	16	16	11	8	5	4	3	MICU	MICU	metavision	67	UNABLE TO OBTAIN	EMERGENCY	M	157.48			105	105	105	5	0	1	0	0	0	1	0	0	0	0	1
1657	52010	173716	205262	113	100	50	101	37.66666667	147	79	94	137	69	88	38	623	23	22.78491474	16.8	14	8	1	1	1	MICU	MICU	metavision	67	UNABLE TO OBTAIN	EMERGENCY	M	157.48			105	105	105	5	0	1	0	0	0	1	0	0	0	0	1
1658	8047	119841	235264	80	93	50	92	36.11111111	125.8991479	58.78789661	78.64974697	129	63	84	23	650	36	25	10.4229542	13	5	6	5	4	CSRU	CSRU	carevue	60	WHITE	EMERGENCY	M	182.88	182.88	182.88	134	134	142	1	0	1	0	0	1	0	0	0	0	1	0
1659	8047	119841	235264	81	94	69.99999881	89	36.11111111	103.3868075	54.07455965	67.53765944	99	54	68	20	650	36	25	10.4229542	13	5	6	5	4	CSRU	CSRU	carevue	60	WHITE	EMERGENCY	M	182.88	182.88	182.88	134	134	142	1	0	1	0	0	1	0	0	0	0	1	0
1660	8047	119841	235264	74	93	69.99999881	91	36.22222053	107	64	78.33329773	103	53	69	22	552.3280727	26.08809647	22.29223842	10.4229542	12.24595476	8	6	5	4	CSRU	CSRU	carevue	60	WHITE	EMERGENCY	M	182.88	182.88	182.88	134	134	142	1	0	1	0	0	1	0	0	0	0	1	0
1661	8047	119841	235264	55	89	69.99999881	88	36.22222053	104	72	82.66670227	112	57	75	21	899	32	28	12.5	16	8	6	5	4	CSRU	CSRU	carevue	60	WHITE	EMERGENCY	M	182.88	182.88	182.88	134	134	142	1	0	1	0	0	1	0	0	0	0	1	0
1662	8047	119841	235264	70	93	60	84	35.83333333	104	72	82.66670227	99	55	70	19	899	32	28	12.5	16	8	6	5	4	CSRU	CSRU	carevue	60	WHITE	EMERGENCY	M	182.88	182.88	182.88	134	134	142	1	0	1	0	0	1	0	0	0	0	1	0
1663	8047	119841	235264	74	95	50	86	37.60000017	112.7638184	54.73738666	70.4866151	116	61	78	24	899	32	28	12.5	16	8	6	5	4	CSRU	CSRU	carevue	60	WHITE	EMERGENCY	M	182.88	182.88	182.88	134	134	142	1	0	1	0	0	1	0	0	0	0	1	0
1664	8047	119841	235264	84	97	60.00000238	90	37.80000051	112.7638184	54.73738666	70.4866151	113	60	78	17	899	32	28	12.5	16	10	6	5	4	CSRU	CSRU	carevue	60	WHITE	EMERGENCY	M	182.88	182.88	182.88	134	134	142	1	0	1	0	0	1	0	0	0	0	1	0
1665	8047	119841	235264	98	98	60.00000238	81	37.70000076	112.7638184	60.983398	70.4866151	113	71	78	20	830	30	27	11	14	10	5	4	3	CSRU	CSRU	carevue	60	WHITE	EMERGENCY	M	182.88	182.88	182.88	134	134	142	1	0	1	0	0	1	0	0	0	0	1	0
1666	8047	119841	235264	88	98	60.00000238	68	37.80000051	111.6224273	54.07455965	70.4866151	110	57	77	19	850	32	30	12.89999962	15	10	1	1	1	CSRU	CSRU	carevue	60	WHITE	EMERGENCY	M	182.88	182.88	182.88	134	134	142	1	0	1	0	0	1	0	0	0	0	1	0
1667	8047	119841	235264	93	97	60.00000238	90	37.5	112.7638184	60.983398	79.54511264	118	69	85	20	850	32	30	12.89999962	15	10	6	1	3	CSRU	CSRU	carevue	60	WHITE	EMERGENCY	M	182.88	182.88	182.88	134	134	142	1	0	1	0	0	1	0	0	0	0	1	0
1668	8047	119841	235264	107	96	69.99999881	94	37.5	112.7638184	60.18284963	73.28853962	118	64	82	21	850	32	30	12.89999962	15	10	6	1	3	CSRU	CSRU	carevue	60	WHITE	EMERGENCY	M	182.88	182.88	182.88	134	134	142	1	0	1	0	0	1	0	0	0	0	1	0
1669	8047	119841	235264	103	96	80.00000119	89	37	102.3687085	52.51178313	63.20121771	96	51	65	27	834	25	20	8.399999619	9	5	6	1	3	CSRU	CSRU	carevue	60	WHITE	EMERGENCY	M	182.88	182.88	182.88	134	134	142	1	0	1	0	0	1	0	0	0	0	1	0
1670	8047	119841	235264	134	96	100	89	36.90000153	127.2060927	60.983398	79.54511264	139	70	91	12	834	25	20	8.399999619	9	5	1	1	1	CSRU	CSRU	carevue	60	WHITE	EMERGENCY	M	182.88	182.88	182.88	134	134	142	1	0	1	0	0	1	0	0	0	0	1	0
1671	8047	119841	235264	102	96	100	50	36.90000153	127.2060927	60.983398	79.54511264	139	70	91	10	834	25	20	8.399999619	9	5	1	1	1	CSRU	CSRU	carevue	60	WHITE	EMERGENCY	M	182.88	182.88	182.88	134	134	142	1	0	1	0	0	1	0	0	0	0	1	0
1672	8047	119841	235264	100	96	100	50	36.90000153	127.2060927	60.983398	79.54511264	139	70	91	10	834	25	20	8.399999619	9	5	1	1	1	CSRU	CSRU	carevue	60	WHITE	EMERGENCY	M	182.88	182.88	182.88	134	134	142	1	0	1	0	0	1	0	0	0	0	1	0
1673	8047	119841	235264	331	96	55.61094303	50	36.90000153	115.5865703	56.21883285	73.3615245	119.8575054	59.87749001	79.67576385	10	834	25	20	8.399999619	9	7.62437979	1	1	1	CSRU	CSRU	carevue	60	WHITE	EMERGENCY	M	182.88	182.88	182.88	134	134	142	1	0	1	0	0	1	0	0	0	0	1	0
1674	8047	119841	235264	371	96	55.61094303	50	36.90000153	115.5865703	56.21883285	73.3615245	119.8575054	59.87749001	79.67576385	10	834	25	20	8.399999619	9	7.62437979	1	1	1	CSRU	CSRU	carevue	60	WHITE	EMERGENCY	M	182.88	182.88	182.88	134	134	142	1	0	1	0	0	1	0	0	0	0	1	0
1675	8047	119841	235264	446	96	40.0000006	50	36.90000153	127.2060927	60.983398	79.54511264	131	66	86	10	834	25	20	8.399999619	9	5	1	1	1	CSRU	CSRU	carevue	60	WHITE	EMERGENCY	M	182.88	182.88	182.88	134	134	142	1	0	1	0	0	1	0	0	0	0	1	0
1676	8047	119841	235264	306	96	40.0000006	50	36.90000153	127.2060927	60.983398	79.54511264	131	66	86	10	834	25	20	8.399999619	9	5	1	1	1	CSRU	CSRU	carevue	60	WHITE	EMERGENCY	M	182.88	182.88	182.88	134	134	142	1	0	1	0	0	1	0	0	0	0	1	0
1677	27272	149559	298631	94	99	40.0000006	105	38.70000203	92	48	58	95	57	68	15	710	24	18	10.69999981	10	5	6	4	3	CSRU	CSRU	carevue	70	WHITE	EMERGENCY	M	193.04	193.04	193.04	118.6	118.6	129.6	1	0	1	0	0	1	0	0	0	0	1	0
1678	27272	149559	298631	105	100	40.0000006	87	38.79999924	92	48	58	87	49	60	24	670	21	14	12.5	12	5	6	4	3	CSRU	CSRU	carevue	70	WHITE	EMERGENCY	M	193.04	193.04	193.04	118.6	118.6	129.6	1	0	1	0	0	1	0	0	0	0	1	0
1679	27272	149559	298631	162	100	60.00000238	75	37	104.3905238	54.07455965	70.4866151	106	54	71	15	700	23	21	9.850000381	11	5	6	4	3	CSRU	CSRU	carevue	70	WHITE	EMERGENCY	M	193.04	193.04	193.04	118.6	118.6	129.6	1	0	1	0	0	1	0	0	0	0	1	0
1680	27272	149559	298631	226	100	100	84	36.59999847	127.2060927	66.88502337	79.54511264	130	75	95	12	740	18	16	7.869999886	8	5	1	1	1	CSRU	CSRU	carevue	70	WHITE	EMERGENCY	M	193.04	193.04	193.04	118.6	118.6	129.6	1	0	1	0	0	1	0	0	0	0	1	0
1681	27272	149559	298631	421	100	100	77	36.59999847	127.2060927	66.88502337	79.54511264	130	75	95	10	740	18	16	7.869999886	8	5	1	1	1	CSRU	CSRU	carevue	70	WHITE	EMERGENCY	M	193.04	193.04	193.04	118.6	118.6	129.6	1	0	1	0	0	1	0	0	0	0	1	0
1682	27272	149559	298631	402	100	100	77	36.59999847	127.2060927	66.88502337	79.54511264	130	75	95	10	740	18	16	7.869999886	8	5	1	1	1	CSRU	CSRU	carevue	70	WHITE	EMERGENCY	M	193.04	193.04	193.04	118.6	118.6	129.6	1	0	1	0	0	1	0	0	0	0	1	0
1683	52657	116379	214287	96	94	50	103	36.05555556	112.7638184	46.19747328	67.53765944	118	48	68	25	350	11	18.60726281	11.8	7	5	6	4	3	CSRU	CSRU	metavision	77	WHITE	EMERGENCY	M	185.42	185.42	185.42	89.1	89.1	89.1	1	0	1	0	0	1	0	0	0	0	0	1
[truncated: 45,668 more rows]
[truncated: 42 more columns]
